# Supplementary material for: Development of Gel-Filter Method for High Enrichment of Low-Molecular Weight Proteins from Serum
Source: PLoS One. 2015 Feb 27;10(2):e0115862. doi: 10.1371/journal.pone.0115862 (PMC4344347; doi:10.1371/journal.pone.0115862)
Supplement: S1 Table — (XLS) [file pone.0115862.s008.xls]

## Sheet: Table S1-1
Table S1-1. Protein identification for one independent biological experiment resulting from LC-MS/MS analysis for Gel-filter treatment.
Refseq.Accession NO.	Gene symbol	Peptides hits	Spectral counts	Description	MW(kDa)	Sequence coverage(%)
NP_004193.1	TMSB4Y	1	1	thymosin beta-4, Y-chromosomal [Homo sapiens]	5	15.91
NP_001034267.1	ATP5J2	1	1	ATP synthase subunit f, mitochondrial isoform 2d [Homo sapiens]	6	26.53
NP_001091065.1	XAGE1B	1	1	G antigen family D member 2 isoform d [Homo sapiens]	8	37.68
NP_001302.1	CRIP1	1	1	cysteine-rich protein 1 [Homo sapiens]	9	16.88
NP_001636.1	APOC1	9	53	apolipoprotein C-I precursor [Homo sapiens]	9	51.81
NP_005971.1	S100P	1	1	protein S100-P [Homo sapiens]	10	13.68
NP_002979.1	CCL18	1	1	C-C motif chemokine 18 precursor [Homo sapiens]	10	8.99
NP_473364.1	SCGB3A2	1	1	secretoglobin family 3A member 2 precursor [Homo sapiens]	10	18.28
NP_003737.1	DYNLL1	1	1	dynein light chain 1, cytoplasmic [Homo sapiens]	10	12.36
NP_001254527.1	MGST1	1	1	microsomal glutathione S-transferase 1 isoform c [Homo sapiens]	10	21.84
NP_002976.2	CCL5	2	2	C-C motif chemokine 5 precursor [Homo sapiens]	10	18.68
NP_112576.1	SH3BGRL3	2	3	SH3 domain-binding glutamic acid-rich-like protein 3 [Homo sapiens]	10	19.35
NP_001093139.1	HIGD1A	2	3	HIG1 domain family member 1A isoform b [Homo sapiens]	10	25.81
NP_006467.4	ATP5L	1	1	ATP synthase subunit g, mitochondrial [Homo sapiens]	11	8.74
NP_997275.1	KRTDAP	1	1	keratinocyte differentiation-associated protein isoform 1 precursor [Homo sapiens]	11	31.31
NP_000091.1	CSTB	1	3	cystatin-B [Homo sapiens]	11	12.24
NP_002148.1	HSPE1	1	2	10 kDa heat shock protein, mitochondrial [Homo sapiens]	11	13.73
NP_002954.2	S100A7	2	7	protein S100-A7 [Homo sapiens]	11	21.78
NP_009292.1	SNCA	2	2	alpha-synuclein isoform NACP112 [Homo sapiens]	11	33.93
NP_005204.1	CSTA	3	14	cystatin-A [Homo sapiens]	11	52.04
NP_002955.2	S100A8	3	16	protein S100-A8 [Homo sapiens]	11	32.26
NP_444513.1	DCD	9	84	dermcidin preproprotein [Homo sapiens]	11	47.27
NP_003535.1	HIST1H4B	10	23	histone H4 [Homo sapiens]	11	57.28
NP_000474.2	APOC2	15	105	apolipoprotein C-II precursor [Homo sapiens]	11	71.29
NP_000031.1	APOC3	19	149	apolipoprotein C-III precursor [Homo sapiens]	11	76.77
NP_001634.1	APOA2	37	476	apolipoprotein A-II preproprotein [Homo sapiens]	11	74
NP_055278.1	LSM3	1	1	U6 snRNA-associated Sm-like protein LSm3 [Homo sapiens]	12	11.76
NP_000995.1	RPLP2	1	1	60S acidic ribosomal protein P2 [Homo sapiens]	12	10.43
XP_003960301.1	#N/A	1	1	PREDICTED: uncharacterized protein LOC101060344 [Homo sapiens]	12	11.93
NP_001130006.1	TMEM233	1	1	transmembrane protein 233 [Homo sapiens]	12	6.42
NP_061820.1	CYCS	1	1	cytochrome c [Homo sapiens]	12	13.33
NP_065723.1	S100A14	1	2	protein S100-A14 [Homo sapiens]	12	10.58
NP_002611.1	PF4V1	1	2	platelet factor 4 variant precursor [Homo sapiens]	12	8.65
NP_005611.1	S100A11	2	3	protein S100-A11 [Homo sapiens]	12	21.9
NP_000994.1	RPLP1	2	4	60S acidic ribosomal protein P1 isoform 1 [Homo sapiens]	12	14.04
NP_002406.1	MIF	2	4	macrophage migration inhibitory factor [Homo sapiens]	12	17.39
NP_000792.1	FKBP1A	2	5	peptidyl-prolyl cis-trans isomerase FKBP1A isoform a [Homo sapiens]	12	25
NP_062427.1	S100A4	2	2	protein S100-A4 [Homo sapiens]	12	19.8
NP_000891.2	MGP	2	7	matrix Gla protein isoform 2 precursor [Homo sapiens]	12	23.3
NP_663697.1	SPANXB1	2	3	sperm protein associated with the nucleus on the X chromosome B/F [Homo sapiens]	12	27.18
NP_113657.1	SH3BGRL2	5	7	SH3 domain-binding glutamic acid-rich-like protein 2 [Homo sapiens]	12	66.36
NP_003320.2	TXN	6	23	thioredoxin isoform 1 [Homo sapiens]	12	57.14
NP_008869.1	SNRPD1	1	2	small nuclear ribonucleoprotein Sm D1 [Homo sapiens]	13	16.81
NP_004598.1	TBCA	1	1	tubulin-specific chaperone A [Homo sapiens]	13	12.04
NP_296374.1	RPL34	1	1	60S ribosomal protein L34 [Homo sapiens]	13	10.26
NP_001020.2	RPS26	2	6	40S ribosomal protein S26 [Homo sapiens]	13	24.35
NP_665807.1	MTPN	3	8	myotrophin [Homo sapiens]	13	41.53
NP_001077861.1	DDT	3	3	D-dopachrome decarboxylase [Homo sapiens]	13	33.05
NP_003013.1	SH3BGRL	4	6	SH3 domain-binding glutamic acid-rich-like protein [Homo sapiens]	13	46.49
NP_002956.1	S100A9	5	28	protein S100-A9 [Homo sapiens]	13	49.12
NP_057488.1	TRMT112	1	1	tRNA methyltransferase 112 homolog [Homo sapiens]	14	16
NP_004699.1	PDCD5	1	1	programmed cell death protein 5 [Homo sapiens]	14	8.8
NP_004166.1	SNRPD3	1	2	small nuclear ribonucleoprotein Sm D3 [Homo sapiens]	14	13.49
NP_004879.1	ATP6V1G1	1	1	V-type proton ATPase subunit G 1 [Homo sapiens]	14	9.32
NP_000984.1	RPL31	1	1	60S ribosomal protein L31 isoform 1 [Homo sapiens]	14	10.4
NP_976074.1	CD59	1	2	CD59 glycoprotein preproprotein [Homo sapiens]	14	9.38
NP_004039.1	B2M	3	9	beta-2-microglobulin precursor [Homo sapiens]	14	25.21
NP_001434.1	FABP1	3	3	fatty acid-binding protein, liver [Homo sapiens]	14	27.56
NP_002695.1	PPBP	3	8	platelet basic protein preproprotein [Homo sapiens]	14	19.53
NP_003519.1	HIST2H2BE	3	9	histone H2B type 2-E [Homo sapiens]	14	28.57
NP_110381.2	SAA2	12	46	serum amyloid A-2 protein isoform a precursor [Homo sapiens]	14	37.7
NP_000322.2	SAA1	21	98	serum amyloid A-1 protein preproprotein [Homo sapiens]	14	67.21
NP_001003665.1	C1orf95	1	1	uncharacterized membrane protein C1orf95 [Homo sapiens]	15	32.62
NP_001433.1	FABP4	1	1	fatty acid-binding protein, adipocyte [Homo sapiens]	15	15.91
NP_000974.1	RPL22	1	1	60S ribosomal protein L22 proprotein [Homo sapiens]	15	10.16
NP_003759.1	PEA15	1	1	astrocytic phosphoprotein PEA-15 [Homo sapiens]	15	7.69
XP_003118553.1	#N/A	1	1	PREDICTED: putative uncharacterized protein FLJ35883-like [Homo sapiens]	15	14.29
NP_003125.3	SRP14	1	1	signal recognition particle 14 kDa protein [Homo sapiens]	15	11.76
NP_001025180.1	RPS15A	1	1	40S ribosomal protein S15a [Homo sapiens]	15	15.38
NP_001017.1	RPS24	1	2	40S ribosomal protein S24 isoform c [Homo sapiens]	15	9.02
NP_003520.1	HIST1H3A	1	4	histone H3.1 [Homo sapiens]	15	23.53
NP_001243341.1	RAB18	1	2	ras-related protein Rab-18 isoform 5 [Homo sapiens]	15	13.38
NP_002296.1	LGALS1	2	2	galectin-1 [Homo sapiens]	15	17.78
NP_001007.2	RPS12	2	4	40S ribosomal protein S12 [Homo sapiens]	15	18.94
NP_001116847.1	HIST2H3D	2	6	histone H3.2 [Homo sapiens]	15	23.53
NP_001029124.1	CALCA	2	6	calcitonin CT preproprotein [Homo sapiens]	15	12.77
NP_001435.1	FABP5	4	5	fatty acid-binding protein, epidermal [Homo sapiens]	15	37.04
NP_002298.1	LGALS7	4	18	galectin-7 [Homo sapiens]	15	38.97
NP_001637.1	APOC4	5	52	apolipoprotein C-IV precursor [Homo sapiens]	15	33.86
NP_004093.1	FABP3	6	14	fatty acid-binding protein, heart [Homo sapiens]	15	45.86
NP_005013.1	PFN1	14	48	profilin-1 [Homo sapiens]	15	87.14
NP_000508.1	HBA2	15	107	hemoglobin subunit alpha [Homo sapiens]	15	71.13
NP_002293.2	LECT2	1	1	leukocyte cell-derived chemotaxin-2 precursor [Homo sapiens]	16	5.96
NP_005708.1	ARPC5	1	1	actin-related protein 2/3 complex subunit 5 isoform 1 [Homo sapiens]	16	8.61
NP_000445.1	SOD1	1	1	superoxide dismutase [Cu-Zn] [Homo sapiens]	16	9.09
NP_001016.1	RPS23	1	1	40S ribosomal protein S23 [Homo sapiens]	16	20.28
NP_004137.2	NDUFB7	1	1	NADH dehydrogenase [ubiquinone] 1 beta subcomplex subunit 7 [Homo sapiens]	16	12.41
NP_001007075.1	RPL32	1	1	60S ribosomal protein L32 [Homo sapiens]	16	9.63
NP_776215.1	IL1RN	1	1	interleukin-1 receptor antagonist protein isoform 4 [Homo sapiens]	16	10.49
NP_055580.1	TOMM20	2	2	mitochondrial import receptor subunit TOM20 homolog [Homo sapiens]	16	22.76
NP_000175.1	HBG2	4	21	hemoglobin subunit gamma-2 [Homo sapiens]	16	36.73
NP_000090.1	CST3	5	10	cystatin-C precursor [Homo sapiens]	16	36.3
NP_066972.1	COTL1	5	11	coactosin-like protein [Homo sapiens]	16	52.82
NP_059118.2	CALML5	8	15	calmodulin-like protein 5 [Homo sapiens]	16	75.34
NP_000510.1	HBD	16	101	hemoglobin subunit delta [Homo sapiens]	16	87.07
NP_000509.1	HBB	23	177	hemoglobin subunit beta [Homo sapiens]	16	89.8
NP_000362.1	TTR	26	181	transthyretin precursor [Homo sapiens]	16	73.47
NP_085056.2	CYB5B	1	2	cytochrome b5 type B [Homo sapiens]	17	8.67
NP_060293.2	DUSP23	1	1	dual specificity protein phosphatase 23 [Homo sapiens]	17	5.33
NP_004994.1	NDUFAB1	1	2	acyl carrier protein, mitochondrial precursor [Homo sapiens]	17	10.9
NP_001008.1	RPS13	1	2	40S ribosomal protein S13 [Homo sapiens]	17	7.95
NP_000978.1	RPL26	1	1	60S ribosomal protein L26 [Homo sapiens]	17	6.9
NP_001314.1	CST6	1	2	cystatin-M precursor [Homo sapiens]	17	7.38
NP_004246.2	COX5A	1	1	cytochrome c oxidase subunit 5A, mitochondrial precursor [Homo sapiens]	17	9.33
NP_115961.2	RNASE7	1	1	ribonuclease 7 precursor [Homo sapiens]	17	8.97
NP_057152.2	FIS1	1	1	mitochondrial fission 1 protein [Homo sapiens]	17	7.89
NP_065083.3	AGTRAP	1	1	type-1 angiotensin II receptor-associated protein isoform a [Homo sapiens]	17	13.84
NP_057005.1	CUTA	1	1	protein CutA isoform 2 precursor [Homo sapiens]	17	8.97
NP_001013007.1	UBE2NL	1	2	putative ubiquitin-conjugating enzyme E2 N-like [Homo sapiens]	17	7.19
NP_001011546.1	DSTN	1	1	destrin isoform b [Homo sapiens]	17	6.08
NP_003134.1	SSBP1	1	1	single-stranded DNA-binding protein, mitochondrial precursor [Homo sapiens]	17	8.11
NP_005176.1	CALML3	2	3	calmodulin-like protein 3 [Homo sapiens]	17	18.79
NP_004519.1	MGST3	2	5	microsomal glutathione S-transferase 3 [Homo sapiens]	17	25
NP_000230.1	LYZ	2	26	lysozyme C precursor [Homo sapiens]	17	14.19
NP_000981.1	RPL27A	2	4	60S ribosomal protein L27a [Homo sapiens]	17	18.24
NP_002928.1	RNASE4	2	4	ribonuclease 4 precursor [Homo sapiens]	17	26.53
NP_002643.1	PIP	3	23	prolactin-inducible protein precursor [Homo sapiens]	17	26.03
NP_071738.1	GLIPR2	3	4	Golgi-associated plant pathogenesis-related protein 1 [Homo sapiens]	17	27.92
NP_524147.2	MYL6	3	6	myosin light polypeptide 6 isoform 2 [Homo sapiens]	17	26.49
NP_008819.1	CALM1	3	5	calmodulin [Homo sapiens]	17	18.79
NP_001136.1	ANG	3	11	angiogenin precursor [Homo sapiens]	17	18.37
NP_001961.1	EIF5A	3	6	eukaryotic translation initiation factor 5A-1 isoform B [Homo sapiens]	17	22.73
NP_001018149.1	NME2	6	12	nucleoside diphosphate kinase B isoform a [Homo sapiens]	17	36.18
NP_005359.1	MB	6	20	myoglobin [Homo sapiens]	17	60.39
NP_000975.2	RPL23A	1	1	60S ribosomal protein L23a [Homo sapiens]	18	7.69
NP_072045.1	RPS18	1	1	40S ribosomal protein S18 [Homo sapiens]	18	7.24
NP_036455.1	MAFF	1	2	transcription factor MafF isoform a [Homo sapiens]	18	9.15
NP_001231812.1	DLST	1	1	dihydrolipoyllysine-residue succinyltransferase component of 2-oxoglutarate dehydrogenase complex, mitochondrial isoform 2 precursor [Homo sapiens]	18	8.43
NP_001152824.1	REG4	1	1	regenerating islet-derived protein 4 isoform 1 precursor [Homo sapiens]	18	8.86
NP_006347.1	ATP5H	3	3	ATP synthase subunit d, mitochondrial isoform a [Homo sapiens]	18	24.84
NP_000967.1	RPL12	4	6	60S ribosomal protein L12 [Homo sapiens]	18	38.18
NP_003338.1	UBE2L3	4	4	ubiquitin-conjugating enzyme E2 L3 isoform 1 [Homo sapiens]	18	38.31
NP_689551.2	ZG16	5	7	zymogen granule membrane protein 16 precursor [Homo sapiens]	18	44.91
NP_004291.1	ACP1	5	6	low molecular weight phosphotyrosine protein phosphatase isoform c [Homo sapiens]	18	39.24
NP_066953.1	PPIA	11	33	peptidyl-prolyl cis-trans isomerase A [Homo sapiens]	18	55.15
NP_005498.1	CFL1	12	37	cofilin-1 [Homo sapiens]	18	64.46
NP_062564.1	IL36G	1	1	interleukin-36 gamma [Homo sapiens]	19	7.1
NP_000221.1	LEP	1	1	leptin precursor [Homo sapiens]	19	5.99
NP_000165.1	GP9	1	1	platelet glycoprotein IX precursor [Homo sapiens]	19	5.08
NP_061980.1	C19orf10	1	1	UPF0556 protein C19orf10 precursor [Homo sapiens]	19	5.2
NP_000973.2	RPL21	1	1	60S ribosomal protein L21 [Homo sapiens]	19	9.38
NP_006271.1	SSR4	1	2	translocon-associated protein subunit delta isoform 2 precursor [Homo sapiens]	19	10.98
NP_002571.1	REG3A	1	1	regenerating islet-derived protein 3-alpha precursor [Homo sapiens]	19	13.14
NP_001254747.1	OSTC	1	1	oligosaccharyltransferase complex subunit OSTC isoform 3 [Homo sapiens]	19	7.02
NP_733779.1	SKP1	1	1	S-phase kinase-associated protein 1 isoform b [Homo sapiens]	19	11.66
NP_002504.2	NME3	2	4	nucleoside diphosphate kinase 3 precursor [Homo sapiens]	19	15.38
NP_003786.1	SNX3	2	2	sorting nexin-3 isoform a [Homo sapiens]	19	15.43
NP_001230060.1	RPL13	3	3	60S ribosomal protein L13 isoform 3 [Homo sapiens]	19	12.8
NP_002880.1	RARRES2	5	14	retinoic acid receptor responder protein 2 precursor [Homo sapiens]	19	35.58
NP_054900.2	LGALSL	7	13	galectin-related protein [Homo sapiens]	19	49.42
NP_054884.1	NDUFAF4	1	1	NADH dehydrogenase [ubiquinone] 1 alpha subcomplex assembly factor 4 [Homo sapiens]	20	8
NP_775788.2	VKORC1L1	1	1	vitamin K epoxide reductase complex subunit 1-like protein 1 [Homo sapiens]	20	10.8
NP_003286.1	TPT1	1	1	translationally-controlled tumor protein [Homo sapiens]	20	7.56
NP_001852.1	COX4I1	1	1	cytochrome c oxidase subunit 4 isoform 1, mitochondrial precursor [Homo sapiens]	20	6.51
XP_003846592.1	KRTAP5#N/A5	1	1	PREDICTED: uncharacterized protein LOC439915 [Homo sapiens]	20	11.31
NP_002877.2	RAP2B	1	3	ras-related protein Rap-2b [Homo sapiens]	20	6.56
NP_004336.3	CAMP	1	3	cathelicidin antimicrobial peptide preproprotein [Homo sapiens]	20	5.2
NP_000137.2	FTL	1	1	ferritin light chain [Homo sapiens]	20	8.57
NP_001243094.1	TMCO1	1	1	transmembrane and coiled-coil domain-containing protein 1 isoform c [Homo sapiens]	20	6.25
NP_003454.1	PTP4A1	2	2	protein tyrosine phosphatase type IVA 1 [Homo sapiens]	20	9.83
NP_005709.1	ARPC4	3	9	actin-related protein 2/3 complex subunit 4 isoform a [Homo sapiens]	20	24.4
NP_001654.1	ARF6	4	6	ADP-ribosylation factor 6 [Homo sapiens]	20	30.29
NP_006462.1	MYL12A	4	7	myosin regulatory light chain 12A [Homo sapiens]	20	24.56
NP_009193.2	PARK7	5	9	protein DJ-1 [Homo sapiens]	20	50.26
NP_001651.1	ARF4	6	18	ADP-ribosylation factor 4 [Homo sapiens]	20	40
NP_004081.1	DUSP3	6	9	dual specificity protein phosphatase 3 [Homo sapiens]	20	41.08
NP_001744.2	CAV1	6	12	caveolin-1 isoform alpha [Homo sapiens]	20	47.19
NP_000476.1	APRT	7	10	adenine phosphoribosyltransferase isoform a [Homo sapiens]	20	58.89
NP_009038.1	SSR3	1	2	translocon-associated protein subunit gamma [Homo sapiens]	21	7.57
NP_001243.1	CD70	1	1	CD70 antigen [Homo sapiens]	21	7.25
NP_000396.2	GM2A	1	1	ganglioside GM2 activator isoform 1 precursor [Homo sapiens]	21	10.36
NP_006001.3	MANF	1	1	mesencephalic astrocyte-derived neurotrophic factor precursor [Homo sapiens]	21	6.04
NP_004069.1	CSRP1	1	4	cysteine and glycine-rich protein 1 isoform 1 [Homo sapiens]	21	7.77
NP_001656.2	RHOG	2	2	rho-related GTP-binding protein RhoG precursor [Homo sapiens]	21	13.09
NP_000971.1	RPL18A	2	4	60S ribosomal protein L18a [Homo sapiens]	21	14.77
NP_001638.1	APOD	4	13	apolipoprotein D precursor [Homo sapiens]	21	17.99
NP_000945.3	PTGDS	4	7	prostaglandin-H2 D-isomerase precursor [Homo sapiens]	21	25.79
NP_002863.1	RAC2	5	8	ras-related C3 botulinum toxin substrate 2 [Homo sapiens]	21	25
NP_005710.1	#N/A	5	9	actin-related protein 2/3 complex subunit 3 [Homo sapiens]	21	33.15
NP_001653.1	ARF5	6	21	ADP-ribosylation factor 5 [Homo sapiens]	21	40
NP_076956.1	GGCT	6	14	gamma-glutamylcyclotransferase isoform 1 [Homo sapiens]	21	37.23
NP_002558.1	PEBP1	7	14	phosphatidylethanolamine-binding protein 1 preproprotein [Homo sapiens]	21	64.71
NP_001034891.1	CDC42	7	16	cell division control protein 42 homolog isoform 1 [Homo sapiens]	21	51.31
NP_001019399.1	ARF1	8	31	ADP-ribosylation factor 1 [Homo sapiens]	21	54.7
NP_056461.1	RAP1B	13	40	ras-related protein Rap-1b isoform 1 precursor [Homo sapiens]	21	65.76
NP_061974.2	APOM	17	59	apolipoprotein M isoform 1 [Homo sapiens]	21	32.98
NP_005720.1	PPIF	1	1	peptidyl-prolyl cis-trans isomerase F, mitochondrial precursor [Homo sapiens]	22	13.04
NP_061157.3	C19orf80	1	1	hepatocellular carcinoma-associated protein TD26 precursor [Homo sapiens]	22	5.56
NP_003376.2	VSNL1	1	1	visinin-like protein 1 [Homo sapiens]	22	13.61
NP_077027.1	APOO	1	1	apolipoprotein O precursor [Homo sapiens]	22	8.08
NP_001187.1	BID	1	1	BH3-interacting domain death agonist isoform 2 [Homo sapiens]	22	6.67
NP_954646.1	MRRF	1	2	ribosome-recycling factor, mitochondrial isoform 2 precursor [Homo sapiens]	22	13.93
NP_775297.1	IL37	1	1	interleukin-37 isoform 5 [Homo sapiens]	22	11.46
NP_062563.3	GKN1	2	2	gastrokine-1 [Homo sapiens]	22	12.06
NP_001020092.1	RPL9	2	4	60S ribosomal protein L9 [Homo sapiens]	22	18.75
NP_006398.1	ARL6IP5	2	3	PRA1 family protein 3 [Homo sapiens]	22	15.96
NP_000704.1	BLVRB	2	2	flavin reductase (NADPH) [Homo sapiens]	22	14.08
NP_057485.2	C11orf73	2	2	protein Hikeshi [Homo sapiens]	22	11.17
NP_000597.2	C8G	2	6	complement component C8 gamma chain precursor [Homo sapiens]	22	12.87
NP_000572.2	GPX1	2	2	glutathione peroxidase 1 isoform 1 [Homo sapiens]	22	15.76
NP_112243.1	RAB1B	3	7	ras-related protein Rab-1B [Homo sapiens]	22	25.87
NP_000970.1	RPL18	3	6	60S ribosomal protein L18 isoform 1 [Homo sapiens]	22	19.68
NP_001186285.1	RPL17#N/AC18orf32	3	3	RPL17-C18orf32 protein isoform 2 [Homo sapiens]	22	18.42
NP_001139786.1	ABHD14B	3	4	abhydrolase domain-containing protein 14B isoform 1 [Homo sapiens]	22	17.62
NP_005800.3	PRDX2	4	13	peroxiredoxin-2 isoform a [Homo sapiens]	22	22.22
NP_037364.1	PDCD6	4	6	programmed cell death protein 6 isoform 1 [Homo sapiens]	22	23.56
NP_001002.1	RPS7	5	10	40S ribosomal protein S7 [Homo sapiens]	22	25.77
NP_000467.1	AK1	5	7	adenylate kinase isoenzyme 1 [Homo sapiens]	22	30.93
NP_036226.1	PRDX5	5	6	peroxiredoxin-5, mitochondrial isoform a precursor [Homo sapiens]	22	30.37
NP_001036143.1	RHOC	6	9	rho-related GTP-binding protein RhoC precursor [Homo sapiens]	22	39.9
NP_006547.1	PMVK	6	6	phosphomevalonate kinase [Homo sapiens]	22	34.38
NP_064535.1	SAR1A	7	11	GTP-binding protein SAR1a [Homo sapiens]	22	36.36
NP_001655.1	RHOA	7	12	transforming protein RhoA precursor [Homo sapiens]	22	46.11
NP_001189360.1	PRDX1	7	23	peroxiredoxin-1 [Homo sapiens]	22	36.18
NP_003555.1	TAGLN2	12	76	transgelin-2 [Homo sapiens]	22	70.35
NP_003964.3	RPL14	1	2	60S ribosomal protein L14 [Homo sapiens]	23	5.58
NP_006806.1	TMED2	1	1	transmembrane emp24 domain-containing protein 2 precursor [Homo sapiens]	23	6.47
NP_003245.1	TIMP1	1	2	metalloproteinase inhibitor 1 precursor [Homo sapiens]	23	5.8
NP_653183.2	TEX261	1	1	protein TEX261 [Homo sapiens]	23	5.61
NP_005555.2	LCN2	1	3	neutrophil gelatinase-associated lipocalin precursor [Homo sapiens]	23	7.58
NP_056469.2	NAT9	1	1	N-acetyltransferase 9 [Homo sapiens]	23	6.76
NP_690603.3	NKAIN4	1	1	sodium/potassium-transporting ATPase subunit beta-1-interacting protein 4 precursor [Homo sapiens]	23	24.04
NP_057661.3	RAB6B	1	3	ras-related protein Rab-6B [Homo sapiens]	23	5.29
NP_057157.1	HDGFRP3	1	1	hepatoma-derived growth factor-related protein 3 [Homo sapiens]	23	7.88
NP_003177.2	TAGLN	2	2	transgelin [Homo sapiens]	23	9.95
NP_002786.2	PSMB3	2	6	proteasome subunit beta type-3 [Homo sapiens]	23	16.59
NP_001004.2	RPS9	2	6	40S ribosomal protein S9 [Homo sapiens]	23	12.37
NP_002872.1	RALB	2	2	ras-related protein Ral-B [Homo sapiens]	23	12.14
NP_064455.1	IGLL1	3	5	immunoglobulin lambda-like polypeptide 1 isoform a precursor [Homo sapiens]	23	18.78
NP_000972.1	RPL19	3	3	60S ribosomal protein L19 [Homo sapiens]	23	14.29
NP_057215.3	RAB10	3	9	ras-related protein Rab-10 [Homo sapiens]	23	21
NP_002785.1	PSMB2	3	5	proteasome subunit beta type-2 isoform 1 [Homo sapiens]	23	17.91
NP_002791.1	PSMB9	4	9	proteasome subunit beta type-9 proprotein [Homo sapiens]	23	26.48
NP_004628.4	RAB7A	4	7	ras-related protein Rab-7a [Homo sapiens]	23	24.64
NP_001000.2	RPS5	4	6	40S ribosomal protein S5 [Homo sapiens]	23	23.53
NP_004152.1	RAB1A	4	8	ras-related protein Rab-1A isoform 1 [Homo sapiens]	23	33.17
NP_001172006.1	ARHGDIA	4	5	rho GDP-dissociation inhibitor 1 isoform a [Homo sapiens]	23	19.12
NP_001166.3	ARHGDIB	5	9	rho GDP-dissociation inhibitor 2 [Homo sapiens]	23	39.8
NP_001531.1	HSPB1	5	5	heat shock protein beta-1 [Homo sapiens]	23	40.98
NP_958842.1	RAB5C	5	6	ras-related protein Rab-5C isoform a [Homo sapiens]	23	31.02
NP_003269.2	CLEC3B	8	23	tetranectin precursor [Homo sapiens]	23	40.1
NP_001171597.1	IGLL5	9	58	immunoglobulin lambda-like polypeptide 5 isoform 1 [Homo sapiens]	23	35.05
NP_000843.1	GSTP1	10	16	glutathione S-transferase P [Homo sapiens]	23	65.71
NP_006735.2	RBP4	13	93	retinol-binding protein 4 precursor [Homo sapiens]	23	50.75
NP_055814.1	RAB21	1	1	ras-related protein Rab-21 [Homo sapiens]	24	4.89
NP_003842.1	CREG1	1	1	protein CREG1 precursor [Homo sapiens]	24	9.55
NP_955369.1	TMEM179B	1	1	transmembrane protein 179B precursor [Homo sapiens]	24	7.31
NP_689479.1	C19orf40	1	1	Fanconi anemia-associated protein of 24 kDa [Homo sapiens]	24	9.77
NP_004569.2	RAB4A	1	1	ras-related protein Rab-4A [Homo sapiens]	24	4.59
NP_036555.1	RPL13A	1	2	60S ribosomal protein L13a isoform 1 [Homo sapiens]	24	5.42
NP_006845.1	KDELR2	1	1	ER lumen protein retaining receptor 2 isoform 1 [Homo sapiens]	24	8.02
NP_036277.2	DTYMK	1	1	thymidylate kinase isoform 1 [Homo sapiens]	24	5.19
NP_057614.1	RAB8B	2	2	ras-related protein Rab-8B [Homo sapiens]	24	9.66
NP_008875.1	SPP2	2	7	secreted phosphoprotein 24 precursor [Homo sapiens]	24	11.37
NP_005393.2	RALA	2	2	ras-related protein Ral-A precursor [Homo sapiens]	24	12.14
NP_009294.1	COMT	3	3	catechol O-methyltransferase isoform S-COMT [Homo sapiens]	24	26.24
NP_002856.1	RAB2A	3	3	ras-related protein Rab-2A isoform a [Homo sapiens]	24	17.92
NP_001240308.1	RPL15	3	5	60S ribosomal protein L15 isoform 1 [Homo sapiens]	24	20.59
NP_005361.2	RAB8A	4	4	ras-related protein Rab-8A [Homo sapiens]	24	23.19
NP_006316.1	RAN	4	5	GTP-binding nuclear protein Ran [Homo sapiens]	24	22.69
NP_001003.1	RPS8	4	6	40S ribosomal protein S8 [Homo sapiens]	24	25
NP_004209.2	RAB11B	4	5	ras-related protein Rab-11B [Homo sapiens]	24	28.9
NP_057406.2	RAB14	5	6	ras-related protein Rab-14 [Homo sapiens]	24	32.09
NP_000933.1	PPIB	8	11	peptidyl-prolyl cis-trans isomerase B precursor [Homo sapiens]	24	42.13
NP_000627.2	SOD2	1	2	superoxide dismutase [Mn], mitochondrial isoform A precursor [Homo sapiens]	25	6.31
NP_004172.2	UCHL1	1	1	ubiquitin carboxyl-terminal hydrolase isozyme L1 [Homo sapiens]	25	8.07
NP_009035.3	RPL10A	1	1	60S ribosomal protein L10a [Homo sapiens]	25	5.99
NP_001071125.1	SMCO1	1	1	uncharacterized protein C3orf43 [Homo sapiens]	25	22.43
NP_002858.2	RAB3B	2	2	ras-related protein Rab-3B [Homo sapiens]	25	11.87
NP_004896.1	PRDX6	2	6	peroxiredoxin-6 [Homo sapiens]	25	13.39
NP_005857.1	SIGMAR1	2	3	sigma non-opioid intracellular receptor 1 isoform 1 [Homo sapiens]	25	6.73
NP_006792.1	KDELR1	3	5	ER lumen protein retaining receptor 1 [Homo sapiens]	25	19.34
NP_004883.3	SEC22B	3	4	vesicle-trafficking protein SEC22b precursor [Homo sapiens]	25	18.6
NP_004154.2	RAB27B	3	5	ras-related protein Rab-27B [Homo sapiens]	25	14.68
NP_002789.1	PSMB6	3	4	proteasome subunit beta type-6 isoform 1 proprotein [Homo sapiens]	25	12.97
NP_001035109.1	FAM3C	4	4	protein FAM3C precursor [Homo sapiens]	25	21.15
NP_000558.2	CRP	8	20	C-reactive protein precursor [Homo sapiens]	25	28.12
NP_002075.2	GPX3	9	34	glutathione peroxidase 3 precursor [Homo sapiens]	25	36.28
NP_001630.1	APCS	13	56	serum amyloid P-component precursor [Homo sapiens]	25	45.74
NP_064539.1	EMC7	1	1	chromosome 15 open reading frame 24 precursor [Homo sapiens]	26	13.64
NP_060282.1	CHCHD3	1	1	coiled-coil-helix-coiled-coil-helix domain-containing protein 3, mitochondrial precursor [Homo sapiens]	26	6.61
NP_001019850.1	C1orf68	1	7	skin-specific protein 32 [Homo sapiens]	26	3.2
NP_542432.2	TREX2	1	1	three prime repair exonuclease 2 [Homo sapiens]	26	5.93
NP_002563.1	PAFAH1B2	1	1	platelet-activating factor acetylhydrolase IB subunit beta isoform a [Homo sapiens]	26	3.93
YP_003024029.1	COX2	1	1	cytochrome c oxidase subunit II [Homo sapiens]	26	4.41
NP_076997.1	TMEM109	1	1	transmembrane protein 109 precursor [Homo sapiens]	26	4.94
NP_003093.2	SOD3	1	1	extracellular superoxide dismutase [Cu-Zn] precursor [Homo sapiens]	26	6.67
NP_001032900.1	HSD17B10	1	1	3-hydroxyacyl-CoA dehydrogenase type-2 isoform 2 [Homo sapiens]	26	7.14
NP_057839.1	KDELR3	1	2	ER lumen protein retaining receptor 3 isoform b [Homo sapiens]	26	5.45
NP_001020605.1	NQO1	1	1	NAD(P)H dehydrogenase [quinone] 1 isoform c [Homo sapiens]	26	4.66
NP_001235.1	TNFSF8	1	1	tumor necrosis factor ligand superfamily member 8 isoform 1 [Homo sapiens]	26	11.97
NP_002761.1	PRSS2	1	2	trypsin-2 preproprotein [Homo sapiens]	26	8.1
NP_001128143.1	DERL1	1	1	derlin-1 isoform b [Homo sapiens]	26	6.06
NP_002778.1	PSMA2	2	5	proteasome subunit alpha type-2 [Homo sapiens]	26	17.09
NP_002297.2	LGALS3	2	3	galectin-3 isoform 1 [Homo sapiens]	26	10
NP_002784.1	PSMB1	3	3	proteasome subunit beta type-1 [Homo sapiens]	26	17.01
NP_001107573.1	C1QC	4	7	complement C1q subcomponent subunit C precursor [Homo sapiens]	26	21.22
NP_002781.2	PSMA5	6	7	proteasome subunit alpha type-5 isoform 1 [Homo sapiens]	26	36.1
NP_005139.1	UNC119	1	2	protein unc-119 homolog A isoform a [Homo sapiens]	27	6.67
NP_004729.1	VAPB	1	1	vesicle-associated membrane protein-associated protein B/C isoform 1 [Homo sapiens]	27	5.76
NP_852133.1	EIF6	1	1	eukaryotic translation initiation factor 6 isoform a [Homo sapiens]	27	9.8
NP_000482.3	C1QB	3	7	complement C1q subcomponent subunit B precursor [Homo sapiens]	27	17
NP_006395.2	PROCR	3	5	endothelial protein C receptor precursor [Homo sapiens]	27	15.97
NP_002782.1	PSMA6	3	5	proteasome subunit alpha type-6 [Homo sapiens]	27	16.26
NP_001919.2	CFD	6	11	complement factor D preproprotein [Homo sapiens]	27	42.69
NP_001279.2	CLIC1	7	13	chloride intracellular channel protein 1 [Homo sapiens]	27	44.81
NP_000356.1	TPI1	13	29	triosephosphate isomerase isoform 1 [Homo sapiens]	27	75.5
NP_054752.3	METTL7A	1	1	methyltransferase-like protein 7A precursor [Homo sapiens]	28	6.15
NP_057123.1	C14orf166	1	1	UPF0568 protein C14orf166 [Homo sapiens]	28	6.97
NP_036220.1	PGLS	1	1	6-phosphogluconolactonase [Homo sapiens]	28	4.26
NP_001003962.1	CAPNS1	1	2	calpain small subunit 1 [Homo sapiens]	28	5.6
NP_060596.2	TMEM33	1	3	transmembrane protein 33 [Homo sapiens]	28	4.45
NP_919415.2	VAPA	1	2	vesicle-associated membrane protein-associated protein A isoform 2 [Homo sapiens]	28	3.21
NP_001027018.1	SERPINB8	1	1	serpin B8 isoform b [Homo sapiens]	28	4.55
NP_002779.1	PSMA3	1	2	proteasome subunit alpha type-3 isoform 1 [Homo sapiens]	28	4.71
NP_001184026.2	PRSS3	1	6	trypsin-3 isoform 3 preproprotein [Homo sapiens]	28	3.83
NP_001180264.1	ASPN	1	1	asporin isoform 2 preproprotein [Homo sapiens]	28	6.2
NP_001158890.1	SLC25A11	1	2	mitochondrial 2-oxoglutarate/malate carrier protein isoform 3 [Homo sapiens]	28	3.8
NP_001018008.1	TPM1	2	4	tropomyosin alpha-1 chain isoform 6 [Homo sapiens]	28	8.98
NP_006784.1	PRDX3	2	2	thioredoxin-dependent peroxide reductase, mitochondrial isoform a precursor [Homo sapiens]	28	8.2
NP_004823.1	GSTO1	2	2	glutathione S-transferase omega-1 isoform 1 [Homo sapiens]	28	7.88
NP_005773.3	ALYREF	3	3	THO complex subunit 4 [Homo sapiens]	28	15.53
NP_002783.1	PSMA7	3	6	proteasome subunit alpha type-7 [Homo sapiens]	28	16.13
NP_000964.1	RPL8	3	3	60S ribosomal protein L8 [Homo sapiens]	28	15.18
NP_006133.1	SFN	4	6	14-3-3 protein sigma [Homo sapiens]	28	18.55
NP_003396.1	YWHAH	5	5	14-3-3 protein eta [Homo sapiens]	28	24.8
NP_006817.1	YWHAQ	5	6	14-3-3 protein theta [Homo sapiens]	28	20.82
NP_036611.2	YWHAG	5	5	14-3-3 protein gamma [Homo sapiens]	28	21.46
NP_002788.1	PSMB5	5	5	proteasome subunit beta type-5 isoform 1 [Homo sapiens]	28	23.57
NP_001247435.1	RPS3	5	9	40S ribosomal protein S3 isoform 2 [Homo sapiens]	28	21.62
NP_663723.1	YWHAZ	12	21	14-3-3 protein zeta/delta [Homo sapiens]	28	56.33
NP_036246.1	CASP14	13	42	caspase-14 precursor [Homo sapiens]	28	53.72
NP_003749.2	EIF3J	1	1	eukaryotic translation initiation factor 3 subunit J [Homo sapiens]	29	4.65
NP_054765.1	MRPS18B	1	1	28S ribosomal protein S18b, mitochondrial [Homo sapiens]	29	6.59
NP_039234.1	CLIC4	1	1	chloride intracellular channel protein 4 [Homo sapiens]	29	6.32
NP_002780.1	PSMA4	1	1	proteasome subunit alpha type-4 isoform 1 [Homo sapiens]	29	3.83
NP_002787.2	PSMB4	1	1	proteasome subunit beta type-4 [Homo sapiens]	29	5.68
NP_116117.3	PPAPDC3	1	1	probable lipid phosphate phosphatase PPAPDC3 [Homo sapiens]	29	2.95
NP_612472.1	TLCD1	1	1	TLC domain-containing protein 1 isoform 1 precursor [Homo sapiens]	29	6.88
NP_006745.1	SYPL1	1	4	synaptophysin-like protein 1 isoform a [Homo sapiens]	29	4.25
NP_954654.1	NPM1	1	1	nucleophosmin isoform 2 [Homo sapiens]	29	7.17
NP_001243207.1	RAB34	1	1	ras-related protein Rab-34 isoform 7 [Homo sapiens]	29	6.18
NP_006808.1	ERP29	2	2	endoplasmic reticulum resident protein 29 isoform 1 precursor [Homo sapiens]	29	9.58
NP_000108.1	EMD	2	2	emerin [Homo sapiens]	29	12.6
NP_001679.2	ATP5F1	2	2	ATP synthase subunit b, mitochondrial precursor [Homo sapiens]	29	11.72
NP_002583.1	PCNA	3	3	proliferating cell nuclear antigen [Homo sapiens]	29	12.64
NP_006752.1	YWHAE	4	5	14-3-3 protein epsilon [Homo sapiens]	29	18.04
NP_001001.2	RPS6	4	5	40S ribosomal protein S6 [Homo sapiens]	29	20.48
NP_000962.2	RPL7	4	6	60S ribosomal protein L7 [Homo sapiens]	29	20.97
NP_000281.2	PGAM2	4	5	phosphoglycerate mutase 2 [Homo sapiens]	29	15.81
NP_001254629.1	PHB2	4	9	prohibitin-2 isoform 3 [Homo sapiens]	29	24.9
NP_000058.1	CA2	7	8	carbonic anhydrase 2 [Homo sapiens]	29	37.31
NP_001729.1	CA1	7	18	carbonic anhydrase 1 [Homo sapiens]	29	41.38
NP_006139.1	LASP1	1	2	LIM and SH3 domain protein 1 [Homo sapiens]	30	5.36
NP_000997.1	RPS3A	1	1	40S ribosomal protein S3a isoform 1 [Homo sapiens]	30	4.92
NP_954655.1	BPGM	1	1	bisphosphoglycerate mutase [Homo sapiens]	30	7.34
NP_006419.2	MRPL28	1	1	39S ribosomal protein L28, mitochondrial [Homo sapiens]	30	8.98
NP_061882.2	TOLLIP	1	1	toll-interacting protein [Homo sapiens]	30	3.28
NP_005994.2	UQCRFS1	1	1	cytochrome b-c1 complex subunit Rieske, mitochondrial [Homo sapiens]	30	7.66
NP_073567.1	COPS7B	1	1	COP9 signalosome complex subunit 7b [Homo sapiens]	30	5.3
NP_068839.1	ITM2B	1	1	integral membrane protein 2B [Homo sapiens]	30	3.76
NP_006708.2	SPIN1	1	1	spindlin-1 [Homo sapiens]	30	5.73
NP_002777.1	PSMA1	1	1	proteasome subunit alpha type-1 isoform 2 [Homo sapiens]	30	4.56
XP_003960516.1	#N/A	1	1	PREDICTED: armadillo repeat-containing protein 4-like [Homo sapiens]	30	6.42
NP_001138741.1	FAM185A	1	1	protein FAM185A isoform 2 [Homo sapiens]	30	16
NP_000963.1	RPL7A	2	4	60S ribosomal protein L7a [Homo sapiens]	30	9.4
NP_067026.3	SRPRB	2	2	signal recognition particle receptor subunit beta [Homo sapiens]	30	12.55
NP_149351.1	SURF4	2	7	surfeit locus protein 4 [Homo sapiens]	30	10.78
NP_003560.2	STX7	2	2	syntaxin-7 [Homo sapiens]	30	11.11
NP_683720.2	PSMB8	2	3	proteasome subunit beta type-8 isoform E2 proprotein [Homo sapiens]	30	9.42
NP_005785.1	DHRS2	2	2	dehydrogenase/reductase SDR family member 2 isoform 2 [Homo sapiens]	30	21.79
NP_036457.1	MAPRE1	3	3	microtubule-associated protein RP/EB family member 1 [Homo sapiens]	30	15.67
NP_000998.1	RPS4X	3	6	40S ribosomal protein S4, X isoform X isoform [Homo sapiens]	30	11.79
NP_002625.1	PHB	7	10	prohibitin [Homo sapiens]	30	38.24
XP_003960092.1	#N/A	8	14	PREDICTED: HLA class I histocompatibility antigen, A-25 alpha chain isoform 9 [Homo sapiens]	30	45.56
NP_055029.1	IMPA2	1	1	inositol monophosphatase 2 [Homo sapiens]	31	4.17
NP_004366.1	COX11	1	1	cytochrome c oxidase assembly protein COX11, mitochondrial isoform 1 [Homo sapiens]	31	5.07
NP_000630.1	FASLG	1	1	tumor necrosis factor ligand superfamily member 6 [Homo sapiens]	31	4.27
NP_000590.1	IGFBP5	1	1	insulin-like growth factor-binding protein 5 precursor [Homo sapiens]	31	3.68
NP_059429.1	NPTN	1	1	neuroplastin isoform a precursor [Homo sapiens]	31	6.38
NP_055443.1	MAD2L1BP	1	1	MAD2L1-binding protein isoform 2 [Homo sapiens]	31	15.69
NP_005657.1	CFHR2	1	1	complement factor H-related protein 2 precursor [Homo sapiens]	31	4.07
NP_001234930.1	SET	1	1	protein SET isoform 4 [Homo sapiens]	31	3.76
NP_005653.3	VDAC3	1	2	voltage-dependent anion-selective channel protein 3 isoform 1 [Homo sapiens]	31	3.53
NP_001001414.1	NCCRP1	3	4	non-specific cytotoxic cell receptor protein 1 homolog [Homo sapiens]	31	12
NP_002943.2	RPS2	4	5	40S ribosomal protein S2 [Homo sapiens]	31	23.89
NP_003365.1	VDAC1	8	9	voltage-dependent anion-selective channel protein 1 [Homo sapiens]	31	48.41
NP_002346.1	M6PR	9	16	cation-dependent mannose-6-phosphate receptor isoform 1 precursor [Homo sapiens]	31	31.77
NP_000030.1	APOA1	60	1319	apolipoprotein A-I preproprotein [Homo sapiens]	31	83.52
NP_036531.1	PITPNB	1	1	phosphatidylinositol transfer protein beta isoform [Homo sapiens]	32	4.8
NP_036537.1	ICMT	1	1	protein-S-isoprenylcysteine O-methyltransferase [Homo sapiens]	32	7.04
NP_057444.2	TACO1	1	1	translational activator of cytochrome c oxidase 1 [Homo sapiens]	32	7.07
NP_003135.2	SSR1	1	5	translocon-associated protein subunit alpha precursor [Homo sapiens]	32	5.24
NP_001186668.1	CTSS	1	1	cathepsin S isoform 2 preproprotein [Homo sapiens]	32	3.56
NP_036559.1	KLK5	2	2	kallikrein-5 preproprotein [Homo sapiens]	32	6.14
NP_036557.1	RSU1	2	4	ras suppressor protein 1 isoform 1 [Homo sapiens]	32	12.64
NP_001257817.1	SLC25A10	2	3	mitochondrial dicarboxylate carrier isoform 1 [Homo sapiens]	32	13.51
NP_055545.1	MLEC	3	6	malectin precursor [Homo sapiens]	32	16.44
NP_001013416.1	IGFBP3	3	11	insulin-like growth factor-binding protein 3 isoform a precursor [Homo sapiens]	32	13.8
NP_000261.2	PNP	4	5	purine nucleoside phosphorylase [Homo sapiens]	32	16.96
NP_003366.2	VDAC2	5	5	voltage-dependent anion-selective channel protein 2 isoform 2 [Homo sapiens]	32	31.63
NP_004090.4	STOM	5	5	erythrocyte band 7 integral membrane protein isoform a [Homo sapiens]	32	25.35
NP_001070911.1	HNRNPC	11	16	heterogeneous nuclear ribonucleoproteins C1/C2 isoform b [Homo sapiens]	32	34.13
NP_640332.1	NFKBID	1	1	NF-kappa-B inhibitor delta [Homo sapiens]	33	6.07
NP_006126.1	CAPZA1	2	2	F-actin-capping protein subunit alpha-1 [Homo sapiens]	33	10.84
NP_001019833.1	RPL6	2	5	60S ribosomal protein L6 [Homo sapiens]	33	12.15
NP_001189399.1	RPS10#N/ANUDT3	2	2	RPS10-NUDT3 protein [Homo sapiens]	33	6.53
NP_001012321.1	RPSA	4	4	40S ribosomal protein SA [Homo sapiens]	33	21.02
NP_001001973.1	ATP5C1	4	4	ATP synthase subunit gamma, mitochondrial isoform L (liver) precursor [Homo sapiens]	33	22.48
NP_001627.2	SLC25A6	7	14	ADP/ATP translocase 3 [Homo sapiens]	33	30.54
NP_001143.2	SLC25A5	11	18	ADP/ATP translocase 2 [Homo sapiens]	33	31.21
NP_001017390.1	SULT1A4	1	1	sulfotransferase 1A3/1A4 [Homo sapiens]	34	8.81
NP_148935.1	OGN	1	1	mimecan preproprotein [Homo sapiens]	34	16.11
NP_060399.1	PEX26	1	1	peroxisome assembly protein 26 isoform a [Homo sapiens]	34	6.89
NP_057043.1	TMX2	1	1	thioredoxin-related transmembrane protein 2 isoform 1 precursor [Homo sapiens]	34	5.07
NP_001011724.1	HNRNPA1L2	1	1	heterogeneous nuclear ribonucleoprotein A1-like 2 [Homo sapiens]	34	3.12
NP_004359.1	CNN2	1	1	calponin-2 isoform a [Homo sapiens]	34	3.56
NP_001045.1	SULT1A2	1	1	sulfotransferase 1A2 [Homo sapiens]	34	8.81
NP_000960.2	RPL5	2	2	60S ribosomal protein L5 [Homo sapiens]	34	12.12
NP_113669.1	SLC25A18	2	2	mitochondrial glutamate carrier 2 [Homo sapiens]	34	11.11
NP_001427.2	FBL	2	3	rRNA 2'-O-methyltransferase fibrillarin [Homo sapiens]	34	16.2
NP_057226.1	HSD17B12	3	5	estradiol 17-beta-dehydrogenase 12 [Homo sapiens]	34	14.74
NP_000389.1	CYB5R3	3	4	NADH-cytochrome b5 reductase 3 isoform 1 [Homo sapiens]	34	20.93
NP_444505.1	RPLP0	5	10	60S acidic ribosomal protein P0 [Homo sapiens]	34	16.72
NP_001176.1	AZGP1	6	23	zinc-alpha-2-glycoprotein precursor [Homo sapiens]	34	28.52
NP_473448.1	OR1J2	1	1	olfactory receptor 1J2 [Homo sapiens]	35	9.27
NP_003672.1	PDXK	1	1	pyridoxal kinase [Homo sapiens]	35	4.17
NP_001668.1	ATP1B1	1	2	sodium/potassium-transporting ATPase subunit beta-1 [Homo sapiens]	35	3.63
NP_001005172.2	OR52K2	1	3	olfactory receptor 52K2 [Homo sapiens]	35	15.61
NP_006800.2	TOMM34	1	1	mitochondrial import receptor subunit TOM34 [Homo sapiens]	35	8.41
NP_001907.2	CYC1	1	1	cytochrome c1, heme protein, mitochondrial [Homo sapiens]	35	7.38
NP_056325.2	DHRS7B	1	1	dehydrogenase/reductase SDR family member 7B [Homo sapiens]	35	4.92
NP_001004328.1	ZNF705A	1	1	zinc finger protein 705A [Homo sapiens]	35	4.33
NP_000117.1	ETFA	1	1	electron transfer flavoprotein subunit alpha, mitochondrial isoform a [Homo sapiens]	35	4.5
XP_003846296.2	#N/A	1	1	PREDICTED: uncharacterized protein LOC100996428 [Homo sapiens]	35	8.48
NP_001257609.1	MCU	1	1	calcium uniporter protein, mitochondrial isoform 3 [Homo sapiens]	35	6.29
NP_060979.2	LRRC59	2	3	leucine-rich repeat-containing protein 59 [Homo sapiens]	35	4.89
NP_115898.2	MAK16	2	2	protein MAK16 homolog [Homo sapiens]	35	11.33
NP_001132929.1	BCAP31	2	3	B-cell receptor-associated protein 31 isoform a [Homo sapiens]	35	7.35
NP_001629.1	APOF	3	14	apolipoprotein F precursor [Homo sapiens]	35	12.27
NP_005852.2	STUB1	4	4	E3 ubiquitin-protein ligase CHIP [Homo sapiens]	35	15.84
NP_006089.1	GNB2L1	5	7	guanine nucleotide-binding protein subunit beta-2-like 1 [Homo sapiens]	35	18.3
NP_005909.2	MDH2	5	5	malate dehydrogenase, mitochondrial precursor [Homo sapiens]	35	22.78
NP_003869.1	GGH	1	4	gamma-glutamyl hydrolase precursor [Homo sapiens]	36	4.4
NP_003748.1	EIF3I	1	6	eukaryotic translation initiation factor 3 subunit I [Homo sapiens]	36	5.23
NP_001145.1	ANXA5	1	1	annexin A5 [Homo sapiens]	36	5
NP_001144.1	ANXA4	1	1	annexin A4 [Homo sapiens]	36	4.98
NP_073591.2	SFXN1	1	1	sideroflexin-1 [Homo sapiens]	36	10.56
NP_000022.3	ALAD	1	1	delta-aminolevulinic acid dehydratase [Homo sapiens]	36	3.03
NP_067037.1	ABHD17C	1	1	abhydrolase domain-containing protein FAM108C1 [Homo sapiens]	36	3.34
NP_877725.1	MAT2B	1	2	methionine adenosyltransferase 2 subunit beta isoform 2 [Homo sapiens]	36	7.12
NP_004550.2	YBX1	2	3	nuclease-sensitive element-binding protein 1 [Homo sapiens]	36	10.19
NP_066272.1	PDLIM1	4	8	PDZ and LIM domain protein 1 [Homo sapiens]	36	13.98
NP_076424.1	DDRGK1	5	7	DDRGK domain-containing protein 1 precursor [Homo sapiens]	36	30.89
NP_064695.3	AKR1B10	5	10	aldo-keto reductase family 1 member B10 [Homo sapiens]	36	17.09
NP_001231367.1	ARG1	9	40	arginase-1 isoform 1 [Homo sapiens]	36	33.64
NP_002037.2	GAPDH	16	66	glyceraldehyde-3-phosphate dehydrogenase isoform 1 [Homo sapiens]	36	54.63
NP_000032.1	APOE	22	143	apolipoprotein E precursor [Homo sapiens]	36	59.94
NP_002802.2	PSMD7	1	1	26S proteasome non-ATPase regulatory subunit 7 [Homo sapiens]	37	7.41
NP_004381.2	CTSH	1	2	pro-cathepsin H preproprotein [Homo sapiens]	37	3.88
NP_001138450.1	MTHFD2L	1	1	probable bifunctional methylenetetrahydrofolate dehydrogenase/cyclohydrolase 2 [Homo sapiens]	37	6.34
NP_690005.2	ASPRV1	1	1	retroviral-like aspartic protease 1 precursor [Homo sapiens]	37	3.79
NP_001116434.1	SIRPB2	1	1	signal-regulatory protein beta-2 isoform 1 precursor [Homo sapiens]	37	7.89
NP_542172.2	B3GALT6	1	1	beta-1,3-galactosyltransferase 6 [Homo sapiens]	37	6.08
NP_001009570.1	CCT7	1	2	T-complex protein 1 subunit eta isoform b [Homo sapiens]	37	7.37
NP_001007794.1	BUB3	1	1	mitotic checkpoint protein BUB3 isoform b [Homo sapiens]	37	5.83
NP_001188504.1	CTSV	2	2	cathepsin L2 preproprotein [Homo sapiens]	37	7.19
NP_006187.2	PCBP1	2	2	poly(rC)-binding protein 1 [Homo sapiens]	37	8.99
NP_001243069.1	CAPG	2	2	macrophage-capping protein isoform 2 [Homo sapiens]	37	7.21
NP_001344.2	AKR1C1	4	8	aldo-keto reductase family 1 member C1 [Homo sapiens]	37	31.89
NP_005557.1	LDHA	12	19	L-lactate dehydrogenase A chain isoform 1 [Homo sapiens]	37	32.53
NP_006591.1	NUDC	1	1	nuclear migration protein nudC [Homo sapiens]	38	4.53
NP_001004715.1	OR4K17	1	1	olfactory receptor 4K17 [Homo sapiens]	38	11.95
NP_056203.2	YIPF3	1	1	protein YIPF3 [Homo sapiens]	38	6.57
NP_004801.1	GRAP2	1	1	GRB2-related adapter protein 2 [Homo sapiens]	38	3.64
NP_001899.1	CTSB	1	1	cathepsin B preproprotein [Homo sapiens]	38	5.31
NP_003095.2	SORD	1	2	sorbitol dehydrogenase [Homo sapiens]	38	5.32
NP_996808.1	CA12	1	1	carbonic anhydrase 12 isoform 2 precursor [Homo sapiens]	38	5.83
NP_001135774.1	CCDC113	1	1	coiled-coil domain-containing protein 113 isoform 2 [Homo sapiens]	38	3.72
NP_006746.1	TALDO1	2	3	transaldolase [Homo sapiens]	38	6.53
NP_057113.1	DHRS7	4	7	dehydrogenase/reductase SDR family member 7 precursor [Homo sapiens]	38	17.11
NP_742034.1	RDH10	4	4	retinol dehydrogenase 10 [Homo sapiens]	38	17.6
NP_009106.1	ERLIN2	5	7	erlin-2 isoform 1 [Homo sapiens]	38	25.07
NP_006105.1	TOMM40	7	11	mitochondrial import receptor subunit TOM40 homolog [Homo sapiens]	38	29.92
NP_113667.1	INHBE	1	2	inhibin beta E chain precursor [Homo sapiens]	39	3.43
NP_001001391.1	CD44	1	1	CD44 antigen isoform 4 precursor [Homo sapiens]	39	2.77
NP_058626.1	STX18	2	2	syntaxin-18 [Homo sapiens]	39	10.15
NP_005156.1	ALDOC	2	3	fructose-bisphosphate aldolase C [Homo sapiens]	39	7.97
NP_003024.1	ST3GAL1	2	4	CMP-N-acetylneuraminate-beta-galactosamide-alpha-2,3-sialyltransferase 1 [Homo sapiens]	39	11.18
NP_005756.2	ATP6AP2	2	2	renin receptor precursor [Homo sapiens]	39	10.57
NP_038470.1	STOML2	3	4	stomatin-like protein 2 [Homo sapiens]	39	17.7
NP_001624.1	AMBP	4	18	protein AMBP preproprotein [Homo sapiens]	39	18.47
NP_963906.1	IKBIP	4	4	inhibitor of nuclear factor kappa-B kinase-interacting protein isoform 2 [Homo sapiens]	39	14
NP_060283.3	IMPAD1	5	7	inositol monophosphatase 3 [Homo sapiens]	39	20.33
NP_000691.1	ANXA1	6	8	annexin A1 [Homo sapiens]	39	20.81
NP_001035248.1	H2AFY	6	11	core histone macro-H2A.1 isoform 2 [Homo sapiens]	39	18.87
NP_001094096.1	ERLIN1	6	8	erlin-1 [Homo sapiens]	39	16.38
NP_000296.2	PON2	9	41	serum paraoxonase/arylesterase 2 isoform 1 [Homo sapiens]	39	49.44
NP_001254738.1	ILF2	10	15	interleukin enhancer-binding factor 2 isoform 2 [Homo sapiens]	39	48.86
NP_001005203.2	OR8S1	1	1	olfactory receptor 8S1 [Homo sapiens]	40	3.34
NP_061819.2	NANS	1	1	sialic acid synthase [Homo sapiens]	40	4.74
NP_066969.1	ANGPTL7	1	1	angiopoietin-related protein 7 precursor [Homo sapiens]	40	3.18
NP_057631.1	SDF4	1	1	45 kDa calcium-binding protein isoform 1 precursor [Homo sapiens]	40	3.45
NP_000401.1	HFE	1	1	hereditary hemochromatosis protein isoform 1 precursor [Homo sapiens]	40	3.74
NP_001193929.1	HNRNPDL	1	1	heterogeneous nuclear ribonucleoprotein D-like isoform b [Homo sapiens]	40	4.96
NP_478059.1	PSAT1	2	2	phosphoserine aminotransferase isoform 1 [Homo sapiens]	40	7.03
NP_003155.2	STX5	2	2	syntaxin-5 isoform 1 [Homo sapiens]	40	9.58
NP_005044.1	RAD23A	2	2	UV excision repair protein RAD23 homolog A isoform 1 [Homo sapiens]	40	7.44
NP_005505.2	HLA#N/AB	4	6	major histocompatibility complex, class I, B precursor [Homo sapiens]	40	18.51
NP_006807.1	LMAN2	4	9	vesicular integral-membrane protein VIP36 precursor [Homo sapiens]	40	15.45
NP_722550.1	RTN4	4	14	reticulon-4 isoform B [Homo sapiens]	40	10.46
NP_003361.1	VASP	5	7	vasodilator-stimulated phosphoprotein [Homo sapiens]	40	16.84
NP_002626.1	SLC25A3	5	7	phosphate carrier protein, mitochondrial isoform b precursor [Homo sapiens]	40	18.84
NP_001029025.1	RPL3	6	10	60S ribosomal protein L3 isoform b [Homo sapiens]	40	25.14
NP_001002858.1	ANXA2	15	65	annexin A2 isoform 1 [Homo sapiens]	40	45.94
NP_036545.1	QPCT	1	1	glutaminyl-peptide cyclotransferase precursor [Homo sapiens]	41	4.43
NP_060791.3	BRIX1	1	1	ribosome biogenesis protein BRX1 homolog [Homo sapiens]	41	3.12
NP_116199.2	ATAD1	1	2	ATPase family AAA domain-containing protein 1 [Homo sapiens]	41	4.43
NP_000664.2	ADH7	1	1	alcohol dehydrogenase class 4 mu/sigma chain isoform 2 [Homo sapiens]	41	6.74
NP_001008491.1	SEPT2	1	1	septin-2 [Homo sapiens]	41	3.88
NP_115615.2	LARP1B	1	1	la-related protein 1B isoform 3 [Homo sapiens]	41	7.82
NP_001094382.1	BEND7	1	3	BEN domain-containing protein 7 isoform 2 [Homo sapiens]	41	3.74
NP_110416.1	HM13	2	2	minor histocompatibility antigen H13 isoform 1 [Homo sapiens]	41	12.73
NP_006487.1	GNAI3	4	12	guanine nucleotide-binding protein G(k) subunit alpha [Homo sapiens]	41	17.8
NP_055984.1	RRS1	5	7	ribosome biogenesis regulatory protein homolog [Homo sapiens]	41	18.08
NP_003621.1	PEX3	1	1	peroxisomal biogenesis factor 3 [Homo sapiens]	42	2.68
NP_003773.1	B3GALT4	1	1	beta-1,3-galactosyltransferase 4 [Homo sapiens]	42	3.17
NP_002630.2	SERPINB5	1	1	serpin B5 [Homo sapiens]	42	4
NP_006364.2	VAT1	2	2	synaptic vesicle membrane protein VAT-1 homolog [Homo sapiens]	42	10.43
NP_001028228.1	GLUL	2	2	glutamine synthetase [Homo sapiens]	42	5.09
NP_057006.1	NSDHL	3	5	sterol-4-alpha-carboxylate 3-dehydrogenase, decarboxylating [Homo sapiens]	42	16.35
NP_001017992.1	ACTBL2	4	18	beta-actin-like protein 2 [Homo sapiens]	42	15.16
NP_002063.2	GNAQ	4	4	guanine nucleotide-binding protein G(q) subunit alpha [Homo sapiens]	42	15.88
NP_149972.1	LDHAL6B	5	5	L-lactate dehydrogenase A-like 6B [Homo sapiens]	42	4.46
NP_036394.1	HS2ST1	6	9	heparan sulfate 2-O-sulfotransferase 1 isoform 1 [Homo sapiens]	42	18.82
NP_002130.2	RBMX	7	7	RNA-binding motif protein, X chromosome isoform 1 [Homo sapiens]	42	21.23
NP_001605.1	ACTG1	19	74	actin, cytoplasmic 2 [Homo sapiens]	42	56
NP_005727.1	ACTR1A	1	2	alpha-centractin [Homo sapiens]	43	4.26
NP_004102.1	FEN1	1	1	flap endonuclease 1 [Homo sapiens]	43	4.21
NP_942140.2	SFTPB	1	1	pulmonary surfactant-associated protein B precursor [Homo sapiens]	43	3.05
NP_002025.2	FUT5	1	1	alpha-(1,3)-fucosyltransferase [Homo sapiens]	43	3.21
NP_055688.1	LPGAT1	2	3	acyl-CoA:lysophosphatidylglycerol acyltransferase 1 [Homo sapiens]	43	6.49
NP_710154.1	IKBIP	3	3	inhibitor of nuclear factor kappa-B kinase-interacting protein isoform 1 [Homo sapiens]	43	11.94
NP_060129.2	QPCTL	3	4	glutaminyl-peptide cyclotransferase-like protein isoform 1 [Homo sapiens]	43	14.92
NP_057654.2	ERGIC2	4	6	endoplasmic reticulum-Golgi intermediate compartment protein 2 [Homo sapiens]	43	15.12
NP_001815.2	CKM	4	5	creatine kinase M-type [Homo sapiens]	43	15.22
NP_005902.1	MAT2A	1	1	S-adenosylmethionine synthase isoform type-2 [Homo sapiens]	44	3.8
NP_000900.1	NPY1R	1	1	neuropeptide Y receptor type 1 [Homo sapiens]	44	12.24
NP_001191149.1	ZNF670	1	1	zinc finger protein 670 isoform 2 [Homo sapiens]	44	2.06
NP_001166144.1	CELF5	1	1	CUGBP Elav-like family member 5 isoform 2 [Homo sapiens]	44	7.33
NP_055179.1	GAPDHS	2	7	glyceraldehyde-3-phosphate dehydrogenase, testis-specific [Homo sapiens]	44	6.86
NP_006182.2	PA2G4	2	2	proliferation-associated protein 2G4 [Homo sapiens]	44	6.85
NP_001120977.1	ASAH1	2	2	acid ceramidase isoform c [Homo sapiens]	44	4.88
NP_006563.2	GNA13	6	8	guanine nucleotide-binding protein subunit alpha-13 [Homo sapiens]	44	21.49
NP_005189.2	CHKB	1	1	choline/ethanolamine kinase [Homo sapiens]	45	3.04
NP_037473.3	OLA1	1	1	obg-like ATPase 1 isoform 1 [Homo sapiens]	45	3.79
NP_006046.1	LANCL1	1	1	lanC-like protein 1 [Homo sapiens]	45	5.76
NP_982288.1	CERS6	1	1	ceramide synthase 6 isoform 2 [Homo sapiens]	45	5.21
NP_001171835.1	FBXL20	1	1	F-box/LRR-repeat protein 20 isoform 2 [Homo sapiens]	45	2.97
NP_001139528.1	MBOAT7	1	1	lysophospholipid acyltransferase 7 isoform 2 [Homo sapiens]	45	3.01
NP_060096.3	DNAJB12	1	1	dnaJ homolog subfamily B member 12 [Homo sapiens]	45	2.44
NP_001530.1	DNAJA1	2	2	dnaJ homolog subfamily A member 1 [Homo sapiens]	45	11.08
NP_002172.2	IHH	2	3	indian hedgehog protein precursor [Homo sapiens]	45	7.3
NP_005552.3	LAMP1	2	2	lysosome-associated membrane glycoprotein 1 precursor [Homo sapiens]	45	6.47
NP_001005386.1	ACTR2	2	2	actin-related protein 2 isoform a [Homo sapiens]	45	6.77
NP_001002262.1	ZFYVE27	2	3	protrudin isoform c [Homo sapiens]	45	6.44
NP_005134.1	HP	2	7	haptoglobin isoform 1 preproprotein [Homo sapiens]	45	2.71
NP_001230106.1	ALDOA	2	2	fructose-bisphosphate aldolase A isoform 2 [Homo sapiens]	45	8.13
NP_859530.1	CERS2	2	3	ceramide synthase 2 [Homo sapiens]	45	3.42
NP_001186092.1	PSMC5	2	2	26S protease regulatory subunit 8 isoform 2 [Homo sapiens]	45	6.28
NP_000282.1	PGK1	3	3	phosphoglycerate kinase 1 [Homo sapiens]	45	7.91
NP_005473.1	PIGK	3	3	GPI-anchor transamidase precursor [Homo sapiens]	45	8.86
NP_001090.2	ACPP	3	3	prostatic acid phosphatase isoform PAP precursor [Homo sapiens]	45	10.88
NP_037520.1	PREB	4	4	prolactin regulatory element-binding protein [Homo sapiens]	45	18.94
NP_031401.1	TARDBP	4	6	TAR DNA-binding protein 43 [Homo sapiens]	45	20.29
NP_620148.1	CANT1	4	4	soluble calcium-activated nucleotidase 1 [Homo sapiens]	45	18.7
NP_001900.1	CTSD	6	27	cathepsin D preproprotein [Homo sapiens]	45	18.69
NP_000473.2	APOA4	7	11	apolipoprotein A-IV precursor [Homo sapiens]	45	22.47
NP_077310.1	TMEM43	8	14	transmembrane protein 43 [Homo sapiens]	45	32.25
NP_002965.1	SERPINB4	13	22	serpin B4 [Homo sapiens]	45	32.31
NP_008850.1	SERPINB3	21	36	serpin B3 [Homo sapiens]	45	57.44
NP_002606.3	SERPINF1	1	1	pigment epithelium-derived factor precursor [Homo sapiens]	46	2.39
NP_853553.1	AUP1	1	1	ancient ubiquitous protein 1 [Homo sapiens]	46	2.93
NP_612635.3	EXOC3L2	1	1	exocyst complex component 3-like protein 2 [Homo sapiens]	46	3.42
NP_683765.1	OXER1	1	1	oxoeicosanoid receptor 1 [Homo sapiens]	46	4.02
NP_000345.2	SERPINA7	1	1	thyroxine-binding globulin precursor [Homo sapiens]	46	2.41
NP_002797.3	PSMC6	1	1	26S protease regulatory subunit 10B [Homo sapiens]	46	4.22
NP_001091675.1	HNRNPF	1	1	heterogeneous nuclear ribonucleoprotein F [Homo sapiens]	46	4.1
NP_001035902.1	ST3GAL5	1	1	lactosylceramide alpha-2,3-sialyltransferase isoform 2 [Homo sapiens]	46	5.82
NP_055629.1	PSMD6	2	2	26S proteasome non-ATPase regulatory subunit 6 [Homo sapiens]	46	5.66
NP_005871.1	DNAJA2	2	3	dnaJ homolog subfamily A member 2 [Homo sapiens]	46	11.41
NP_001193943.1	SERPINH1	2	2	serpin H1 precursor [Homo sapiens]	46	8.85
NP_112200.2	VMP1	2	6	vacuole membrane protein 1 [Homo sapiens]	46	11.33
NP_001407.1	EIF4A1	2	2	eukaryotic initiation factor 4A-I isoform 1 [Homo sapiens]	46	10.59
NP_001257572.1	LUC7L2	2	2	putative RNA-binding protein Luc7-like 2 isoform 4 [Homo sapiens]	46	7.67
NP_000507.1	GNAS	3	3	protein ALEX GNASL [Homo sapiens]	46	9.64
NP_663318.1	APOL1	3	8	apolipoprotein L1 isoform b precursor [Homo sapiens]	46	8.21
NP_536722.1	SERPINB12	7	27	serpin B12 [Homo sapiens]	46	20.49
NP_056415.1	ABHD12	7	10	monoacylglycerol lipase ABHD12 isoform b [Homo sapiens]	46	26.73
NP_065392.1	APMAP	12	32	adipocyte plasma membrane-associated protein [Homo sapiens]	46	38.22
NP_060708.1	AGK	1	1	acylglycerol kinase, mitochondrial precursor [Homo sapiens]	47	5.92
NP_055555.1	EIF4A3	1	2	eukaryotic initiation factor 4A-III [Homo sapiens]	47	4.62
NP_005794.1	FLOT1	1	3	flotillin-1 [Homo sapiens]	47	4.22
NP_004648.1	SDPR	1	2	serum deprivation-response protein [Homo sapiens]	47	3.76
NP_002426.1	MPI	1	1	mannose-6-phosphate isomerase [Homo sapiens]	47	2.6
NP_056345.3	GORASP2	1	4	Golgi reassembly-stacking protein 2 isoform 1 [Homo sapiens]	47	3.76
NP_001015001.1	CKMT1A	1	1	creatine kinase U-type, mitochondrial precursor [Homo sapiens]	47	2.4
NP_006494.1	PSMC4	1	2	26S protease regulatory subunit 6B isoform 1 [Homo sapiens]	47	4.31
NP_001245394.1	PAX6	1	1	paired box protein Pax-6 isoform a [Homo sapiens]	47	5.92
NP_001159529.1	PEPD	1	1	xaa-Pro dipeptidase isoform 3 [Homo sapiens]	47	2.33
NP_001041660.1	RCC1	1	1	regulator of chromosome condensation isoform b [Homo sapiens]	47	4.34
NP_004466.2	FLOT2	2	2	flotillin-2 [Homo sapiens]	47	6.07
NP_057086.2	SCCPDH	2	2	saccharopine dehydrogenase-like oxidoreductase [Homo sapiens]	47	8.39
NP_055866.1	ERP44	2	2	endoplasmic reticulum resident protein 44 precursor [Homo sapiens]	47	7.39
NP_776249.1	SERPINA12	2	2	serpin A12 precursor [Homo sapiens]	47	5.56
NP_003133.1	SSB	2	2	lupus La protein [Homo sapiens]	47	3.43
NP_001027581.1	OAS1	2	2	2'-5'-oligoadenylate synthase 1 isoform 3 [Homo sapiens]	47	9.66
NP_005887.2	IDH1	3	3	isocitrate dehydrogenase [NADP] cytoplasmic [Homo sapiens]	47	13.77
NP_001966.1	ENO2	4	7	gamma-enolase [Homo sapiens]	47	18.43
NP_006443.1	PAICS	4	4	multifunctional protein ADE2 isoform 2 [Homo sapiens]	47	12.94
NP_057436.2	CPA4	5	8	carboxypeptidase A4 preproprotein [Homo sapiens]	47	18.05
NP_001419.1	ENO1	14	23	alpha-enolase isoform 1 [Homo sapiens]	47	52.07
NP_000286.3	SERPINA1	14	83	alpha-1-antitrypsin precursor [Homo sapiens]	47	40.67
NP_004334.1	CALR	1	1	calreticulin precursor [Homo sapiens]	48	2.64
NP_001113.2	PLIN2	1	2	perilipin-2 [Homo sapiens]	48	4.58
NP_005693.1	ERAL1	1	1	GTPase Era, mitochondrial [Homo sapiens]	48	4.12
NP_065178.1	ACTR3B	1	2	actin-related protein 3B isoform 1 [Homo sapiens]	48	2.63
NP_004453.3	FDFT1	2	2	squalene synthase [Homo sapiens]	48	6.95
NP_001014436.1	DBNL	2	2	drebrin-like protein isoform b [Homo sapiens]	48	8.37
NP_003181.3	TAPBP	2	3	tapasin isoform 1 precursor [Homo sapiens]	48	10.71
NP_001076.2	SERPINA3	3	4	alpha-1-antichymotrypsin precursor [Homo sapiens]	48	9.46
NP_149124.3	CNP	4	6	2',3'-cyclic-nucleotide 3'-phosphodiesterase [Homo sapiens]	48	15.44
NP_000678.1	AHCY	4	5	adenosylhomocysteinase isoform 1 [Homo sapiens]	48	8.33
NP_000959.2	RPL4	19	39	60S ribosomal protein L4 [Homo sapiens]	48	43.09
NP_004721.1	ETF1	1	1	eukaryotic peptide chain release factor subunit 1 [Homo sapiens]	49	5.95
NP_002793.2	PSMC1	1	1	26S protease regulatory subunit 4 [Homo sapiens]	49	2.73
NP_612385.2	TTC5	1	1	tetratricopeptide repeat protein 5 [Homo sapiens]	49	2.95
NP_002795.2	PSMC3	1	1	26S protease regulatory subunit 6A [Homo sapiens]	49	4.33
NP_005511.1	HNRNPH1	1	3	heterogeneous nuclear ribonucleoprotein H [Homo sapiens]	49	4.68
NP_998811.1	WARS	1	1	tryptophan--tRNA ligase, cytoplasmic isoform b [Homo sapiens]	49	5.12
XP_003846401.1	GOLGA6L2	1	1	PREDICTED: golgin A6 family-like 2 isoform 2 [Homo sapiens]	49	3.05
XP_377941.5	#N/A	1	1	PREDICTED: uncharacterized protein LOC402269 [Homo sapiens]	49	3.12
NP_001170991.1	ALPL	1	1	alkaline phosphatase, tissue-nonspecific isozyme isoform 3 [Homo sapiens]	49	2.24
NP_689511.2	NASP	1	1	nuclear autoantigenic sperm protein isoform 3 [Homo sapiens]	49	4.23
NP_065843.3	NCEH1	2	3	neutral cholesterol ester hydrolase 1 isoform b [Homo sapiens]	49	6.36
NP_002794.1	PSMC2	3	6	26S protease regulatory subunit 7 isoform 1 [Homo sapiens]	49	9.24
NP_835465.2	GSDMA	5	6	gasdermin-A [Homo sapiens]	49	17.53
NP_001243350.1	AGPAT9	5	8	glycerol-3-phosphate acyltransferase 3 [Homo sapiens]	49	14.52
NP_000682.3	ALDH3A1	1	1	aldehyde dehydrogenase, dimeric NADP-preferring [Homo sapiens]	50	3.09
NP_536724.1	PIGU	1	1	phosphatidylinositol glycan anchor biosynthesis class U protein precursor [Homo sapiens]	50	3.91
NP_000178.2	HGD	1	2	homogentisate 1,2-dioxygenase [Homo sapiens]	50	5.39
NP_062822.1	SLC10A3	1	1	P3 protein isoform 1 precursor [Homo sapiens]	50	6.71
NP_004865.1	BAG4	1	1	BAG family molecular chaperone regulator 4 isoform 1 [Homo sapiens]	50	4.38
NP_001541.2	IFRD1	1	1	interferon-related developmental regulator 1 isoform 1 [Homo sapiens]	50	3.33
NP_976320.1	RNH1	1	1	ribonuclease inhibitor [Homo sapiens]	50	3.25
NP_001091082.2	GPR89A	1	1	Golgi pH regulator A isoform 2 [Homo sapiens]	50	6.28
NP_001070984.1	SLC39A7	1	3	zinc transporter SLC39A7 precursor [Homo sapiens]	50	5.54
NP_001258142.1	SQRDL	2	3	sulfide:quinone oxidoreductase, mitochondrial [Homo sapiens]	50	8.44
XP_003846608.1	#N/A	2	2	PREDICTED: keratin, type II cuticular Hb3 isoform 2 [Homo sapiens]	50	6.9
NP_001244918.1	TYMP	5	6	thymidine phosphorylase isoform 2 proprotein [Homo sapiens]	50	14.78
NP_036585.1	TBL2	7	10	transducin beta-like protein 2 precursor [Homo sapiens]	50	17.23
NP_001395.1	EEF1G	8	9	elongation factor 1-gamma [Homo sapiens]	50	25.17
NP_006073.2	TUBA1B	11	23	tubulin alpha-1B chain [Homo sapiens]	50	33.04
NP_821133.1	TUBB	12	23	tubulin beta chain [Homo sapiens]	50	27.7
NP_001393.1	EEF1A1	13	58	elongation factor 1-alpha 1 [Homo sapiens]	50	40.91
NP_000174.1	HADHB	1	1	trifunctional enzyme subunit beta, mitochondrial precursor [Homo sapiens]	51	3.38
NP_002159.2	IDH2	1	1	isocitrate dehydrogenase [NADP], mitochondrial precursor [Homo sapiens]	51	4.87
NP_005065.2	SLC17A1	1	1	sodium-dependent phosphate transport protein 1 [Homo sapiens]	51	2.36
NP_001027454.1	TMPO	1	4	thymopoietin isoform beta [Homo sapiens]	51	3.08
NP_001005335.1	HNRNPL	1	3	heterogeneous nuclear ribonucleoprotein L isoform b [Homo sapiens]	51	2.85
NP_001036145.1	#N/A	1	1	major facilitator superfamily domain-containing protein 12 isoform b [Homo sapiens]	51	9.3
NP_004508.1	ILK	2	6	integrin-linked protein kinase [Homo sapiens]	51	3.98
NP_001485.2	GDI2	3	3	rab GDP dissociation inhibitor beta isoform 1 [Homo sapiens]	51	9.66
NP_068656.2	FGG	4	6	fibrinogen gamma chain isoform gamma-B precursor [Homo sapiens]	51	11.92
NP_002131.2	HNRNPK	6	8	heterogeneous nuclear ribonucleoprotein K isoform a [Homo sapiens]	51	22.84
NP_005207.2	DDOST	14	54	dolichyl-diphosphooligosaccharide--protein glycosyltransferase 48 kDa subunit precursor [Homo sapiens]	51	52.63
NP_060615.1	RMDN3	1	1	regulator of microtubule dynamics protein 3 [Homo sapiens]	52	3.62
NP_000466.2	NR0B1	1	1	nuclear receptor subfamily 0 group B member 1 [Homo sapiens]	52	2.55
NP_061982.3	ALG1	1	2	chitobiosyldiphosphodolichol beta-mannosyltransferase [Homo sapiens]	52	3.66
NP_004068.2	CS	1	3	citrate synthase, mitochondrial precursor [Homo sapiens]	52	2.58
NP_001822.3	CLU	1	1	clusterin preproprotein [Homo sapiens]	52	5.12
NP_056195.3	SAMM50	1	1	sorting and assembly machinery component 50 homolog [Homo sapiens]	52	3.2
NP_005745.1	G3BP1	1	1	ras GTPase-activating protein-binding protein 1 [Homo sapiens]	52	3.65
NP_000604.1	HPX	2	3	hemopexin precursor [Homo sapiens]	52	5.84
NP_037468.1	SEC61A1	3	10	protein transport protein Sec61 subunit alpha isoform 1 [Homo sapiens]	52	8.61
NP_001255.3	CDSN	4	37	corneodesmosin precursor [Homo sapiens]	52	11.34
NP_006358.1	CAP1	4	7	adenylyl cyclase-associated protein 1 [Homo sapiens]	52	12.21
NP_803882.1	CYP20A1	4	6	cytochrome P450 20A1 [Homo sapiens]	52	14.72
NP_002807.1	PSMD12	1	2	26S proteasome non-ATPase regulatory subunit 12 isoform 1 [Homo sapiens]	53	2.85
NP_003674.1	RRP1	1	1	ribosomal RNA processing protein 1 homolog A [Homo sapiens]	53	2.82
NP_000012.1	PSEN1	1	1	presenilin-1 isoform I-467 [Homo sapiens]	53	3.21
NP_001193554.1	#N/A	1	1	tripartite motif-containing 51G, pseudogene [Homo sapiens]	53	2.21
NP_001009186.1	CCT6A	2	2	T-complex protein 1 subunit zeta isoform b [Homo sapiens]	53	7.82
NP_002622.2	PGD	3	7	6-phosphogluconate dehydrogenase, decarboxylating [Homo sapiens]	53	11.8
NP_006406.1	SPTLC1	3	4	serine palmitoyltransferase 1 isoform a [Homo sapiens]	53	10.36
NP_001159831.1	SHMT2	3	3	serine hydroxymethyltransferase, mitochondrial isoform 3 [Homo sapiens]	53	9.11
NP_000377.1	BLMH	9	19	bleomycin hydrolase [Homo sapiens]	53	25.49
NP_000111.1	EPHX1	19	57	epoxide hydrolase 1 precursor [Homo sapiens]	53	52.09
NP_061956.2	TRMT13	1	1	tRNA guanosine-2'-O-methyltransferase TRM13 homolog [Homo sapiens]	54	2.7
NP_006507.2	SLC2A1	1	1	solute carrier family 2, facilitated glucose transporter member 1 [Homo sapiens]	54	1.63
NP_005497.1	SCARB2	1	3	lysosome membrane protein 2 isoform 1 precursor [Homo sapiens]	54	3.97
NP_001258029.1	PUF60	1	2	poly(U)-binding-splicing factor PUF60 isoform h [Homo sapiens]	54	2.61
NP_031389.3	NONO	1	1	non-POU domain-containing octamer-binding protein isoform 1 [Homo sapiens]	54	4.88
NP_001189333.1	ALDH7A1	1	1	alpha-aminoadipic semialdehyde dehydrogenase isoform 3 [Homo sapiens]	54	2.79
NP_000629.3	VTN	2	3	vitronectin precursor [Homo sapiens]	54	5.23
NP_001351.2	DHCR7	2	4	7-dehydrocholesterol reductase [Homo sapiens]	54	5.05
NP_001161066.1	CTSA	2	2	lysosomal protective protein isoform c precursor [Homo sapiens]	54	4.99
NP_003042.3	SLC16A1	4	4	monocarboxylate transporter 1 [Homo sapiens]	54	13.4
NP_001243222.1	KRT8	8	36	keratin, type II cytoskeletal 8 isoform 2 [Homo sapiens]	54	21.33
NP_055146.1	SLC7A11	1	4	cystine/glutamate transporter [Homo sapiens]	55	2.99
NP_006237.1	PPP2R5E	1	1	serine/threonine-protein phosphatase 2A 56 kDa regulatory subunit epsilon isoform [Homo sapiens]	55	5.57
NP_005737.1	NAMPT	1	1	nicotinamide phosphoribosyltransferase precursor [Homo sapiens]	55	5.91
NP_000134.2	FH	1	1	fumarate hydratase, mitochondrial [Homo sapiens]	55	6.47
NP_055851.1	ENDOD1	1	1	endonuclease domain-containing 1 protein precursor [Homo sapiens]	55	2.6
NP_056474.2	RSL1D1	1	3	ribosomal L1 domain-containing protein 1 [Homo sapiens]	55	2.65
NP_004959.2	ICA1	1	1	islet cell autoantigen 1 [Homo sapiens]	55	2.9
NP_005300.1	GPT	1	1	alanine aminotransferase 1 [Homo sapiens]	55	3.63
NP_003350.1	UGDH	1	2	UDP-glucose 6-dehydrogenase isoform 1 [Homo sapiens]	55	3.85
NP_001193826.1	ALDH1A2	1	1	retinal dehydrogenase 2 isoform 4 [Homo sapiens]	55	2.21
NP_006769.2	TRIM10	1	4	tripartite motif-containing protein 10 isoform 1 [Homo sapiens]	55	3.95
NP_001026866.1	PLD3	2	2	phospholipase D3 [Homo sapiens]	55	4.49
NP_060704.2	STEAP3	2	3	metalloreductase STEAP3 isoform b [Homo sapiens]	55	8.61
NP_003477.4	SLC7A5	3	3	large neutral amino acids transporter small subunit 1 [Homo sapiens]	55	9.27
NP_000680.2	ALDH1A1	4	4	retinal dehydrogenase 1 [Homo sapiens]	55	16.17
NP_005848.2	ZMPSTE24	6	10	CAAX prenyl protease 1 homolog [Homo sapiens]	55	15.79
NP_056991.2	LAP3	1	1	cytosol aminopeptidase [Homo sapiens]	56	2.31
NP_000687.3	ALDH9A1	1	1	4-trimethylaminobutyraldehyde dehydrogenase [Homo sapiens]	56	2.32
NP_001617.1	AKT2	1	3	RAC-beta serine/threonine-protein kinase isoform 1 [Homo sapiens]	56	3.33
NP_005132.2	FGB	3	4	fibrinogen beta chain isoform 1 preproprotein [Homo sapiens]	56	7.94
NP_002263.3	KRT4	5	26	keratin, type II cytoskeletal 4 [Homo sapiens]	56	10.19
NP_006422.1	CCT2	1	2	T-complex protein 1 subunit beta isoform 1 [Homo sapiens]	57	2.8
NP_000777.1	CYP51A1	1	1	lanosterol 14-alpha demethylase isoform 1 precursor [Homo sapiens]	57	3.93
NP_004657.2	VNN1	1	1	pantetheinase precursor [Homo sapiens]	57	2.34
NP_001683.2	ATP6V1B1	1	1	V-type proton ATPase subunit B, kidney isoform [Homo sapiens]	57	2.92
NP_003106.3	UAP1	1	1	UDP-N-acetylhexosamine pyrophosphorylase [Homo sapiens]	57	1.98
NP_079353.3	TOE1	1	1	target of EGR1 protein 1 [Homo sapiens]	57	3.33
NP_114104.1	TEKT3	1	1	tektin-3 [Homo sapiens]	57	2.24
NP_066565.1	NMT1	1	1	glycylpeptide N-tetradecanoyltransferase 1 [Homo sapiens]	57	3.83
NP_612632.1	CTTN	1	1	src substrate cortactin isoform b [Homo sapiens]	57	2.34
NP_005496.4	SCARB1	1	1	scavenger receptor class B member 1 isoform 1 [Homo sapiens]	57	2.55
NP_000176.2	SERPIND1	2	4	heparin cofactor 2 precursor [Homo sapiens]	57	3.61
NP_005304.3	PDIA3	3	3	protein disulfide-isomerase A3 precursor [Homo sapiens]	57	7.92
NP_005619.1	SLC1A5	3	4	neutral amino acid transporter B(0) isoform 1 [Homo sapiens]	57	7.02
NP_001677.2	ATP5B	5	7	ATP synthase subunit beta, mitochondrial precursor [Homo sapiens]	57	15.12
NP_000909.2	P4HB	5	5	protein disulfide-isomerase precursor [Homo sapiens]	57	17.13
NP_055319.1	RABGEF1	9	27	rab5 GDP/GTP exchange factor [Homo sapiens]	57	11
NP_060695.2	SMU1	1	1	WD40 repeat-containing protein SMU1 [Homo sapiens]	58	2.92
NP_006421.2	CCT4	1	1	T-complex protein 1 subunit delta isoform a [Homo sapiens]	58	4.82
NP_001164007.1	ATAD3A	1	3	ATPase family AAA domain-containing protein 3A isoform 3 [Homo sapiens]	58	2.76
NP_005561.1	LMAN1	3	4	protein ERGIC-53 precursor [Homo sapiens]	58	15.49
NP_001623.3	ALPP	4	4	alkaline phosphatase, placental type preproprotein [Homo sapiens]	58	10.28
NP_001026976.1	ALDH3A2	5	7	fatty aldehyde dehydrogenase isoform 1 [Homo sapiens]	58	15.94
NP_001008220.1	AMY1C	7	10	alpha-amylase 1 precursor [Homo sapiens]	58	20.74
NP_002645.3	PKM	9	17	pyruvate kinase isozymes M1/M2 isoform a [Homo sapiens]	58	21.47
NP_079106.3	LPCAT1	1	2	lysophosphatidylcholine acyltransferase 1 [Homo sapiens]	59	2.81
NP_001243241.1	STK3	1	1	serine/threonine-protein kinase 3 isoform 2 [Homo sapiens]	59	3.47
NP_003671.1	YARS	2	2	tyrosine--tRNA ligase, cytoplasmic [Homo sapiens]	59	7.01
NP_000889.3	MAOB	4	4	amine oxidase [flavin-containing] B [Homo sapiens]	59	9.81
NP_110379.2	TCP1	1	2	T-complex protein 1 subunit alpha isoform a [Homo sapiens]	60	5.22
NP_005556.1	LCP2	1	1	lymphocyte cytosolic protein 2 [Homo sapiens]	60	2.25
NP_006576.2	CCT8	1	1	T-complex protein 1 subunit theta [Homo sapiens]	60	3.47
NP_443091.1	RFT1	1	1	protein RFT1 homolog [Homo sapiens]	60	2.96
NP_055577.1	DHCR24	1	3	delta(24)-sterol reductase precursor [Homo sapiens]	60	3.29
NP_001035059.1	PTPN5	1	1	tyrosine-protein phosphatase non-receptor type 5 isoform b [Homo sapiens]	60	4.13
NP_005989.3	CCT3	1	1	T-complex protein 1 subunit gamma isoform a [Homo sapiens]	60	4.59
NP_001005742.1	GBA	1	1	glucosylceramidase isoform 1 precursor [Homo sapiens]	60	2.43
NP_001136408.1	DAGLB	1	1	sn1-specific diacylglycerol lipase beta isoform 2 [Homo sapiens]	60	4.05
NP_036205.1	CCT5	2	2	T-complex protein 1 subunit epsilon [Homo sapiens]	60	6.47
NP_002810.1	PTBP1	2	2	polypyrimidine tract-binding protein 1 isoform a [Homo sapiens]	60	6.82
NP_067010.3	CYP4F11	3	3	cytochrome P450 4F11 precursor [Homo sapiens]	60	9.16
NP_000454.1	UGT1A1	4	9	UDP-glucuronosyltransferase 1-1 precursor [Homo sapiens]	60	13.7
NP_061949.3	UGT1A8	4	11	UDP-glucuronosyltransferase 1-8 precursor [Homo sapiens]	60	16.98
NP_061948.1	UGT1A10	4	10	UDP-glucuronosyltransferase 1-10 precursor [Homo sapiens]	60	16.98
NP_008825.4	FMO3	5	5	dimethylaniline monooxygenase [N-oxide-forming] 3 [Homo sapiens]	60	13.53
NP_000231.1	MAOA	7	10	amine oxidase [flavin-containing] A isoform 1 [Homo sapiens]	60	22.01
NP_001743.1	CAT	9	17	catalase [Homo sapiens]	60	18.79
NP_001001937.1	ATP5A1	10	12	ATP synthase subunit alpha, mitochondrial isoform a precursor [Homo sapiens]	60	23.87
NP_055416.2	EHD2	1	1	EH domain-containing protein 2 [Homo sapiens]	61	3.31
NP_079109.2	ZNF671	1	2	zinc finger protein 671 [Homo sapiens]	61	2.43
XP_003960862.1	#N/A	1	3	PREDICTED: uncharacterized protein DKFZp434B061-like [Homo sapiens]	61	9.27
NP_001013456.1	FXR1	2	2	fragile X mental retardation syndrome-related protein 1 isoform b [Homo sapiens]	61	5.01
NP_056274.3	ATL3	6	10	atlastin-3 [Homo sapiens]	61	20.15
NP_002147.2	HSPD1	9	14	60 kDa heat shock protein, mitochondrial [Homo sapiens]	61	19.37
NP_001159506.1	SBSN	11	46	suprabasin isoform 1 precursor [Homo sapiens]	61	37.29
NP_001439.2	GPC4	1	1	glypican-4 precursor [Homo sapiens]	62	6.12
NP_110409.2	CLPTM1L	1	1	cleft lip and palate transmembrane protein 1-like protein [Homo sapiens]	62	2.97
NP_443122.3	PGLYRP2	1	1	N-acetylmuramoyl-L-alanine amidase precursor [Homo sapiens]	62	3.3
NP_149975.1	PIGS	1	1	GPI transamidase component PIG-S [Homo sapiens]	62	3.06
NP_002750.1	EIF2AK2	1	3	interferon-induced, double-stranded RNA-activated protein kinase isoform a [Homo sapiens]	62	2.18
NP_006478.2	FBLN1	1	1	fibulin-1 isoform A precursor [Homo sapiens]	62	1.06
NP_000393.4	G6PD	1	1	glucose-6-phosphate 1-dehydrogenase isoform a [Homo sapiens]	62	2.02
NP_002072.2	GPC1	2	2	glypican-1 precursor [Homo sapiens]	62	5.91
NP_775754.2	CYP4F22	3	3	cytochrome P450 4F22 [Homo sapiens]	62	6.78
NP_057377.2	BIN2	4	5	bridging integrator 2 [Homo sapiens]	62	10.44
NP_001093251.1	GGT5	6	6	gamma-glutamyltransferase 5 isoform a [Homo sapiens]	62	18.06
NP_778253.2	KRT77	17	66	keratin, type II cytoskeletal 1b [Homo sapiens]	62	31.66
NP_002517.1	NT5E	1	1	5'-nucleotidase isoform 1 preproprotein [Homo sapiens]	63	3.83
NP_001728.1	C9	1	1	complement component C9 precursor [Homo sapiens]	63	2.15
NP_003892.2	SGPL1	1	2	sphingosine-1-phosphate lyase 1 [Homo sapiens]	63	2.64
NP_060873.4	DCP1A	1	1	mRNA-decapping enzyme 1A [Homo sapiens]	63	3.26
NP_116213.1	TMEM87B	1	1	transmembrane protein 87B precursor [Homo sapiens]	63	2.52
NP_064555.2	NCLN	2	2	nicalin precursor [Homo sapiens]	63	6.04
NP_006537.3	IGF2BP1	2	2	insulin-like growth factor 2 mRNA-binding protein 1 isoform 1 [Homo sapiens]	63	3.64
NP_001020366.1	CES1	3	3	liver carboxylesterase 1 isoform a precursor [Homo sapiens]	63	11.8
NP_001020402.1	KPRP	1	4	keratinocyte proline-rich protein [Homo sapiens]	64	1.55
NP_002386.1	ME1	1	1	NADP-dependent malic enzyme [Homo sapiens]	64	3.67
NP_001005340.1	GPNMB	1	1	transmembrane glycoprotein NMB isoform a precursor [Homo sapiens]	64	3.15
NP_000874.2	IMPDH1	1	1	inosine-5'-monophosphate dehydrogenase 1 isoform a [Homo sapiens]	64	3.17
NP_005543.2	KLC1	1	1	kinesin light chain 1 isoform 1 [Homo sapiens]	64	4.46
NP_001171651.1	GPI	1	1	glucose-6-phosphate isomerase isoform 1 [Homo sapiens]	64	2.99
NP_001189787.1	ECM1	2	2	extracellular matrix protein 1 isoform 3 precursor [Homo sapiens]	64	4.76
NP_848927.2	MTDH	3	5	protein LYRIC [Homo sapiens]	64	6.7
NP_005558.1	LGALS3BP	1	1	galectin-3-binding protein precursor [Homo sapiens]	65	2.22
NP_002999.1	SEMG2	1	1	semenogelin-2 precursor [Homo sapiens]	65	3.78
NP_002387.1	ME2	1	1	NAD-dependent malic enzyme, mitochondrial isoform 1 precursor [Homo sapiens]	65	4.28
NP_001243239.1	GLS	1	1	glutaminase kidney isoform, mitochondrial isoform 2 [Homo sapiens]	65	4.35
NP_004472.1	GALNT2	2	3	polypeptide N-acetylgalactosaminyltransferase 2 precursor [Homo sapiens]	65	6.83
NP_004035.2	ATIC	2	2	bifunctional purine biosynthesis protein PURH [Homo sapiens]	65	7.94
NP_003092.4	SOAT1	4	5	sterol O-acyltransferase 1 isoform 1 [Homo sapiens]	65	11.82
NP_001618.2	ALCAM	7	11	CD166 antigen isoform 1 precursor [Homo sapiens]	65	19.9
NP_005563.1	LMNA	12	14	lamin isoform C [Homo sapiens]	65	26.05
NP_005678.3	FARSB	1	1	phenylalanine--tRNA ligase beta subunit [Homo sapiens]	66	2.89
NP_000195.2	CFI	1	1	complement factor I preproprotein [Homo sapiens]	66	3.09
NP_001008493.1	ENAH	1	1	protein enabled homolog isoform a [Homo sapiens]	66	3.05
NP_005564.1	LMNB1	1	1	lamin-B1 isoform 1 [Homo sapiens]	66	5.12
NP_001165889.1	BTBD9	1	1	BTB/POZ domain-containing protein 9 isoform c [Homo sapiens]	66	1.89
NP_001129145.1	ATL2	1	3	atlastin-2 isoform 2 [Homo sapiens]	66	2.4
NP_006383.2	NOP56	2	3	nucleolar protein 56 [Homo sapiens]	66	6.06
NP_038472.2	UBQLN2	2	7	ubiquilin-2 [Homo sapiens]	66	5.77
NP_006816.2	CKAP4	6	14	cytoskeleton-associated protein 4 [Homo sapiens]	66	13.79
NP_055666.2	KLHL21	1	1	kelch-like protein 21 [Homo sapiens]	67	3.85
NP_620138.2	ZNF653	1	1	zinc finger protein 653 [Homo sapiens]	67	4.07
NP_000536.5	HNF1A	1	1	hepatocyte nuclear factor 1-alpha [Homo sapiens]	67	3.01
NP_060220.3	RETSAT	1	1	all-trans-retinol 13,14-reductase precursor [Homo sapiens]	67	2.95
NP_054735.3	SACM1L	1	1	phosphatidylinositide phosphatase SAC1 [Homo sapiens]	67	1.87
NP_001896.2	CTPS1	1	1	CTP synthase 1 [Homo sapiens]	67	8.12
NP_570711.1	MEN1	1	3	menin isoform 2 [Homo sapiens]	67	1.15
NP_055635.3	TOMM70A	2	6	mitochondrial import receptor subunit TOM70 [Homo sapiens]	67	6.58
NP_001171313.1	SRPR	2	2	signal recognition particle receptor subunit alpha isoform 2 [Homo sapiens]	67	8.52
NP_620124.1	RHOT2	1	1	mitochondrial Rho GTPase 2 [Homo sapiens]	68	1.62
NP_064508.3	TM9SF3	1	1	transmembrane 9 superfamily member 3 precursor [Homo sapiens]	68	4.41
NP_060391.2	NPLOC4	1	1	nuclear protein localization protein 4 homolog [Homo sapiens]	68	1.97
NP_005539.1	KARS	1	1	lysine--tRNA ligase isoform 2 [Homo sapiens]	68	4.69
NP_005538.2	IVL	1	1	involucrin [Homo sapiens]	68	1.71
NP_004621.2	SF1	1	2	splicing factor 1 isoform 1 [Homo sapiens]	68	4.07
NP_079197.3	POF1B	5	10	protein POF1B [Homo sapiens]	68	9.51
NP_002385.3	SLC3A2	7	17	4F2 cell-surface antigen heavy chain isoform c [Homo sapiens]	68	16.03
NP_001737.1	CANX	10	14	calnexin precursor [Homo sapiens]	68	20.78
XP_003960841.1	#N/A	1	1	PREDICTED: CDK5 and ABL1 enzyme substrate 2 [Homo sapiens]	69	8.82
NP_003860.2	CES2	1	1	cocaine esterase isoform 1 [Homo sapiens]	69	3.37
NP_612355.1	KIAA2013	1	1	uncharacterized protein KIAA2013 precursor [Homo sapiens]	69	4.26
NP_006288.2	XRCC1	1	1	DNA repair protein XRCC1 [Homo sapiens]	69	2.69
NP_002942.2	RPN2	10	21	dolichyl-diphosphooligosaccharide--protein glycosyltransferase subunit 2 isoform 1 precursor [Homo sapiens]	69	28.05
NP_002941.1	RPN1	15	38	dolichyl-diphosphooligosaccharide--protein glycosyltransferase subunit 1 precursor [Homo sapiens]	69	41.02
NP_000468.1	ALB	18	117	serum albumin preproprotein [Homo sapiens]	69	29.39
NP_001017372.1	SLC27A6	1	1	long-chain fatty acid transport protein 6 [Homo sapiens]	70	1.94
NP_001159607.1	RBM28	1	1	RNA-binding protein 28 isoform 2 [Homo sapiens]	70	2.43
NP_001460.1	XRCC6	2	3	X-ray repair cross-complementing protein 6 [Homo sapiens]	70	6.08
NP_054727.1	CCDC22	1	1	coiled-coil domain-containing protein 22 [Homo sapiens]	71	3.67
NP_005073.2	TRIM25	1	1	E3 ubiquitin/ISG15 ligase TRIM25 [Homo sapiens]	71	1.59
NP_004970.3	KCND1	1	1	potassium voltage-gated channel subfamily D member 1 precursor [Homo sapiens]	71	4.17
NP_005023.2	PLS3	1	1	plastin-3 isoform 1 [Homo sapiens]	71	1.9
NP_001153836.1	TMC7	1	3	transmembrane channel-like protein 7 isoform b [Homo sapiens]	71	6.53
NP_620063.1	NRXN2	1	1	neurexin-2-beta isoform beta precursor [Homo sapiens]	71	6.46
NP_919424.1	LBR	2	5	lamin-B receptor [Homo sapiens]	71	5.04
NP_005817.1	HNRNPR	2	2	heterogeneous nuclear ribonucleoprotein R isoform 2 [Homo sapiens]	71	5.53
NP_006588.1	HSPA8	11	33	heat shock cognate 71 kDa protein isoform 1 [Homo sapiens]	71	18.58
NP_005877.2	KATNB1	1	1	katanin p80 WD40-containing subunit B1 [Homo sapiens]	72	2.44
NP_057190.2	SCFD1	1	1	sec1 family domain-containing protein 1 isoform a [Homo sapiens]	72	2.96
NP_004818.2	ABCG2	4	7	ATP-binding cassette sub-family G member 2 isoform 1 [Homo sapiens]	72	9.01
NP_005338.1	HSPA5	13	25	78 kDa glucose-regulated protein precursor [Homo sapiens]	72	32.72
NP_115805.1	LZTS2	1	1	leucine zipper putative tumor suppressor 2 [Homo sapiens]	73	1.94
NP_004159.2	SDHA	1	4	succinate dehydrogenase [ubiquinone] flavoprotein subunit, mitochondrial [Homo sapiens]	73	2.11
NP_599028.1	SLC26A7	1	1	anion exchange transporter isoform b [Homo sapiens]	73	5.88
NP_536856.2	SLC44A1	2	3	choline transporter-like protein 1 [Homo sapiens]	73	4.41
NP_001347.3	DDX3X	4	8	ATP-dependent RNA helicase DDX3X isoform 1 [Homo sapiens]	73	6.95
NP_002099.1	HAL	4	7	histidine ammonia-lyase isoform 1 [Homo sapiens]	73	7.15
NP_004125.3	HSPA9	1	1	stress-70 protein, mitochondrial precursor [Homo sapiens]	74	2.36
NP_055693.4	KIAA0020	1	1	pumilio domain-containing protein KIAA0020 [Homo sapiens]	74	2.78
NP_001232.1	CCNT2	1	1	cyclin-T2 isoform a [Homo sapiens]	74	2.11
NP_001243873.1	CLCN4	1	4	H(+)/Cl(-) exchange transporter 4 isoform 2 [Homo sapiens]	74	0.9
NP_777596.2	PCSK9	5	15	proprotein convertase subtilisin/kexin type 9 preproprotein [Homo sapiens]	74	8.96
NP_055066.1	SLC25A13	5	10	calcium-binding mitochondrial carrier protein Aralar2 isoform 2 [Homo sapiens]	74	13.78
NP_112480.2	HNRNPM	5	7	heterogeneous nuclear ribonucleoprotein M isoform b [Homo sapiens]	74	12.74
NP_003696.2	SLC25A12	1	1	calcium-binding mitochondrial carrier protein Aralar1 [Homo sapiens]	75	2.51
NP_002849.1	ABCD3	5	11	ATP-binding cassette sub-family D member 3 isoform a [Homo sapiens]	75	10.02
NP_976314.1	ACSL5	1	1	long-chain-fatty-acid--CoA ligase 5 isoform b [Homo sapiens]	76	2.34
NP_001186312.1	RNF145	1	1	RING finger protein 145 isoform 5 [Homo sapiens]	76	2.11
NP_006601.2	MASP2	3	15	mannan-binding lectin serine protease 2 isoform 1 preproprotein [Homo sapiens]	76	5.54
NP_848537.1	FERMT3	9	14	fermitin family homolog 3 long form [Homo sapiens]	76	22.19
NP_001186562.1	SLC28A3	1	2	solute carrier family 28 member 3 [Homo sapiens]	77	1.45
NP_005101.1	GFPT2	1	3	glucosamine--fructose-6-phosphate aminotransferase [isomerizing] 2 [Homo sapiens]	77	2.05
NP_958441.1	EGFR	1	1	epidermal growth factor receptor isoform d precursor [Homo sapiens]	77	2.55
NP_001192157.1	SORT1	1	1	sortilin isoform 2 [Homo sapiens]	77	3.89
NP_001157283.1	WDR81	1	2	WD repeat-containing protein 81 isoform 4 [Homo sapiens]	77	1.82
NP_060197.4	TMEM214	1	1	transmembrane protein 214 isoform 1 [Homo sapiens]	77	3.05
NP_859052.3	QSOX2	2	3	sulfhydryl oxidase 2 precursor [Homo sapiens]	77	4.44
NP_005372.2	NCL	3	8	nucleolin [Homo sapiens]	77	5.49
NP_066289.2	UBC	5	59	polyubiquitin-C [Homo sapiens]	77	59.85
NP_003236.3	TGM3	15	48	protein-glutamine gamma-glutamyltransferase E [Homo sapiens]	77	32.76
NP_000932.3	POR	20	46	NADPH--cytochrome P450 reductase [Homo sapiens]	77	43.24
NP_997304.3	PADI6	1	1	protein-arginine deiminase type-6 [Homo sapiens]	78	2.02
NP_002334.2	LTF	1	1	lactotransferrin isoform 1 precursor [Homo sapiens]	78	1.41
NP_005681.2	DNM1L	1	1	dynamin-1-like protein isoform 3 [Homo sapiens]	78	2.43
NP_001986.2	ACSL1	5	5	long-chain-fatty-acid--CoA ligase 1 [Homo sapiens]	78	9.03
NP_116242.2	MUM1	1	1	PWWP domain-containing protein MUM1 [Homo sapiens]	79	1.97
NP_001130.1	ALOX12B	1	1	arachidonate 12-lipoxygenase, 12R-type [Homo sapiens]	80	1.71
NP_057303.2	MAN1B1	1	1	endoplasmic reticulum mannosyl-oligosaccharide 1,2-alpha-mannosidase [Homo sapiens]	80	1.72
NP_057376.2	TRAP1	1	2	heat shock protein 75 kDa, mitochondrial precursor [Homo sapiens]	80	1.99
NP_000273.2	PCCA	1	1	propionyl-CoA carboxylase alpha chain, mitochondrial isoform a precursor [Homo sapiens]	80	1.92
NP_006142.1	LPO	1	1	lactoperoxidase isoform 1 preproprotein [Homo sapiens]	80	1.54
NP_001244220.1	SLC9A7	1	1	sodium/hydrogen exchanger 7 isoform 1 precursor [Homo sapiens]	80	2.07
NP_689926.1	STT3A	2	2	dolichyl-diphosphooligosaccharide--protein glycosyltransferase subunit STT3A [Homo sapiens]	80	5.67
NP_056189.1	SUN2	2	2	SUN domain-containing protein 2 isoform b [Homo sapiens]	80	4.88
NP_000405.1	HSD17B4	4	5	peroxisomal multifunctional enzyme type 2 isoform 2 [Homo sapiens]	80	6.66
NP_004448.2	ACSL3	8	20	long-chain-fatty-acid--CoA ligase 3 [Homo sapiens]	80	15.56
NP_001076581.2	GPD2	1	1	glycerol-3-phosphate dehydrogenase, mitochondrial precursor [Homo sapiens]	81	1.38
NP_001139130.1	RAP1GAP	1	1	rap1 GTPase-activating protein 1 isoform a [Homo sapiens]	81	2.34
NP_078961.3	BBS10	1	2	Bardet-Biedl syndrome 10 protein [Homo sapiens]	81	2.63
NP_940997.1	AFAP1	1	1	actin filament-associated protein 1 isoform B [Homo sapiens]	81	2.33
NP_005907.3	MCM7	1	3	DNA replication licensing factor MCM7 isoform 1 [Homo sapiens]	81	2.09
NP_001139630.1	MOGS	3	5	mannosyl-oligosaccharide glucosidase isoform 2 [Homo sapiens]	81	8.48
NP_000103.2	SLC26A2	1	1	sulfate transporter [Homo sapiens]	82	2.71
NP_001248339.1	BCAR3	1	1	breast cancer anti-estrogen resistance protein 3 isoform 2 [Homo sapiens]	82	1.23
NP_004930.1	DDX1	2	3	ATP-dependent RNA helicase DDX1 [Homo sapiens]	82	5
NP_001185797.1	CAPN1	3	4	calpain-1 catalytic subunit [Homo sapiens]	82	6.58
NP_002221.1	JUP	18	92	junction plakoglobin [Homo sapiens]	82	27.79
NP_000173.2	HADHA	1	2	trifunctional enzyme subunit alpha, mitochondrial precursor [Homo sapiens]	83	1.83
NP_002038.2	GARS	1	1	glycine--tRNA ligase precursor [Homo sapiens]	83	2.03
NP_001030129.1	SORBS1	1	1	sorbin and SH3 domain-containing protein 1 isoform 7 [Homo sapiens]	83	1.22
NP_000024.2	ABCD1	2	3	ATP-binding cassette sub-family D member 1 [Homo sapiens]	83	6.17
XP_003846626.1	#N/A	2	4	PREDICTED: Putative golgin subfamily A member 6-like protein 6 [Homo sapiens]	83	5.12
NP_001093640.1	IMMT	2	2	mitochondrial inner membrane protein isoform 3 [Homo sapiens]	83	4.82
NP_031381.2	HSP90AB1	7	13	heat shock protein HSP 90-beta [Homo sapiens]	83	11.33
NP_000290.2	PKP1	9	19	plakophilin-1 isoform 1b [Homo sapiens]	83	14.19
NP_066964.1	XRCC5	20	40	X-ray repair cross-complementing protein 5 [Homo sapiens]	83	44.67
NP_055871.1	RRP1B	1	1	ribosomal RNA processing protein 1 homolog B [Homo sapiens]	84	2.51
NP_078911.3	NAA35	1	1	N-alpha-acetyltransferase 35, NatC auxiliary subunit [Homo sapiens]	84	2.34
NP_001166217.1	SEC23B	1	1	protein transport protein Sec23B isoform 2 [Homo sapiens]	84	3.07
NP_001075.1	PLOD3	1	1	procollagen-lysine,2-oxoglutarate 5-dioxygenase 3 precursor [Homo sapiens]	85	2.17
NP_000926.2	PLOD2	1	1	procollagen-lysine,2-oxoglutarate 5-dioxygenase 2 isoform 2 precursor [Homo sapiens]	85	5.16
NP_003225.2	TFRC	6	10	transferrin receptor protein 1 [Homo sapiens]	85	11.05
NP_001089.1	ACO2	7	12	aconitate hydratase, mitochondrial precursor [Homo sapiens]	85	13.46
NP_005339.3	HSP90AA1	9	18	heat shock protein HSP 90-alpha isoform 2 [Homo sapiens]	85	15.85
NP_940873.2	KANK3	1	1	KN motif and ankyrin repeat domain-containing protein 3 [Homo sapiens]	86	5.85
NP_003808.2	ADAM7	1	1	disintegrin and metalloproteinase domain-containing protein 7 preproprotein [Homo sapiens]	86	3.32
NP_000168.1	GSN	4	7	gelsolin isoform a precursor [Homo sapiens]	86	6.39
NP_004309.2	ASPH	5	11	aspartyl/asparaginyl beta-hydroxylase isoform a [Homo sapiens]	86	13.06
NP_000360.2	TSHR	1	1	thyrotropin receptor isoform 1 precursor [Homo sapiens]	87	2.75
NP_000203.2	ITGB3	1	1	integrin beta-3 precursor [Homo sapiens]	87	1.52
NP_003908.1	AP1G2	1	1	AP-1 complex subunit gamma-like 2 [Homo sapiens]	87	2.42
NP_004719.2	DDX21	1	1	nucleolar RNA helicase 2 isoform 1 [Homo sapiens]	87	2.81
NP_001633.1	APLP2	1	1	amyloid-like protein 2 isoform 1 precursor [Homo sapiens]	87	2.62
NP_775656.1	PDE8A	1	1	high affinity cAMP-specific and IBMX-insensitive 3',5'-cyclic phosphodiesterase 8A isoform 2 [Homo sapiens]	88	3.96
NP_001185708.1	CUL2	1	6	cullin-2 isoform b [Homo sapiens]	88	2.51
NP_596867.1	ITGB1	7	12	integrin beta-1 isoform 1A precursor [Homo sapiens]	88	14.79
NP_006787.2	AFG3L2	1	1	AFG3-like protein 2 [Homo sapiens]	89	4.39
NP_009057.1	VCP	6	13	transitional endoplasmic reticulum ATPase [Homo sapiens]	89	10.17
NP_004492.2	HNRNPU	7	14	heterogeneous nuclear ribonucleoprotein U isoform b [Homo sapiens]	89	12.16
NP_056138.1	UFL1	1	1	E3 UFM1-protein ligase 1 [Homo sapiens]	90	2.52
NP_062547.1	SUSD2	4	4	sushi domain-containing protein 2 precursor [Homo sapiens]	90	10.71
NP_000350.1	TGM1	5	7	protein-glutamine gamma-glutamyltransferase K [Homo sapiens]	90	7.59
NP_001349.2	DHX15	1	2	putative pre-mRNA-splicing factor ATP-dependent RNA helicase DHX15 [Homo sapiens]	91	2.89
NP_001025178.1	AP1G1	1	1	AP-1 complex subunit gamma-1 isoform a [Homo sapiens]	92	2.91
NP_001171672.1	PGBD1	1	1	piggyBac transposable element-derived protein 1 [Homo sapiens]	92	2.1
NP_001153416.1	EVI5L	1	1	EVI5-like protein isoform 1 [Homo sapiens]	92	1.74
NP_003290.1	HSP90B1	4	17	endoplasmin precursor [Homo sapiens]	92	6.72
NP_006010.2	TCIRG1	1	2	V-type proton ATPase 116 kDa subunit a isoform 3 isoform a [Homo sapiens]	93	2.65
NP_997080.1	ADAM15	1	2	disintegrin and metalloproteinase domain-containing protein 15 isoform 6 preproprotein [Homo sapiens]	93	2.09
NP_077741.2	DSC3	3	6	desmocollin-3 isoform Dsc3b preproprotein [Homo sapiens]	93	3.93
NP_733745.1	SH2D3C	1	1	SH2 domain-containing protein 3C isoform a [Homo sapiens]	94	0.81
XP_003960424.1	#N/A	1	1	PREDICTED: zinc finger protein 316-like [Homo sapiens]	94	1.81
NP_849193.1	STT3B	2	2	dolichyl-diphosphooligosaccharide--protein glycosyltransferase subunit STT3B [Homo sapiens]	94	4.6
NP_002145.3	HSPA4	2	2	heat shock 70 kDa protein 4 [Homo sapiens]	94	3.69
NP_004939.1	DSC1	10	46	desmocollin-1 isoform Dsc1b preproprotein [Homo sapiens]	94	15.48
NP_001106674.2	NACA	1	1	nascent polypeptide-associated complex subunit alpha isoform a [Homo sapiens]	95	1.51
NP_061322.2	MATR3	2	2	matrin-3 isoform a [Homo sapiens]	95	4.72
NP_000499.1	FGA	5	24	fibrinogen alpha chain isoform alpha-E preproprotein [Homo sapiens]	95	7.97
NP_001952.1	EEF2	9	17	elongation factor 2 [Homo sapiens]	95	16.08
XP_003960614.1	#N/A	1	1	PREDICTED: golgin A6 family-like 2 [Homo sapiens]	96	2.2
NP_001166146.1	ZNF347	1	1	zinc finger protein 347 isoform a [Homo sapiens]	96	3.21
NP_004351.1	CDH1	1	4	cadherin-1 preproprotein [Homo sapiens]	97	1.13
NP_003296.1	TRPC3	1	1	short transient receptor potential channel 3 isoform b [Homo sapiens]	97	3.07
NP_001155901.1	PDCD6IP	1	1	programmed cell death 6-interacting protein isoform 2 [Homo sapiens]	97	1.72
NP_006635.2	HSPH1	2	2	heat shock protein 105 kDa [Homo sapiens]	97	4.78
NP_001193818.1	CTNND1	1	1	catenin delta-1 isoform 2A [Homo sapiens]	98	2.5
NP_057212.1	COPG1	1	3	coatomer subunit gamma-1 [Homo sapiens]	98	1.37
NP_065779.1	ESYT2	1	3	extended synaptotagmin-2 [Homo sapiens]	99	2.58
NP_004694.2	RABEP1	1	1	rab GTPase-binding effector protein 1 isoform 1 [Homo sapiens]	99	1.74
NP_076977.3	DDX54	2	3	ATP-dependent RNA helicase DDX54 isoform 2 [Homo sapiens]	99	5.56
NP_005106.2	MVP	8	13	major vault protein [Homo sapiens]	99	13.33
NP_001894.2	CTNNA1	1	1	catenin alpha-1 [Homo sapiens]	100	2.87
NP_002799.3	PSMD2	1	1	26S proteasome non-ATPase regulatory subunit 2 [Homo sapiens]	100	2.53
NP_005996.2	WFS1	2	2	wolframin [Homo sapiens]	100	3.15
NP_002208.3	ITIH3	2	3	inter-alpha-trypsin inhibitor heavy chain H3 preproprotein [Homo sapiens]	100	3.6
NP_056992.4	SRRT	1	1	serrate RNA effector molecule homolog isoform a [Homo sapiens]	101	6.05
NP_694858.1	TNPO1	1	1	transportin-1 isoform 2 [Homo sapiens]	101	2.25
NP_002206.2	ITIH1	4	13	inter-alpha-trypsin inhibitor heavy chain H1 isoform a precursor [Homo sapiens]	101	5.49
NP_055205.2	SND1	1	2	staphylococcal nuclease domain-containing protein 1 [Homo sapiens]	102	1.76
NP_079406.3	HKDC1	1	1	putative hexokinase HKDC1 [Homo sapiens]	102	0.98
NP_000179.2	HK1	1	2	hexokinase-1 isoform HKI [Homo sapiens]	102	1.2
NP_001177966.1	PSMD1	2	2	26S proteasome non-ATPase regulatory subunit 1 isoform 2 [Homo sapiens]	102	2.6
NP_001154912.1	PTPRH	1	1	receptor-type tyrosine-protein phosphatase H isoform 2 precursor [Homo sapiens]	103	1.28
NP_006301.3	NPEPPS	3	3	puromycin-sensitive aminopeptidase [Homo sapiens]	103	3.92
NP_002209.2	ITIH4	6	8	inter-alpha-trypsin inhibitor heavy chain H4 isoform 1 precursor [Homo sapiens]	103	7.74
NP_055726.3	AAK1	1	1	AP2-associated protein kinase 1 [Homo sapiens]	104	2.81
NP_861448.2	TMTC3	2	5	transmembrane and TPR repeat-containing protein 3 [Homo sapiens]	104	3.5
NP_079032.2	MMRN2	7	21	multimerin-2 precursor [Homo sapiens]	104	10.12
NP_004127.1	IREB2	1	2	iron-responsive element-binding protein 2 [Homo sapiens]	105	1.77
NP_000242.1	MSH2	1	1	DNA mismatch repair protein Msh2 isoform 1 [Homo sapiens]	105	1.5
NP_001073272.1	GAA	1	1	lysosomal alpha-glucosidase preproprotein [Homo sapiens]	105	1.58
NP_004915.2	ACTN4	4	4	alpha-actinin-4 [Homo sapiens]	105	5.38
NP_002207.2	ITIH2	1	4	inter-alpha-trypsin inhibitor heavy chain H2 precursor [Homo sapiens]	106	2.01
NP_055554.1	BCLAF1	1	1	bcl-2-associated transcription factor 1 isoform 1 [Homo sapiens]	106	1.96
NP_001025177.1	AP2B1	1	1	AP-2 complex subunit beta isoform a [Homo sapiens]	106	1.26
NP_003239.2	THBS4	4	6	thrombospondin-4 precursor [Homo sapiens]	106	7.39
NP_001803.2	CENPC	1	1	centromere protein C 1 [Homo sapiens]	107	0.85
NP_005474.2	CHAF1A	1	1	chromatin assembly factor 1 subunit A [Homo sapiens]	107	1.36
NP_061928.4	ROBO4	1	1	roundabout homolog 4 precursor [Homo sapiens]	107	5.36
NP_056249.1	INTS7	1	2	integrator complex subunit 7 isoform 1 [Homo sapiens]	107	1.14
NP_001137502.1	NAT10	1	1	N-acetyltransferase 10 isoform b [Homo sapiens]	107	1.68
NP_036601.2	PRPF6	2	2	pre-mRNA-processing factor 6 [Homo sapiens]	107	3.51
NP_001193946.1	SMTN	1	1	smoothelin isoform d [Homo sapiens]	108	2
NP_004422.2	EPHA2	1	1	ephrin type-A receptor 2 precursor [Homo sapiens]	108	2.36
NP_001245283.1	EFTUD2	1	1	116 kDa U5 small nuclear ribonucleoprotein component isoform c [Homo sapiens]	108	1.25
NP_000810.1	GART	2	3	trifunctional purine biosynthetic protein adenosine-3 isoform 1 [Homo sapiens]	108	4.16
NP_004736.2	DLGAP2	1	1	disks large-associated protein 2 [Homo sapiens]	109	1.13
NP_938149.2	GANAB	1	2	neutral alpha-glucosidase AB isoform 3 precursor [Homo sapiens]	109	1.24
NP_001258358.1	EMC1	6	12	ER membrane protein complex subunit 1 isoform 4 precursor [Homo sapiens]	109	10.2
NP_001153706.1	ATP1A1	10	14	sodium/potassium-transporting ATPase subunit alpha-1 isoform d [Homo sapiens]	109	14.92
NP_001141.2	ANPEP	15	23	aminopeptidase N precursor [Homo sapiens]	109	18.1
NP_001138997.1	RAI14	1	1	ankycorbin isoform d [Homo sapiens]	110	0.92
NP_001672.1	ATP2A2	6	9	sarcoplasmic/endoplasmic reticulum calcium ATPase 2 isoform a [Homo sapiens]	110	10.83
NP_694985.29	SIPA1	1	2	signal-induced proliferation-associated protein 1 [Homo sapiens]	112	3.65
NP_005777.3	TSHZ1	1	1	teashirt homolog 1 [Homo sapiens]	113	3.2
NP_002196.2	ITGA5	1	1	integrin alpha-5 precursor [Homo sapiens]	114	1.05
NP_892022.2	NNT	1	1	NAD(P) transhydrogenase, mitochondrial [Homo sapiens]	114	1.29
NP_001933.2	DSG1	19	134	desmoglein-1 preproprotein [Homo sapiens]	114	20.88
NP_001139332.1	POP1	1	1	ribonucleases P/MRP protein subunit POP1 [Homo sapiens]	115	1.17
NP_036587.2	PSD4	1	1	PH and SEC7 domain-containing protein 4 [Homo sapiens]	116	1.23
NP_002201.1	ITGAV	2	3	integrin alpha-V isoform 1 precursor [Homo sapiens]	116	2.48
NP_001009811.2	CEP131	1	2	5-azacytidine-induced protein 1 isoform b [Homo sapiens]	117	1.53
NP_002195.1	ITGA3	6	7	integrin alpha-3 isoform a precursor [Homo sapiens]	117	7.9
NP_001073884.1	U2SURP	1	1	U2 snRNP-associated SURP motif-containing protein [Homo sapiens]	118	1.46
NP_570850.2	OPA1	1	1	dynamin-like 120 kDa protein, mitochondrial isoform 8 [Homo sapiens]	118	1.48
NP_004960.2	IDE	8	9	insulin-degrading enzyme isoform 1 [Homo sapiens]	118	8.93
NP_695012.1	UBA1	14	18	ubiquitin-like modifier-activating enzyme 1 [Homo sapiens]	118	20.7
NP_001074419.1	MYO1C	1	1	unconventional myosin-Ic isoform b [Homo sapiens]	120	2.2
NP_115666.2	ANKRD32	1	1	ankyrin repeat domain-containing protein 32 [Homo sapiens]	121	1.23
NP_005063.1	SLC12A4	2	3	solute carrier family 12 member 4 isoform a [Homo sapiens]	121	4.06
NP_004327.1	BUB1	1	1	mitotic checkpoint serine/threonine-protein kinase BUB1 [Homo sapiens]	122	1.94
NP_001035095.1	TCERG1	1	1	transcription elongation regulator 1 isoform 2 [Homo sapiens]	122	0.93
NP_000087.1	CP	15	63	ceruloplasmin precursor [Homo sapiens]	122	11.92
NP_066939.1	ADCY1	1	1	adenylate cyclase type 1 [Homo sapiens]	123	1.34
NP_000237.2	CIITA	1	1	MHC class II transactivator [Homo sapiens]	123	1.42
NP_001245309.1	SLC4A7	1	1	sodium bicarbonate cotransporter 3 isoform c [Homo sapiens]	123	1.01
NP_054706.1	VCL	3	3	vinculin isoform meta-VCL [Homo sapiens]	124	3.17
NP_001171725.1	ESYT1	6	12	extended synaptotagmin-1 isoform 1 [Homo sapiens]	124	10.41
NP_036548.1	RANBP6	1	1	ran-binding protein 6 isoform 1 [Homo sapiens]	125	1.99
NP_036355.2	MYO1B	1	1	unconventional myosin-Ib isoform 2 [Homo sapiens]	125	1.95
NP_001137854.1	PLCL2	1	1	inactive phospholipase C-like protein 2 isoform 1 [Homo sapiens]	126	1.95
NP_001186704.1	CPD	3	5	carboxypeptidase D isoform 2 [Homo sapiens]	126	4.41
NP_036540.3	ZMYND8	1	1	protein kinase C-binding protein 1 isoform b [Homo sapiens]	128	1.03
NP_001001396.1	ATP2B4	2	2	plasma membrane calcium-transporting ATPase 4 isoform 4a [Homo sapiens]	129	3.33
NP_003237.2	THBS1	8	15	thrombospondin-1 precursor [Homo sapiens]	129	8.8
NP_071504.2	PC	2	2	pyruvate carboxylase, mitochondrial precursor [Homo sapiens]	130	1.7
NP_001014797.1	KCNMA1	1	2	calcium-activated potassium channel subunit alpha-1 isoform a [Homo sapiens]	131	0.68
NP_006086.1	ATP8A1	1	1	probable phospholipid-transporting ATPase IA isoform a [Homo sapiens]	131	1.2
NP_065143.2	ATP13A1	4	5	probable cation-transporting ATPase 13A1 [Homo sapiens]	133	5.23
NP_003740.2	IRS2	1	1	insulin receptor substrate 2 [Homo sapiens]	137	2.62
NP_001138586.1	RRP12	1	1	RRP12-like protein isoform 2 [Homo sapiens]	137	1.7
NP_036333.2	GLG1	3	3	Golgi apparatus protein 1 isoform 1 precursor [Homo sapiens]	137	3.16
NP_690001.3	ANKS1B	1	1	ankyrin repeat and sterile alpha motif domain-containing protein 1B isoform a [Homo sapiens]	138	2
NP_031377.2	MMRN1	1	1	multimerin-1 precursor [Homo sapiens]	138	1.06
NP_001091868.1	COPA	1	1	coatomer subunit alpha isoform 1 [Homo sapiens]	139	1.05
NP_001348.2	DHX9	2	2	ATP-dependent RNA helicase A [Homo sapiens]	141	2.36
NP_001846.3	COL15A1	2	2	collagen alpha-1(XV) chain precursor [Homo sapiens]	142	2.31
NP_002152.2	IARS	1	1	isoleucine--tRNA ligase, cytoplasmic [Homo sapiens]	144	0.71
NP_002016.2	AFF2	1	1	AF4/FMR2 family member 2 isoform 1 [Homo sapiens]	145	1.45
NP_001032410.1	CYFIP2	1	1	cytoplasmic FMR1-interacting protein 2 [Homo sapiens]	146	0.96
NP_036565.2	SF3B1	2	3	splicing factor 3B subunit 1 isoform 1 [Homo sapiens]	146	2.22
NP_004990.3	MYO6	1	1	unconventional myosin-VI [Homo sapiens]	149	1.71
NP_001099008.1	MYBBP1A	3	4	myb-binding protein 1A isoform 1 [Homo sapiens]	149	4.28
NP_996769.3	CCDC18	1	2	coiled-coil domain-containing protein 18 [Homo sapiens]	151	0.85
NP_001093869.1	PDS5A	1	1	sister chromatid cohesion protein PDS5 homolog A isoform 1 [Homo sapiens]	151	1.12
NP_085059.2	COL18A1	4	8	collagen alpha-1(XVIII) chain isoform 1 precursor [Homo sapiens]	154	3.76
NP_000236.2	MET	11	20	hepatocyte growth factor receptor isoform b precursor [Homo sapiens]	155	13.17
NP_872363.1	BCL9L	1	1	B-cell CLL/lymphoma 9-like protein [Homo sapiens]	157	2.87
NP_055680.3	NCAPD2	1	1	condensin complex subunit 1 [Homo sapiens]	157	1.14
XP_003960560.1	#N/A	1	1	PREDICTED: ovostatin homolog 2 [Homo sapiens]	157	0.72
NP_573566.2	LRPPRC	2	3	leucine-rich PPR motif-containing protein, mitochondrial precursor [Homo sapiens]	158	3.44
NP_000048.1	BLM	1	1	Bloom syndrome protein [Homo sapiens]	159	1.83
NP_037423.2	CPSF1	1	1	cleavage and polyadenylation specificity factor subunit 1 [Homo sapiens]	161	1.18
NP_055754.2	TRAPPC8	1	1	trafficking protein particle complex subunit 8 [Homo sapiens]	161	1.05
NP_653271.2	A2ML1	4	4	alpha-2-macroglobulin-like protein 1 precursor [Homo sapiens]	161	3.3
NP_000043.3	ATP7A	1	1	copper-transporting ATPase 1 [Homo sapiens]	163	1.73
NP_000005.2	A2M	11	30	alpha-2-macroglobulin precursor [Homo sapiens]	163	10.79
NP_001098714.1	PTPRM	1	1	receptor-type tyrosine-protein phosphatase mu isoform 1 precursor [Homo sapiens]	165	0.82
NP_003741.1	EIF3A	1	1	eukaryotic translation initiation factor 3 subunit A [Homo sapiens]	166	1.16
NP_056076.1	NCAPD3	1	1	condensin-2 complex subunit D3 [Homo sapiens]	169	0.73
NP_003777.2	ABCC3	2	2	canalicular multispecific organic anion transporter 2 isoform 1 [Homo sapiens]	169	3.14
NP_004437.2	EPRS	2	2	bifunctional glutamate/proline--tRNA ligase [Homo sapiens]	170	2.31
NP_004987.2	ABCC1	2	4	multidrug resistance-associated protein 1 [Homo sapiens]	171	3.46
NP_055722.2	FRMPD1	1	1	FERM and PDZ domain-containing protein 1 [Homo sapiens]	173	0.7
NP_996882.1	CNOT1	1	1	CCR4-NOT transcription complex subunit 1 isoform b [Homo sapiens]	174	1.35
NP_064693.2	ABCC9	1	1	ATP-binding cassette sub-family C member 9 isoform SUR2B [Homo sapiens]	174	2.19
NP_000383.1	ABCC2	2	2	canalicular multispecific organic anion transporter 1 [Homo sapiens]	174	3.17
NP_525021.3	ABCA10	1	1	ATP-binding cassette sub-family A member 10 [Homo sapiens]	176	3.24
NP_525023.2	ABCA6	2	2	ATP-binding cassette sub-family A member 6 [Homo sapiens]	184	1.92
NP_055690.1	KIF14	1	2	kinesin-like protein KIF14 [Homo sapiens]	186	0.67
NP_000055.2	C3	8	10	complement C3 precursor [Homo sapiens]	187	5.05
NP_001726.2	C5	2	2	complement C5 preproprotein [Homo sapiens]	188	1.61
NP_003861.1	IQGAP1	1	1	ras GTPase-activating-like protein IQGAP1 [Homo sapiens]	189	1.15
NP_004850.1	CLTC	2	4	clathrin heavy chain 1 [Homo sapiens]	191	1.61
NP_001229752.1	C4B_2	10	19	complement C4-B-like preproprotein [Homo sapiens]	193	8.2
NP_001152956.1	NUP210L	1	1	nuclear pore membrane glycoprotein 210-like isoform 2 precursor [Homo sapiens]	194	0.86
NP_777576.1	UBR1	1	1	E3 ubiquitin-protein ligase UBR1 [Homo sapiens]	200	0.63
NP_443099.1	NALCN	2	2	sodium leak channel non-selective protein [Homo sapiens]	200	3.91
XP_003960882.1	#N/A	1	1	PREDICTED: FERM and PDZ domain-containing protein 3 [Homo sapiens]	204	0.49
NP_001241872.1	CCDC88A	1	1	girdin isoform 3 [Homo sapiens]	208	0.78
NP_001182502.1	DICER1	1	1	endoribonuclease Dicer isoform 2 [Homo sapiens]	208	0.71
NP_004659.2	MGAM	1	5	maltase-glucoamylase, intestinal [Homo sapiens]	210	1.02
NP_065770.1	PRR12	1	1	proline-rich protein 12 [Homo sapiens]	211	0.49
NP_001157915.1	ANKRD31	2	4	putative ankyrin repeat domain-containing protein 31 [Homo sapiens]	211	1.12
NP_001248336.1	MPDZ	1	1	multiple PDZ domain protein isoform 3 [Homo sapiens]	215	0.9
NP_004229.1	TRIP12	1	1	E3 ubiquitin-protein ligase TRIP12 [Homo sapiens]	220	0.65
NP_056372.1	CHD5	1	1	chromodomain-helicase-DNA-binding protein 5 [Homo sapiens]	223	0.97
NP_001073867.1	KIAA0368	1	1	proteasome-associated protein ECM29 homolog [Homo sapiens]	224	0.59
NP_001159451.1	PLCE1	1	1	1-phosphatidylinositol 4,5-bisphosphate phosphodiesterase epsilon-1 isoform 2 [Homo sapiens]	224	0.9
NP_065935.2	MYH7B	1	1	myosin-7B [Homo sapiens]	226	0.86
NP_002464.1	MYH9	7	8	myosin-9 [Homo sapiens]	226	5.41
NP_038479.1	MYOF	7	14	myoferlin isoform a [Homo sapiens]	235	4.32
NP_001003406.1	CACNA1I	1	1	voltage-dependent T-type calcium channel subunit alpha-1I isoform b [Homo sapiens]	241	0.64
NP_054733.2	SNRNP200	1	1	U5 small nuclear ribonucleoprotein 200 kDa helicase [Homo sapiens]	244	0.89
NP_001014364.1	FLG2	24	76	filaggrin-2 [Homo sapiens]	248	14.55
NP_842565.2	SPTBN1	2	3	spectrin beta chain, non-erythrocytic 1 isoform 2 [Homo sapiens]	251	1.72
NP_060049.2	DMBT1	1	1	deleted in malignant brain tumors 1 protein isoform c precursor [Homo sapiens]	260	6.99
NP_001420.2	EP300	1	1	histone acetyltransferase p300 [Homo sapiens]	264	1.57
NP_008949.4	CNTRL	1	1	centriolin [Homo sapiens]	269	0.73
NP_006280.3	TLN1	5	5	talin-1 [Homo sapiens]	270	2.72
NP_004095.4	FASN	2	2	fatty acid synthase [Homo sapiens]	273	1.87
NP_000867.2	IGF2R	2	3	cation-independent mannose-6-phosphate receptor precursor [Homo sapiens]	274	1.08
NP_065869.3	UNC79	1	1	protein unc-79 homolog [Homo sapiens]	275	0.61
NP_001157791.1	FLNB	1	1	filamin-B isoform 4 [Homo sapiens]	275	0.58
NP_001104026.1	FLNA	7	17	filamin-A isoform 2 [Homo sapiens]	281	3.02
NP_001182461.1	SPTAN1	5	6	spectrin alpha chain, non-erythrocytic 1 isoform 3 [Homo sapiens]	282	2.24
NP_004949.1	MTOR	1	1	serine/threonine-protein kinase mTOR [Homo sapiens]	289	0.59
NP_079390.3	CEP290	1	2	centrosomal protein of 290 kDa [Homo sapiens]	290	0.36
NP_006827.1	GCN1L1	2	2	translational activator GCN1 [Homo sapiens]	293	1.42
NP_002215.2	ITPR3	4	5	inositol 1,4,5-trisphosphate receptor type 3 [Homo sapiens]	304	2.73
NP_001107604.1	NBEAL1	1	1	neurobeachin-like protein 1 [Homo sapiens]	307	1.89
NP_006729.4	AKAP13	2	2	A-kinase anchor protein 13 isoform 1 [Homo sapiens]	308	1.03
NP_001161744.1	ITPR1	1	1	inositol 1,4,5-trisphosphate receptor type 1 isoform 3 [Homo sapiens]	312	0.44
NP_476508.2	COL6A3	1	1	collagen alpha-3(VI) chain isoform 5 precursor [Homo sapiens]	321	0.5
NP_872579.2	BPTF	1	1	nucleosome-remodeling factor subunit BPTF isoform 1 [Homo sapiens]	325	0.41
NP_004406.2	DSP	58	257	desmoplakin isoform I [Homo sapiens]	332	22.92
NP_001157745.1	MGA	1	1	MAX gene-associated protein isoform 1 [Homo sapiens]	336	0.33
NP_848599.3	DNAH12	1	1	dynein heavy chain 12, axonemal isoform 1 [Homo sapiens]	357	0.36
NP_002007.1	FLG	9	25	filaggrin [Homo sapiens]	435	3.89
NP_005520.4	HSPG2	8	8	basement membrane-specific heparan sulfate proteoglycan core protein precursor [Homo sapiens]	469	2.78
NP_008835.5	PRKDC	9	20	DNA-dependent protein kinase catalytic subunit isoform 1 [Homo sapiens]	469	3.51
NP_002323.2	LRP1	1	1	prolow-density lipoprotein receptor-related protein 1 precursor [Homo sapiens]	504	0.48
NP_000375.2	APOB	2	2	apolipoprotein B-100 precursor [Homo sapiens]	515	0.5
NP_001367.2	DYNC1H1	2	3	cytoplasmic dynein 1 heavy chain 1 [Homo sapiens]	532	0.65
NP_003913.3	HERC1	2	2	probable E3 ubiquitin-protein ligase HERC1 [Homo sapiens]	532	0.41
NP_112598.2	EPPK1	8	9	epiplakin [Homo sapiens]	555	15.52
NP_001243000.1	RNF213	1	3	RING finger protein 213 isoform 3 [Homo sapiens]	591	0.31
NP_001611.1	AHNAK	2	2	neuroblast differentiation-associated protein AHNAK isoform 1 [Homo sapiens]	629	1.39
NP_775922.2	FSIP2	1	5	fibrous sheath-interacting protein 2 [Homo sapiens]	789	0.27
NP_892006.3	SYNE1	1	1	nesprin-1 isoform 1 [Homo sapiens]	1010	0.14
NP_078966.2	MUC16	1	1	mucin-16 [Homo sapiens]	1518	0.26
NP_115793.1	SPANXD	2	2	sperm protein associated with the nucleus on the X chromosome D [Homo sapiens]	11	32.99
NP_005787.1	NUTF2	2	2	nuclear transport factor 2 [Homo sapiens]	14	25.2
NP_002860.2	RAB6A	2	3	ras-related protein Rab-6A isoform a [Homo sapiens]	24	12.98
NP_000844.2	GSTT1	2	2	glutathione S-transferase theta-1 [Homo sapiens]	27	11.67
NP_067028.1	RHOU	2	2	rho-related GTP-binding protein RhoU [Homo sapiens]	28	8.91
NP_062618.2	ANKRD7	2	2	ankyrin repeat domain-containing protein 7 [Homo sapiens]	29	11.02
NP_055125.2	RASD2	2	2	GTP-binding protein Rhes [Homo sapiens]	30	10.15
NP_001189414.1	HSPE1#N/AMOB4	2	3	HSPE1-MOB4 protein [Homo sapiens]	30	8.43
NP_001019770.1	HIST2H2BF	4	13	histone H2B type 2-F isoform a [Homo sapiens]	14	27.78
NP_003339.1	UBE2N	4	6	ubiquitin-conjugating enzyme E2 N [Homo sapiens]	17	30.92
NP_426359.1	CDC42	6	9	cell division control protein 42 homolog isoform 2 [Homo sapiens]	21	42.41
NP_003507.1	HIST2H2AA3	7	21	histone H2A type 2-A [Homo sapiens]	14	66.15

## Sheet: Table S1-2
Table S1-2. Protein identification for one independent biological experiment resulting from LC-MS/MS analysis for optimized-DS method treatment.
Refseq.Accession NO.	Gene symbol	Peptides hits	Spectral counts	Description	MW(kDa)	Sequence coverage(%)
NP_061118.1	NOP10	1	1	H/ACA ribonucleoprotein complex subunit 3 [Homo sapiens]	8	29.69
NP_001005849.1	SUMO2	1	1	small ubiquitin-related modifier 2 isoform b precursor [Homo sapiens]	8	16.9
NP_067066.1	ABRACL	1	1	costars family protein ABRACL [Homo sapiens]	9	16.05
NP_001636.1	APOC1	11	28	apolipoprotein C-I precursor [Homo sapiens]	9	51.81
NP_005508.1	HMGN2	1	1	non-histone chromosomal protein HMG-17 [Homo sapiens]	9	16.67
NP_002979.1	CCL18	2	2	C-C motif chemokine 18 precursor [Homo sapiens]	10	24.72
NP_002976.2	CCL5	1	1	C-C motif chemokine 5 precursor [Homo sapiens]	10	9.89
NP_001254527.1	MGST1	1	1	microsomal glutathione S-transferase 1 isoform c [Homo sapiens]	10	14.94
NP_112576.1	SH3BGRL3	2	2	SH3 domain-binding glutamic acid-rich-like protein 3 [Homo sapiens]	10	24.73
NP_001634.1	APOA2	21	185	apolipoprotein A-II preproprotein [Homo sapiens]	11	76
NP_000474.2	APOC2	11	35	apolipoprotein C-II precursor [Homo sapiens]	11	71.29
NP_000031.1	APOC3	12	48	apolipoprotein C-III precursor [Homo sapiens]	11	65.66
NP_005204.1	CSTA	2	7	cystatin-A [Homo sapiens]	11	30.61
NP_000091.1	CSTB	1	1	cystatin-B [Homo sapiens]	11	12.24
NP_444513.1	DCD	5	25	dermcidin preproprotein [Homo sapiens]	11	35.45
NP_003535.1	HIST1H4B	6	8	histone H4 [Homo sapiens]	11	55.34
NP_002610.1	PF4	9	22	platelet factor 4 precursor [Homo sapiens]	11	53.47
NP_002957.1	S100A10	1	1	protein S100-A10 [Homo sapiens]	11	17.53
NP_002954.2	S100A7	1	1	protein S100-A7 [Homo sapiens]	11	19.8
NP_002955.2	S100A8	4	11	protein S100-A8 [Homo sapiens]	11	39.78
NP_003085.1	SNRPE	1	1	small nuclear ribonucleoprotein E [Homo sapiens]	11	13.04
NP_061820.1	CYCS	1	1	cytochrome c [Homo sapiens]	12	16.19
NP_000792.1	FKBP1A	2	2	peptidyl-prolyl cis-trans isomerase FKBP1A isoform a [Homo sapiens]	12	25
NP_001012523.1	FOXP1	1	1	forkhead box protein P1 isoform 2 [Homo sapiens]	12	8.77
NP_665906.1	HMGA1	1	1	high mobility group protein HMG-I/HMG-Y isoform a [Homo sapiens]	12	22.43
NP_000891.2	MGP	1	1	matrix Gla protein isoform 2 precursor [Homo sapiens]	12	10.68
NP_002406.1	MIF	2	2	macrophage migration inhibitory factor [Homo sapiens]	12	17.39
NP_378669.1	RPL36	1	1	60S ribosomal protein L36 [Homo sapiens]	12	12.38
NP_005611.1	S100A11	1	1	protein S100-A11 [Homo sapiens]	12	15.24
NP_062427.1	S100A4	2	4	protein S100-A4 [Homo sapiens]	12	19.8
NP_001005781.1	SUMO1	1	2	small ubiquitin-related modifier 1 isoform a precursor [Homo sapiens]	12	11.88
NP_005639.1	TCEB1	1	1	transcription elongation factor B polypeptide 1 isoform a [Homo sapiens]	12	9.82
NP_003320.2	TXN	3	10	thioredoxin isoform 1 [Homo sapiens]	12	34.29
NP_005792.1	EIF1	1	1	eukaryotic translation initiation factor 1 [Homo sapiens]	13	11.5
XP_003846586.1	LOC100996747	1	1	PREDICTED: 40S ribosomal protein S26-like [Homo sapiens]	13	7.83
NP_001018025.1	MTCP1	1	1	protein p13 MTCP-1 [Homo sapiens]	13	14.95
NP_665807.1	MTPN	1	2	myotrophin [Homo sapiens]	13	14.41
NP_000980.1	RPL30	2	3	60S ribosomal protein L30 [Homo sapiens]	13	10.43
NP_000987.2	RPL35A	2	2	60S ribosomal protein L35a [Homo sapiens]	13	27.27
NP_002956.1	S100A9	6	26	protein S100-A9 [Homo sapiens]	13	61.4
NP_003013.1	SH3BGRL	1	1	SH3 domain-binding glutamic acid-rich-like protein [Homo sapiens]	13	11.4
NP_008869.1	SNRPD1	1	1	small nuclear ribonucleoprotein Sm D1 [Homo sapiens]	13	9.24
NP_004039.1	B2M	2	7	beta-2-microglobulin precursor [Homo sapiens]	14	16.81
NP_001019770.1	HIST2H2BF	1	1	histone H2B type 2-F isoform a [Homo sapiens]	14	7.14
NP_057053.1	MRPS17	1	1	28S ribosomal protein S17, mitochondrial [Homo sapiens]	14	6.92
NP_001003796.1	NHP2L1	1	1	NHP2-like protein 1 [Homo sapiens]	14	9.38
NP_002695.1	PPBP	8	14	platelet basic protein preproprotein [Homo sapiens]	14	51.56
NP_002938.1	RPA3	1	1	replication protein A 14 kDa subunit [Homo sapiens]	14	8.26
NP_001019.1	RPS25	1	1	40S ribosomal protein S25 [Homo sapiens]	14	7.2
NP_000322.2	SAA1	14	31	serum amyloid A-1 protein preproprotein [Homo sapiens]	14	67.21
NP_110381.2	SAA2	8	15	serum amyloid A-2 protein isoform a precursor [Homo sapiens]	14	37.7
NP_004588.1	SNRPD2	2	4	small nuclear ribonucleoprotein Sm D2 isoform 1 [Homo sapiens]	14	34.75
NP_004166.1	SNRPD3	1	1	small nuclear ribonucleoprotein Sm D3 [Homo sapiens]	14	8.73
NP_001637.1	APOC4	5	25	apolipoprotein C-IV precursor [Homo sapiens]	15	33.86
NP_002096.1	H2AFX	1	1	histone H2A.x [Homo sapiens]	15	13.99
NP_000508.1	HBA2	17	77	hemoglobin subunit alpha [Homo sapiens]	15	85.21
NP_002296.1	LGALS1	2	2	galectin-1 [Homo sapiens]	15	14.81
NP_002298.1	LGALS7	3	3	galectin-7 [Homo sapiens]	15	30.15
NP_115714.1	LLPH	1	1	protein LLP homolog [Homo sapiens]	15	10.85
NP_001037729.1	MSMP	2	2	prostate-associated microseminoprotein precursor [Homo sapiens]	15	26.62
NP_005013.1	PFN1	9	17	profilin-1 [Homo sapiens]	15	70
NP_006224.1	POLR2I	1	1	DNA-directed RNA polymerase II subunit RPB9 [Homo sapiens]	15	5.6
NP_000969.1	RPL23	2	2	60S ribosomal protein L23 [Homo sapiens]	15	21.43
NP_009140.1	RPL35	2	3	60S ribosomal protein L35 [Homo sapiens]	15	17.89
NP_001007.2	RPS12	2	2	40S ribosomal protein S12 [Homo sapiens]	15	18.18
NP_001025180.1	RPS15A	1	3	40S ribosomal protein S15a [Homo sapiens]	15	15.38
NP_001017.1	RPS24	1	1	40S ribosomal protein S24 isoform c [Homo sapiens]	15	12.03
NP_057131.1	SF3B6	1	1	pre-mRNA branch site protein p14 [Homo sapiens]	15	9.6
NP_059118.2	CALML5	1	2	calmodulin-like protein 5 [Homo sapiens]	16	15.75
NP_000090.1	CST3	7	18	cystatin-C precursor [Homo sapiens]	16	59.59
NP_001403.1	EIF1AX	1	2	eukaryotic translation initiation factor 1A, X-chromosomal [Homo sapiens]	16	11.81
NP_000509.1	HBB	23	142	hemoglobin subunit beta [Homo sapiens]	16	89.8
NP_000510.1	HBD	16	87	hemoglobin subunit delta [Homo sapiens]	16	87.07
NP_002293.2	LECT2	3	4	leukocyte cell-derived chemotaxin-2 precursor [Homo sapiens]	16	17.88
NP_001007075.1	RPL32	2	2	60S ribosomal protein L32 [Homo sapiens]	16	20.74
NP_005608.1	RPS14	1	1	40S ribosomal protein S14 [Homo sapiens]	16	7.95
NP_001012.1	RPS17	1	1	40S ribosomal protein S17 [Homo sapiens]	16	16.3
NP_001013.1	RPS19	1	1	40S ribosomal protein S19 [Homo sapiens]	16	11.03
NP_001016.1	RPS23	2	2	40S ribosomal protein S23 [Homo sapiens]	16	16.78
NP_000445.1	SOD1	3	4	superoxide dismutase [Cu-Zn] [Homo sapiens]	16	23.38
NP_000362.1	TTR	61	506	transthyretin precursor [Homo sapiens]	16	87.07
NP_001027459.1	UBE2V1	1	1	ubiquitin-conjugating enzyme E2 variant 1 isoform d [Homo sapiens]	16	6.8
NP_001136.1	ANG	6	15	angiogenin precursor [Homo sapiens]	17	53.74
NP_003901.2	BUD31	1	1	protein BUD31 homolog [Homo sapiens]	17	13.19
NP_008819.1	CALM1	4	4	calmodulin [Homo sapiens]	17	29.53
NP_001314.1	CST6	2	2	cystatin-M precursor [Homo sapiens]	17	20.81
NP_065123.1	EIF5A2	3	7	eukaryotic translation initiation factor 5A-2 [Homo sapiens]	17	16.99
NP_071738.1	GLIPR2	2	2	Golgi-associated plant pathogenesis-related protein 1 [Homo sapiens]	17	19.48
NP_000230.1	LYZ	6	16	lysozyme C precursor [Homo sapiens]	17	51.35
NP_005359.1	MB	3	8	myoglobin [Homo sapiens]	17	28.57
NP_524147.2	MYL6	3	3	myosin light polypeptide 6 isoform 2 [Homo sapiens]	17	31.79
NP_001014446.1	OCIAD2	2	2	OCIA domain-containing protein 2 isoform 1 [Homo sapiens]	17	16.23
NP_006214.2	PIN4	1	1	peptidyl-prolyl cis-trans isomerase NIMA-interacting 4 isoform 1 [Homo sapiens]	17	10.26
NP_002643.1	PIP	2	6	prolactin-inducible protein precursor [Homo sapiens]	17	15.07
NP_002928.1	RNASE4	3	3	ribonuclease 4 precursor [Homo sapiens]	17	19.73
NP_057177.1	RPL26L1	1	1	60S ribosomal protein L26-like 1 [Homo sapiens]	17	7.59
NP_001008.1	RPS13	1	1	40S ribosomal protein S13 [Homo sapiens]	17	7.95
NP_001009.1	RPS15	1	1	40S ribosomal protein S15 [Homo sapiens]	17	18.62
NP_003330.1	UBE2D2	1	1	ubiquitin-conjugating enzyme E2 D2 isoform 1 [Homo sapiens]	17	7.48
NP_003339.1	UBE2N	2	2	ubiquitin-conjugating enzyme E2 N [Homo sapiens]	17	17.11
NP_009030.1	ACP1	1	1	low molecular weight phosphotyrosine protein phosphatase isoform b [Homo sapiens]	18	6.96
NP_006347.1	ATP5H	1	2	ATP synthase subunit d, mitochondrial isoform a [Homo sapiens]	18	9.94
NP_001224.1	CAV2	1	1	caveolin-2 isoform a [Homo sapiens]	18	11.11
NP_005498.1	CFL1	9	14	cofilin-1 [Homo sapiens]	18	57.23
NP_001013867.1	CXorf40B	1	1	protein CXorf40B [Homo sapiens]	18	18.35
NP_653247.1	IGJ	3	4	immunoglobulin J chain precursor [Homo sapiens]	18	23.27
NP_036455.1	MAFF	1	1	transcription factor MafF isoform a [Homo sapiens]	18	9.15
NP_945188.1	NUDT1	1	1	7,8-dihydro-8-oxoguanine triphosphatase isoform p18 [Homo sapiens]	18	11.54
NP_066953.1	PPIA	13	22	peptidyl-prolyl cis-trans isomerase A [Homo sapiens]	18	72.12
NP_570981.1	PPIL3	1	1	peptidyl-prolyl cis-trans isomerase-like 3 isoform PPIL3b [Homo sapiens]	18	11.8
NP_002924.1	RNASE1	1	1	ribonuclease pancreatic precursor [Homo sapiens]	18	7.05
NP_000967.1	RPL12	3	3	60S ribosomal protein L12 [Homo sapiens]	18	36.97
NP_000975.2	RPL23A	3	4	60S ribosomal protein L23a [Homo sapiens]	18	21.79
NP_000977.1	RPL24	1	1	60S ribosomal protein L24 [Homo sapiens]	18	7.01
NP_000983.1	RPL29	2	2	60S ribosomal protein L29 [Homo sapiens]	18	9.43
NP_001006.1	RPS11	1	1	40S ribosomal protein S11 [Homo sapiens]	18	6.96
NP_003338.1	UBE2L3	3	4	ubiquitin-conjugating enzyme E2 L3 isoform 1 [Homo sapiens]	18	27.27
NP_001271.1	CIRBP	1	1	cold-inducible RNA-binding protein [Homo sapiens]	19	12.21
NP_689708.1	CNIH3	1	1	protein cornichon homolog 3 [Homo sapiens]	19	27.5
NP_000165.1	GP9	1	2	platelet glycoprotein IX precursor [Homo sapiens]	19	5.08
NP_054900.2	LGALSL	2	2	galectin-related protein [Homo sapiens]	19	11.05
NP_002504.2	NME3	2	2	nucleoside diphosphate kinase 3 precursor [Homo sapiens]	19	14.2
NP_006338.1	PPIH	2	2	peptidyl-prolyl cis-trans isomerase H [Homo sapiens]	19	16.95
NP_006592.3	PTGES3	1	1	prostaglandin E synthase 3 [Homo sapiens]	19	10.62
NP_002880.1	RARRES2	3	6	retinoic acid receptor responder protein 2 precursor [Homo sapiens]	19	21.47
NP_006498.1	REG1B	1	1	lithostathine-1-beta precursor [Homo sapiens]	19	4.82
NP_733779.1	SKP1	1	2	S-phase kinase-associated protein 1 isoform b [Homo sapiens]	19	8.59
NP_006399.1	AGR2	1	3	anterior gradient protein 2 homolog precursor [Homo sapiens]	20	9.71
NP_004336.3	CAMP	4	9	cathelicidin antimicrobial peptide preproprotein [Homo sapiens]	20	26.59
NP_001744.2	CAV1	4	6	caveolin-1 isoform alpha [Homo sapiens]	20	36.52
NP_004335.1	CETN2	1	1	centrin-2 [Homo sapiens]	20	7.56
NP_004081.1	DUSP3	1	1	dual specificity protein phosphatase 3 [Homo sapiens]	20	6.49
NP_000137.2	FTL	4	4	ferritin light chain [Homo sapiens]	20	23.43
NP_057185.1	NIP7	3	4	60S ribosome subunit biogenesis protein NIP7 homolog isoform 1 [Homo sapiens]	20	32.78
NP_009193.2	PARK7	1	1	protein DJ-1 [Homo sapiens]	20	7.94
NP_660183.1	PYCARD	1	1	apoptosis-associated speck-like protein containing a CARD isoform b [Homo sapiens]	20	10.8
NP_003286.1	TPT1	2	3	translationally-controlled tumor protein [Homo sapiens]	20	20.93
NP_001257461.1	WTAP	1	1	pre-mRNA-splicing regulator WTAP isoform 3 [Homo sapiens]	20	7.06
NP_001638.1	APOD	6	15	apolipoprotein D precursor [Homo sapiens]	21	26.46
NP_061974.2	APOM	9	22	apolipoprotein M isoform 1 [Homo sapiens]	21	60.11
NP_001653.1	ARF5	4	4	ADP-ribosylation factor 5 [Homo sapiens]	21	27.78
NP_001243.1	CD70	1	1	CD70 antigen [Homo sapiens]	21	7.25
NP_001034891.1	CDC42	3	9	cell division control protein 42 homolog isoform 1 [Homo sapiens]	21	28.8
NP_004069.1	CSRP1	1	1	cysteine and glycine-rich protein 1 isoform 1 [Homo sapiens]	21	4.66
NP_057130.1	EXOSC1	1	1	exosome complex component CSL4 [Homo sapiens]	21	6.15
NP_076956.1	GGCT	1	1	gamma-glutamylcyclotransferase isoform 1 [Homo sapiens]	21	6.91
NP_005309.1	H1F0	1	1	histone H1.0 [Homo sapiens]	21	6.7
NP_001170859.1	LGALS3	1	1	galectin-3 isoform 2 [Homo sapiens]	21	3.5
NP_001193972.1	LOC554223	1	1	histocompatibility antigen-related [Homo sapiens]	21	5.29
NP_006001.3	MANF	4	5	mesencephalic astrocyte-derived neurotrophic factor precursor [Homo sapiens]	21	25.82
NP_054779.1	MCTS1	1	1	malignant T-cell-amplified sequence 1 isoform 1 [Homo sapiens]	21	11.05
NP_002940.2	MRPL12	1	1	39S ribosomal protein L12, mitochondrial [Homo sapiens]	21	5.05
NP_002558.1	PEBP1	4	4	phosphatidylethanolamine-binding protein 1 preproprotein [Homo sapiens]	21	23.53
NP_008839.2	RAC1	2	2	ras-related C3 botulinum toxin substrate 1 isoform Rac1 [Homo sapiens]	21	19.79
NP_056461.1	RAP1B	6	6	ras-related protein Rap-1b isoform 1 precursor [Homo sapiens]	21	44.57
NP_009038.1	SSR3	1	1	translocon-associated protein subunit gamma [Homo sapiens]	21	10.27
NP_001035515.1	U2AF1L4	1	1	splicing factor U2AF 26 kDa subunit isoform 1 [Homo sapiens]	21	4.42
NP_003960.1	UBE2M	1	1	NEDD8-conjugating enzyme Ubc12 [Homo sapiens]	21	8.74
NP_000467.1	AK1	1	1	adenylate kinase isoenzyme 1 [Homo sapiens]	22	6.7
NP_001129967.1	C1orf198	1	1	uncharacterized protein C1orf198 isoform 3 [Homo sapiens]	22	4.57
NP_000597.2	C8G	6	13	complement component C8 gamma chain precursor [Homo sapiens]	22	44.55
NP_000572.2	GPX1	1	1	glutathione peroxidase 1 isoform 1 [Homo sapiens]	22	6.9
NP_005312.1	HIST1H1E	3	5	histone H1.4 [Homo sapiens]	22	15.98
NP_002168.1	IFNW1	1	1	interferon omega-1 precursor [Homo sapiens]	22	13.85
NP_001104755.1	IGF1	1	1	insulin-like growth factor 1 isoform 3 preproprotein [Homo sapiens]	22	10.77
NP_954646.1	MRRF	1	1	ribosome-recycling factor, mitochondrial isoform 2 precursor [Homo sapiens]	22	13.93
NP_001254485.1	PDCD6	1	1	programmed cell death protein 6 isoform 2 [Homo sapiens]	22	9.52
NP_005800.3	PRDX2	5	9	peroxiredoxin-2 isoform a [Homo sapiens]	22	25.25
NP_036226.1	PRDX5	2	2	peroxiredoxin-5, mitochondrial isoform a precursor [Homo sapiens]	22	19.16
NP_065724.1	RAB22A	1	1	ras-related protein Rab-22A [Homo sapiens]	22	7.22
NP_001655.1	RHOA	3	3	transforming protein RhoA precursor [Homo sapiens]	22	23.32
NP_000970.1	RPL18	2	3	60S ribosomal protein L18 isoform 1 [Homo sapiens]	22	18.09
NP_001020092.1	RPL9	2	2	60S ribosomal protein L9 [Homo sapiens]	22	20.31
NP_001002.1	RPS7	3	4	40S ribosomal protein S7 [Homo sapiens]	22	27.32
NP_003555.1	TAGLN2	14	23	transgelin-2 [Homo sapiens]	22	81.91
NP_001166.3	ARHGDIB	1	1	rho GDP-dissociation inhibitor 2 [Homo sapiens]	23	8.46
NP_003269.2	CLEC3B	9	18	tetranectin precursor [Homo sapiens]	23	52.97
NP_000843.1	GSTP1	2	2	glutathione S-transferase P [Homo sapiens]	23	14.76
NP_005313.1	HIST1H1B	1	1	histone H1.5 [Homo sapiens]	23	4.87
NP_005333.2	HMGB3	3	3	high mobility group protein B3 [Homo sapiens]	23	23
NP_001531.1	HSPB1	2	2	heat shock protein beta-1 [Homo sapiens]	23	12.68
NP_064455.1	IGLL1	2	9	immunoglobulin lambda-like polypeptide 1 isoform a precursor [Homo sapiens]	23	12.21
NP_001171597.1	IGLL5	18	164	immunoglobulin lambda-like polypeptide 5 isoform 1 [Homo sapiens]	23	47.2
NP_002786.2	PSMB3	1	2	proteasome subunit beta type-3 [Homo sapiens]	23	8.29
NP_057215.3	RAB10	2	2	ras-related protein Rab-10 [Homo sapiens]	23	15
NP_004152.1	RAB1A	2	2	ras-related protein Rab-1A isoform 1 [Homo sapiens]	23	15.12
NP_004628.4	RAB7A	1	1	ras-related protein Rab-7a [Homo sapiens]	23	5.31
NP_006735.2	RBP4	8	17	retinol-binding protein 4 precursor [Homo sapiens]	23	35.82
NP_003964.3	RPL14	3	6	60S ribosomal protein L14 [Homo sapiens]	23	14.42
NP_000972.1	RPL19	1	1	60S ribosomal protein L19 [Homo sapiens]	23	4.59
NP_001000.2	RPS5	1	1	40S ribosomal protein S5 [Homo sapiens]	23	7.35
NP_001004.2	RPS9	1	1	40S ribosomal protein S9 [Homo sapiens]	23	4.64
NP_003245.1	TIMP1	1	1	metalloproteinase inhibitor 1 precursor [Homo sapiens]	23	5.8
NP_006806.1	TMED2	2	3	transmembrane emp24 domain-containing protein 2 precursor [Homo sapiens]	23	14.43
NP_115501.2	TMEM222	1	1	transmembrane protein 222 [Homo sapiens]	23	8.65
NP_001161791.1	EDN1	1	1	endothelin-1 isoform 2 preproprotein [Homo sapiens]	24	3.79
NP_001124160.1	HMGB2	2	3	high mobility group protein B2 [Homo sapiens]	24	15.79
NP_004493.3	HOXB7	1	1	homeobox protein Hox-B7 [Homo sapiens]	24	15.21
NP_000598.2	ORM1	1	1	alpha-1-acid glycoprotein 1 precursor [Homo sapiens]	24	4.48
NP_000933.1	PPIB	7	9	peptidyl-prolyl cis-trans isomerase B precursor [Homo sapiens]	24	40.28
NP_004654.1	RAB11A	1	2	ras-related protein Rab-11A isoform 1 [Homo sapiens]	24	13.43
NP_004209.2	RAB11B	2	2	ras-related protein Rab-11B [Homo sapiens]	24	13.3
NP_004153.2	RAB5A	1	1	ras-related protein Rab-5A [Homo sapiens]	24	11.63
NP_005393.2	RALA	2	2	ras-related protein Ral-A precursor [Homo sapiens]	24	14.08
NP_006316.1	RAN	2	2	GTP-binding nuclear protein Ran [Homo sapiens]	24	9.72
NP_001240308.1	RPL15	2	2	60S ribosomal protein L15 isoform 1 [Homo sapiens]	24	13.73
NP_001003.1	RPS8	1	1	40S ribosomal protein S8 [Homo sapiens]	24	5.29
NP_001166168.1	TSFM	1	1	elongation factor Ts, mitochondrial isoform 4 precursor [Homo sapiens]	24	11.16
NP_001630.1	APCS	10	26	serum amyloid P-component precursor [Homo sapiens]	25	42.6
NP_075568.1	C8orf33	1	1	UPF0488 protein C8orf33 [Homo sapiens]	25	6.55
NP_057163.1	CHMP3	1	1	charged multivesicular body protein 3 isoform 1 [Homo sapiens]	25	6.31
NP_057494.3	CHMP5	1	1	charged multivesicular body protein 5 isoform 1 [Homo sapiens]	25	7.31
NP_001243028.1	CTHRC1	1	1	collagen triple helix repeat-containing protein 1 isoform 2 [Homo sapiens]	25	8.73
NP_001032752.1	EEF1B2	1	2	elongation factor 1-beta [Homo sapiens]	25	9.33
NP_002004.1	FKBP3	2	2	peptidyl-prolyl cis-trans isomerase FKBP3 [Homo sapiens]	25	12.5
NP_002075.2	GPX3	8	13	glutathione peroxidase 3 precursor [Homo sapiens]	25	38.5
NP_002119.1	HMGB1	4	9	high mobility group protein B1 [Homo sapiens]	25	26.05
NP_000185.1	HPRT1	1	1	hypoxanthine-guanine phosphoribosyltransferase [Homo sapiens]	25	5.96
NP_002686.2	POLR2E	2	2	DNA-directed RNA polymerases I, II, and III subunit RPABC1 [Homo sapiens]	25	9.52
NP_004896.1	PRDX6	4	5	peroxiredoxin-6 [Homo sapiens]	25	25
NP_002858.2	RAB3B	1	1	ras-related protein Rab-3B [Homo sapiens]	25	8.22
NP_009035.3	RPL10A	3	4	60S ribosomal protein L10a [Homo sapiens]	25	18.89
NP_004883.3	SEC22B	1	2	vesicle-trafficking protein SEC22b precursor [Homo sapiens]	25	8.84
NP_005857.1	SIGMAR1	2	2	sigma non-opioid intracellular receptor 1 isoform 1 [Homo sapiens]	25	6.73
NP_000627.2	SOD2	2	2	superoxide dismutase [Mn], mitochondrial isoform A precursor [Homo sapiens]	25	12.61
NP_006818.3	TMED10	2	2	transmembrane emp24 domain-containing protein 10 precursor [Homo sapiens]	25	10.96
NP_004172.2	UCHL1	2	2	ubiquitin carboxyl-terminal hydrolase isozyme L1 [Homo sapiens]	25	14.35
NP_004788.1	ADIPOQ	3	7	adiponectin precursor [Homo sapiens]	26	20.08
NP_001019850.1	C1orf68	1	3	skin-specific protein 32 [Homo sapiens]	26	3.2
NP_057075.1	C1QA	3	3	complement C1q subcomponent subunit A precursor [Homo sapiens]	26	13.47
NP_001107573.1	C1QC	3	3	complement C1q subcomponent subunit C precursor [Homo sapiens]	26	16.33
YP_003024029.1	COX2	1	1	cytochrome c oxidase subunit II [Homo sapiens]	26	4.41
NP_001032900.1	HSD17B10	1	1	3-hydroxyacyl-CoA dehydrogenase type-2 isoform 2 [Homo sapiens]	26	6.35
NP_002297.2	LGALS3	2	2	galectin-3 isoform 1 [Homo sapiens]	26	8.4
NP_000233.1	MBL2	13	21	mannose-binding protein C precursor [Homo sapiens]	26	57.66
NP_008937.1	NUDT21	1	1	cleavage and polyadenylation specificity factor subunit 5 [Homo sapiens]	26	3.96
NP_002761.1	PRSS2	1	1	trypsin-2 preproprotein [Homo sapiens]	26	8.1
NP_002778.1	PSMA2	1	1	proteasome subunit alpha type-2 [Homo sapiens]	26	8.55
NP_001186284.1	RPL17-C18orf32	2	2	RPL17-C18orf32 protein isoform 1 [Homo sapiens]	26	14.04
NP_003093.2	SOD3	4	7	extracellular superoxide dismutase [Cu-Zn] precursor [Homo sapiens]	26	20
NP_000482.3	C1QB	7	19	complement C1q subcomponent subunit B precursor [Homo sapiens]	27	41.5
NP_001919.2	CFD	7	9	complement factor D preproprotein [Homo sapiens]	27	40.32
NP_001279.2	CLIC1	2	2	chloride intracellular channel protein 1 [Homo sapiens]	27	12.45
NP_060333.1	CT55	1	1	uncharacterized protein CXorf48 isoform 2 precursor [Homo sapiens]	27	6.2
NP_006322.4	EMG1	1	1	ribosomal RNA small subunit methyltransferase NEP1 [Homo sapiens]	27	4.92
NP_001018114.1	FAHD1	1	1	acylpyruvase FAHD1, mitochondrial isoform 1 [Homo sapiens]	27	6.45
NP_004485.1	HDGF	1	1	hepatoma-derived growth factor isoform a [Homo sapiens]	27	6.67
NP_071736.1	PDF	1	4	peptide deformylase, mitochondrial precursor [Homo sapiens]	27	5.35
NP_002782.1	PSMA6	1	1	proteasome subunit alpha type-6 [Homo sapiens]	27	4.47
NP_059980.2	TMED9	1	1	transmembrane emp24 domain-containing protein 9 precursor [Homo sapiens]	27	7.23
NP_000356.1	TPI1	3	5	triosephosphate isomerase isoform 1 [Homo sapiens]	27	22.89
NP_005773.3	ALYREF	2	4	THO complex subunit 4 [Homo sapiens]	28	13.64
NP_057123.1	C14orf166	2	2	UPF0568 protein C14orf166 [Homo sapiens]	28	13.11
NP_036246.1	CASP14	2	7	caspase-14 precursor [Homo sapiens]	28	9.92
NP_065689.1	FGF23	1	1	fibroblast growth factor 23 precursor [Homo sapiens]	28	9.96
NP_004823.1	GSTO1	3	3	glutathione S-transferase omega-1 isoform 1 [Homo sapiens]	28	12.03
NP_001543.2	IGFBP4	4	5	insulin-like growth factor-binding protein 4 precursor [Homo sapiens]	28	21.71
NP_115705.2	ING5	1	1	inhibitor of growth protein 5 [Homo sapiens]	28	5
NP_036220.1	PGLS	1	1	6-phosphogluconolactonase [Homo sapiens]	28	4.26
NP_001184026.2	PRSS3	1	3	trypsin-3 isoform 3 preproprotein [Homo sapiens]	28	3.83
NP_000964.1	RPL8	4	6	60S ribosomal protein L8 [Homo sapiens]	28	35.02
NP_003081.2	SNRPA1	1	1	U2 small nuclear ribonucleoprotein A' [Homo sapiens]	28	4.71
NP_060596.2	TMEM33	1	2	transmembrane protein 33 [Homo sapiens]	28	10.53
NP_001018008.1	TPM1	11	17	tropomyosin alpha-1 chain isoform 6 [Homo sapiens]	28	39.18
NP_919415.2	VAPA	2	2	vesicle-associated membrane protein-associated protein A isoform 2 [Homo sapiens]	28	14.06
NP_003395.1	YWHAB	2	3	14-3-3 protein beta/alpha [Homo sapiens]	28	15.45
NP_036611.2	YWHAG	2	3	14-3-3 protein gamma [Homo sapiens]	28	11.74
NP_006817.1	YWHAQ	2	3	14-3-3 protein theta [Homo sapiens]	28	13.88
NP_003397.1	YWHAZ	8	11	14-3-3 protein zeta/delta [Homo sapiens]	28	35.92
NP_663723.1	YWHAZ	9	13	14-3-3 protein zeta/delta [Homo sapiens]	28	35.92
NP_001679.2	ATP5F1	1	1	ATP synthase subunit b, mitochondrial precursor [Homo sapiens]	29	5.86
NP_940991.1	BSG	1	1	basigin isoform 2 [Homo sapiens]	29	5.58
NP_001729.1	CA1	3	3	carbonic anhydrase 1 [Homo sapiens]	29	13.41
NP_000058.1	CA2	3	5	carbonic anhydrase 2 [Homo sapiens]	29	13.46
NP_039234.1	CLIC4	1	1	chloride intracellular channel protein 4 [Homo sapiens]	29	5.14
NP_954705.1	COLEC11	1	1	collectin-11 isoform b [Homo sapiens]	29	3.73
NP_001182132.1	EEF1D	1	1	elongation factor 1-delta isoform 5 [Homo sapiens]	29	6.11
NP_003749.2	EIF3J	1	1	eukaryotic translation initiation factor 3 subunit J [Homo sapiens]	29	6.98
NP_954654.1	NPM1	5	10	nucleophosmin isoform 2 [Homo sapiens]	29	27.55
NP_002583.1	PCNA	2	2	proliferating cell nuclear antigen [Homo sapiens]	29	8.05
NP_001025062.1	PGAM4	1	1	phosphoglycerate mutase 4 [Homo sapiens]	29	3.94
NP_002780.1	PSMA4	1	1	proteasome subunit alpha type-4 isoform 1 [Homo sapiens]	29	3.83
NP_002787.2	PSMB4	1	1	proteasome subunit beta type-4 [Homo sapiens]	29	9.09
NP_000962.2	RPL7	4	5	60S ribosomal protein L7 [Homo sapiens]	29	22.58
NP_057122.2	SBDS	1	1	ribosome maturation protein SBDS [Homo sapiens]	29	5.2
NP_003281.1	TPM4	14	28	tropomyosin alpha-4 chain isoform 2 [Homo sapiens]	29	50.81
NP_006752.1	YWHAE	1	1	14-3-3 protein epsilon [Homo sapiens]	29	6.67
NP_001121898.1	AP1AR	1	1	AP-1 complex-associated regulatory protein isoform b [Homo sapiens]	30	4.46
NP_001177915.1	CRISP3	2	2	cysteine-rich secretory protein 3 isoform 2 precursor [Homo sapiens]	30	10.82
NP_065691.2	DCUN1D1	1	1	DCN1-like protein 1 [Homo sapiens]	30	4.63
NP_056005.1	DNAJC9	1	1	dnaJ homolog subfamily C member 9 [Homo sapiens]	30	4.23
NP_006139.1	LASP1	1	1	LIM and SH3 domain protein 1 [Homo sapiens]	30	4.98
NP_036457.1	MAPRE1	3	3	microtubule-associated protein RP/EB family member 1 [Homo sapiens]	30	18.66
NP_001018146.1	NME1-NME2	8	13	NME1-NME2 protein [Homo sapiens]	30	57.3
NP_055701.1	NSA2	1	1	ribosome biogenesis protein NSA2 homolog [Homo sapiens]	30	7.69
NP_002625.1	PHB	1	1	prohibitin [Homo sapiens]	30	7.72
NP_002790.1	PSMB7	1	1	proteasome subunit beta type-7 proprotein [Homo sapiens]	30	6.86
NP_000963.1	RPL7A	1	1	60S ribosomal protein L7a [Homo sapiens]	30	4.14
NP_000998.1	RPS4X	2	2	40S ribosomal protein S4, X isoform X isoform [Homo sapiens]	30	14.45
NP_006708.2	SPIN1	1	1	spindlin-1 [Homo sapiens]	30	5.34
NP_149351.1	SURF4	1	1	surfeit locus protein 4 [Homo sapiens]	30	5.95
NP_001094284.1	TMEM55B	1	1	transmembrane protein 55B isoform 1 [Homo sapiens]	30	11.27
NP_005994.2	UQCRFS1	1	1	cytochrome b-c1 complex subunit Rieske, mitochondrial [Homo sapiens]	30	7.66
NP_000030.1	APOA1	56	874	apolipoprotein A-I preproprotein [Homo sapiens]	31	89.89
NP_060590.1	ARMC1	1	1	armadillo repeat-containing protein 1 [Homo sapiens]	31	2.13
NP_001203.1	C1QBP	2	2	complement component 1 Q subcomponent-binding protein, mitochondrial precursor [Homo sapiens]	31	5.32
NP_005657.1	CFHR2	5	5	complement factor H-related protein 2 precursor [Homo sapiens]	31	27.04
NP_004083.3	ECHS1	2	2	enoyl-CoA hydratase, mitochondrial [Homo sapiens]	31	10.34
NP_002052.1	GCLM	1	1	glutamate--cysteine ligase regulatory subunit [Homo sapiens]	31	4.01
NP_004490.2	HNRNPAB	2	2	heterogeneous nuclear ribonucleoprotein A/B isoform b [Homo sapiens]	31	11.58
NP_001003810.1	HNRNPD	3	4	heterogeneous nuclear ribonucleoprotein D0 isoform d [Homo sapiens]	31	15.68
NP_000590.1	IGFBP5	1	3	insulin-like growth factor-binding protein 5 precursor [Homo sapiens]	31	3.68
NP_001243349.1	MAPRE2	2	2	microtubule-associated protein RP/EB family member 2 isoform 4 [Homo sapiens]	31	10.95
NP_001001414.1	NCCRP1	1	1	non-specific cytotoxic cell receptor protein 1 homolog [Homo sapiens]	31	3.64
NP_848602.1	OAF	1	1	out at first protein homolog precursor [Homo sapiens]	31	5.49
NP_002943.2	RPS2	1	1	40S ribosomal protein S2 [Homo sapiens]	31	4.1
NP_001034554.1	SRSF5	1	2	serine/arginine-rich splicing factor 5 [Homo sapiens]	31	5.51
NP_003365.1	VDAC1	2	2	voltage-dependent anion-selective channel protein 1 [Homo sapiens]	31	12.72
NP_005653.3	VDAC3	2	2	voltage-dependent anion-selective channel protein 3 isoform 1 [Homo sapiens]	31	9.19
NP_055819.2	EXOSC7	1	1	exosome complex component RRP42 [Homo sapiens]	32	5.5
NP_001013416.1	IGFBP3	10	17	insulin-like growth factor-binding protein 3 isoform a precursor [Homo sapiens]	32	42.09
NP_000261.2	PNP	1	1	purine nucleoside phosphorylase [Homo sapiens]	32	6.23
NP_795714.1	PPAP2A	1	1	lipid phosphate phosphohydrolase 1 isoform 2 [Homo sapiens]	32	7.02
NP_057951.1	RALY	1	1	RNA-binding protein Raly isoform 1 [Homo sapiens]	32	5.88
NP_036557.1	RSU1	7	8	ras suppressor protein 1 isoform 1 [Homo sapiens]	32	26.35
NP_001257817.1	SLC25A10	1	1	mitochondrial dicarboxylate carrier isoform 1 [Homo sapiens]	32	5.07
NP_003366.2	VDAC2	2	2	voltage-dependent anion-selective channel protein 2 isoform 2 [Homo sapiens]	32	10.88
NP_060481.3	ARGLU1	1	1	arginine and glutamate-rich protein 1 [Homo sapiens]	33	5.13
NP_001001973.1	ATP5C1	1	2	ATP synthase subunit gamma, mitochondrial isoform L (liver) precursor [Homo sapiens]	33	4.36
NP_006127.1	CAPZA2	1	1	F-actin-capping protein subunit alpha-2 [Homo sapiens]	33	9.09
NP_892019.2	GLT6D1	1	1	glycosyltransferase 6 domain-containing protein 1 precursor [Homo sapiens]	33	5.8
NP_001138303.1	PHB2	1	1	prohibitin-2 isoform 1 [Homo sapiens]	33	5.35
NP_066952.1	PPA1	1	1	inorganic pyrophosphatase [Homo sapiens]	33	5.54
NP_001193971.1	PRMT1	3	3	protein arginine N-methyltransferase 1 isoform 4 [Homo sapiens]	33	11.58
NP_001019833.1	RPL6	5	6	60S ribosomal protein L6 [Homo sapiens]	33	20.14
NP_001012321.1	RPSA	1	1	40S ribosomal protein SA [Homo sapiens]	33	3.39
NP_001143.2	SLC25A5	3	4	ADP/ATP translocase 2 [Homo sapiens]	33	11.74
NP_001627.2	SLC25A6	4	5	ADP/ATP translocase 3 [Homo sapiens]	33	16.78
NP_003280.2	TPM2	6	8	tropomyosin beta chain isoform 1 [Homo sapiens]	33	17.25
NP_003917.1	#N/A	2	2	methyl-CpG-binding domain protein 3 [Homo sapiens]	33	14.43
NP_060864.1	ABHD10	1	1	abhydrolase domain-containing protein 10, mitochondrial precursor [Homo sapiens]	34	5.23
NP_001176.1	AZGP1	5	12	zinc-alpha-2-glycoprotein precursor [Homo sapiens]	34	25.84
NP_001243898.1	CCDC51	1	1	coiled-coil domain-containing protein 51 isoform 2 [Homo sapiens]	34	7.28
NP_004359.1	CNN2	5	5	calponin-2 isoform a [Homo sapiens]	34	21.36
NP_005198.1	CRKL	1	1	crk-like protein [Homo sapiens]	34	5.61
NP_001132982.1	ECHDC1	1	1	ethylmalonyl-CoA decarboxylase isoform 5 [Homo sapiens]	34	6.19
NP_001427.2	FBL	1	3	rRNA 2'-O-methyltransferase fibrillarin [Homo sapiens]	34	5.92
NP_057399.1	GULP1	1	1	PTB domain-containing engulfment adapter protein 1 isoform a [Homo sapiens]	34	3.29
NP_002127.1	HNRNPA1	7	7	heterogeneous nuclear ribonucleoprotein A1 isoform a [Homo sapiens]	34	19.38
NP_057573.2	NT5C3A	1	1	cytosolic 5'-nucleotidase 3 isoform 2 [Homo sapiens]	34	5.05
NP_000960.2	RPL5	2	3	60S ribosomal protein L5 [Homo sapiens]	34	9.43
NP_444505.1	RPLP0	5	8	60S acidic ribosomal protein P0 [Homo sapiens]	34	21.14
NP_057491.2	RTFDC1	1	1	UPF0549 protein C20orf43 [Homo sapiens]	34	3.27
NP_067072.3	SNX6	1	1	sorting nexin-6 isoform a [Homo sapiens]	34	3.79
NP_006747.1	TCEA1	2	2	transcription elongation factor A protein 1 isoform 1 [Homo sapiens]	34	8.64
NP_659489.1	UPRT	1	1	uracil phosphoribosyltransferase homolog [Homo sapiens]	34	4.21
NP_079510.1	WDR61	1	2	WD repeat-containing protein 61 [Homo sapiens]	34	6.56
NP_001629.1	APOF	2	3	apolipoprotein F precursor [Homo sapiens]	35	8.28
NP_001668.1	ATP1B1	1	1	sodium/potassium-transporting ATPase subunit beta-1 [Homo sapiens]	35	3.63
NP_001249.1	CDK3	1	1	cyclin-dependent kinase 3 [Homo sapiens]	35	3.61
NP_954674.1	DHRS9	1	1	dehydrogenase/reductase SDR family member 9 precursor [Homo sapiens]	35	3.76
NP_055288.1	DIMT1	1	1	probable dimethyladenosine transferase [Homo sapiens]	35	4.15
NP_000117.1	ETFA	2	2	electron transfer flavoprotein subunit alpha, mitochondrial isoform a [Homo sapiens]	35	12.61
NP_006089.1	GNB2L1	3	4	guanine nucleotide-binding protein subunit beta-2-like 1 [Homo sapiens]	35	20.19
NP_060979.2	LRRC59	2	2	leucine-rich repeat-containing protein 59 [Homo sapiens]	35	13.36
NP_005909.2	MDH2	1	1	malate dehydrogenase, mitochondrial precursor [Homo sapiens]	35	7.1
NP_001005235.1	OR1L4	1	1	olfactory receptor 1L4 [Homo sapiens]	35	9.32
NP_001122385.1	PCBP2	2	2	poly(rC)-binding protein 2 isoform f [Homo sapiens]	35	12.54
NP_996737.1	QKI	1	1	protein quaking isoform HQK-7B [Homo sapiens]	35	4.7
NP_001182531.1	SEPHS1	1	2	selenide, water dikinase 1 isoform 2 [Homo sapiens]	35	5.54
NP_001253966.1	SLC7A8	1	1	large neutral amino acids transporter small subunit 2 isoform d [Homo sapiens]	35	9
NP_003109.1	SPARC	1	1	SPARC precursor [Homo sapiens]	35	5.94
NP_005852.2	STUB1	1	2	E3 ubiquitin-protein ligase CHIP [Homo sapiens]	35	5.28
NP_001619.1	AKR1B1	4	5	aldose reductase [Homo sapiens]	36	15.51
NP_064695.3	AKR1B10	7	10	aldo-keto reductase family 1 member B10 [Homo sapiens]	36	32.59
NP_001144.1	ANXA4	2	3	annexin A4 [Homo sapiens]	36	9.97
NP_542379.1	APEX1	1	1	DNA-(apurinic or apyrimidinic site) lyase [Homo sapiens]	36	5.97
NP_000032.1	APOE	21	102	apolipoprotein E precursor [Homo sapiens]	36	65.93
NP_001231367.1	ARG1	4	9	arginase-1 isoform 1 [Homo sapiens]	36	12.73
NP_001830.1	CNN3	4	4	calponin-3 [Homo sapiens]	36	19.15
NP_006824.2	COPS6	1	1	COP9 signalosome complex subunit 6 [Homo sapiens]	36	6.42
NP_004085.1	EIF2S1	1	1	eukaryotic translation initiation factor 2 subunit 1 [Homo sapiens]	36	6.35
NP_003748.1	EIF3I	2	5	eukaryotic translation initiation factor 3 subunit I [Homo sapiens]	36	8.62
NP_002037.2	GAPDH	10	24	glyceraldehyde-3-phosphate dehydrogenase isoform 1 [Homo sapiens]	36	40.9
NP_005707.1	GIPC1	1	1	PDZ domain-containing protein GIPC1 isoform 1 [Homo sapiens]	36	5.11
NP_002026.1	KDSR	1	1	3-ketodihydrosphingosine reductase precursor [Homo sapiens]	36	9.34
NP_005908.1	MDH1	1	1	malate dehydrogenase, cytoplasmic isoform 2 [Homo sapiens]	36	4.49
NP_002422.1	MNAT1	1	1	CDK-activating kinase assembly factor MAT1 isoform 1 [Homo sapiens]	36	7.12
YP_003024026.1	ND1	1	1	NADH dehydrogenase subunit 1 [Homo sapiens]	36	3.77
NP_066272.1	PDLIM1	3	4	PDZ and LIM domain protein 1 [Homo sapiens]	36	11.55
NP_006457.2	POLR3F	1	1	DNA-directed RNA polymerase III subunit RPC6 [Homo sapiens]	36	6.65
NP_001139580.1	PTGR1	1	3	prostaglandin reductase 1 isoform 1 [Homo sapiens]	36	6.69
NP_060640.2	RPRD1A	1	1	regulation of nuclear pre-mRNA domain-containing protein 1A [Homo sapiens]	36	4.81
NP_004550.2	YBX1	2	2	nuclease-sensitive element-binding protein 1 [Homo sapiens]	36	9.57
NP_001344.2	AKR1C1	4	5	aldo-keto reductase family 1 member C1 [Homo sapiens]	37	29.72
NP_001240837.1	AKR1C3	1	1	aldo-keto reductase family 1 member C3 isoform 2 [Homo sapiens]	37	6.5
NP_001210.1	CALU	1	1	calumenin isoform a precursor [Homo sapiens]	37	6.98
NP_001243069.1	CAPG	2	2	macrophage-capping protein isoform 2 [Homo sapiens]	37	6.61
NP_112533.1	HNRNPA2B1	11	11	heterogeneous nuclear ribonucleoproteins A2/B1 isoform B1 [Homo sapiens]	37	37.68
NP_005557.1	LDHA	3	4	L-lactate dehydrogenase A chain isoform 1 [Homo sapiens]	37	12.95
NP_002291.1	LDHB	4	5	L-lactate dehydrogenase B chain [Homo sapiens]	37	15.87
NP_997180.1	MBNL1	1	1	muscleblind-like protein 1 isoform g [Homo sapiens]	37	2.63
NP_996759.1	PPP1CB	2	3	serine/threonine-protein phosphatase PP1-beta catalytic subunit isoform 1 [Homo sapiens]	37	10.4
NP_002802.2	PSMD7	1	2	26S proteasome non-ATPase regulatory subunit 7 [Homo sapiens]	37	3.09
NP_038463.2	RAX	1	1	retinal homeobox protein Rx [Homo sapiens]	37	5.78
NP_996768.1	SLC26A5	1	1	prestin isoform d [Homo sapiens]	37	8.66
NP_438172.1	WDR5	2	2	WD repeat-containing protein 5 [Homo sapiens]	37	7.78
NP_036253.2	CDC42EP4	1	1	cdc42 effector protein 4 [Homo sapiens]	38	4.78
NP_006828.2	COPS5	1	1	COP9 signalosome complex subunit 5 [Homo sapiens]	38	5.69
NP_001899.1	CTSB	1	1	cathepsin B preproprotein [Homo sapiens]	38	5.31
NP_057113.1	DHRS7	1	1	dehydrogenase/reductase SDR family member 7 precursor [Homo sapiens]	38	6.78
NP_003899.2	EIF2S2	1	1	eukaryotic translation initiation factor 2 subunit 2 [Homo sapiens]	38	2.7
NP_001018171.1	PON2	1	1	serum paraoxonase/arylesterase 2 isoform 2 [Homo sapiens]	38	4.97
NP_031396.1	RFC5	1	1	replication factor C subunit 5 isoform 1 [Homo sapiens]	38	4.41
NP_001106968.1	SEPT9	7	10	septin-9 isoform f [Homo sapiens]	38	28.06
NP_009109.3	STRAP	2	2	serine-threonine kinase receptor-associated protein [Homo sapiens]	38	10
NP_006746.1	TALDO1	2	2	transaldolase [Homo sapiens]	38	8.31
NP_055403.2	VSX1	1	1	visual system homeobox 1 isoform a [Homo sapiens]	38	3.56
NP_001613.2	AHSG	1	1	alpha-2-HS-glycoprotein preproprotein [Homo sapiens]	39	2.72
NP_001624.1	AMBP	9	13	protein AMBP preproprotein [Homo sapiens]	39	34.38
NP_000691.1	ANXA1	6	9	annexin A1 [Homo sapiens]	39	30.06
NP_066275.3	HPR	19	205	haptoglobin-related protein precursor [Homo sapiens]	39	25.57
NP_001254738.1	ILF2	5	6	interleukin enhancer-binding factor 2 isoform 2 [Homo sapiens]	39	22.44
NP_113667.1	INHBE	1	2	inhibin beta E chain precursor [Homo sapiens]	39	3.43
NP_001699.1	OPN1SW	1	1	short-wave-sensitive opsin 1 [Homo sapiens]	39	3.74
NP_004805.2	SNRNP40	1	1	U5 small nuclear ribonucleoprotein 40 kDa protein [Homo sapiens]	39	2.24
NP_038470.1	STOML2	1	1	stomatin-like protein 2 [Homo sapiens]	39	4.78
NP_001123541.1	SUMF2	1	1	sulfatase-modifying factor 2 isoform e precursor [Homo sapiens]	39	3.35
NP_115737.1	THOC3	1	1	THO complex subunit 3 [Homo sapiens]	39	2.28
NP_064618.3	ADPRM	1	1	manganese-dependent ADP-ribose/CDP-alcohol diphosphatase [Homo sapiens]	40	3.22
NP_001002858.1	ANXA2	17	33	annexin A2 isoform 1 [Homo sapiens]	40	45.66
NP_000582.1	CD14	2	2	monocyte differentiation antigen CD14 precursor [Homo sapiens]	40	7.47
NP_919223.1	HNRNPA3	4	7	heterogeneous nuclear ribonucleoprotein A3 [Homo sapiens]	40	17.99
NP_001193929.1	HNRNPDL	3	3	heterogeneous nuclear ribonucleoprotein D-like isoform b [Homo sapiens]	40	8.82
NP_853551.1	RFC4	1	1	replication factor C subunit 4 [Homo sapiens]	40	9.92
NP_001029025.1	RPL3	4	5	60S ribosomal protein L3 isoform b [Homo sapiens]	40	20.9
NP_001137236.1	SYCE1	1	1	synaptonemal complex central element protein 1 isoform 4 [Homo sapiens]	40	5.41
NP_003361.1	VASP	1	1	vasodilator-stimulated phosphoprotein [Homo sapiens]	40	3.95
NP_001094382.1	BEND7	1	4	BEN domain-containing protein 7 isoform 2 [Homo sapiens]	41	3.74
NP_001887.1	CSNK2A2	2	2	casein kinase II subunit alpha' [Homo sapiens]	41	11.14
NP_006487.1	GNAI3	2	3	guanine nucleotide-binding protein G(k) subunit alpha [Homo sapiens]	41	4.52
NP_060450.2	LIMS2	1	1	LIM and senescent cell antigen-like-containing domain protein 2 isoform 2 [Homo sapiens]	41	3.01
NP_005506.3	MNX1	1	1	motor neuron and pancreas homeobox protein 1 isoform 1 [Homo sapiens]	41	1.75
NP_000277.1	PEX12	1	1	peroxisome assembly protein 12 [Homo sapiens]	41	9.47
NP_001015885.1	RAE1	1	1	mRNA export factor [Homo sapiens]	41	5.43
NP_055984.1	RRS1	1	1	ribosome biogenesis regulatory protein homolog [Homo sapiens]	41	5.21
NP_006744.2	SURF6	1	1	surfeit locus protein 6 [Homo sapiens]	41	3.6
NP_079507.1	ZSCAN16	1	1	zinc finger and SCAN domain-containing protein 16 [Homo sapiens]	41	3.74
NP_001092.1	ACTB	17	44	actin, cytoplasmic 1 [Homo sapiens]	42	56.53
NP_001017992.1	ACTBL2	5	7	beta-actin-like protein 2 [Homo sapiens]	42	15.69
NP_008933.2	ADRM1	1	1	proteasomal ubiquitin receptor ADRM1 precursor [Homo sapiens]	42	2.46
NP_149053.1	ATCAY	1	1	caytaxin [Homo sapiens]	42	5.12
NP_110392.1	B3GNT4	1	1	UDP-GlcNAc:betaGal beta-1,3-N-acetylglucosaminyltransferase 4 [Homo sapiens]	42	4.23
NP_001020276.1	CSNK1A1	1	1	casein kinase I isoform alpha isoform 1 [Homo sapiens]	42	2.74
NP_808219.1	HCAR2	1	1	hydroxycarboxylic acid receptor 2 [Homo sapiens]	42	3.58
NP_653199.2	LRRC28	1	1	leucine-rich repeat-containing protein 28 [Homo sapiens]	42	3.81
NP_002130.2	RBMX	1	1	RNA-binding motif protein, X chromosome isoform 1 [Homo sapiens]	42	4.09
NP_006364.2	VAT1	1	1	synaptic vesicle membrane protein VAT-1 homolog [Homo sapiens]	42	3.56
NP_003463.1	DEK	2	2	protein DEK isoform 1 [Homo sapiens]	43	7.47
NP_003884.1	LDB1	1	1	LIM domain-binding protein 1 isoform 3 [Homo sapiens]	43	1.6
NP_001014434.1	LHX9	1	1	LIM/homeobox protein Lhx9 isoform 2 [Homo sapiens]	43	7.99
NP_003918.1	MBD2	1	1	methyl-CpG-binding domain protein 2 isoform 1 [Homo sapiens]	43	4.14
NP_612428.2	MTFR2	1	1	protein FAM54A [Homo sapiens]	43	2.34
NP_787128.2	PSMD13	1	1	26S proteasome non-ATPase regulatory subunit 13 isoform 2 [Homo sapiens]	43	3.17
NP_036364.2	PTRF	2	5	polymerase I and transcript release factor [Homo sapiens]	43	12.82
NP_002865.1	RAD23B	2	2	UV excision repair protein RAD23 homolog B isoform 1 [Homo sapiens]	43	4.65
NP_001686.1	ATP6V1C1	2	2	V-type proton ATPase subunit C 1 [Homo sapiens]	44	7.85
NP_055179.1	GAPDHS	2	5	glyceraldehyde-3-phosphate dehydrogenase, testis-specific [Homo sapiens]	44	5.88
NP_031379.2	GNA12	1	1	guanine nucleotide-binding protein subunit alpha-12 [Homo sapiens]	44	2.89
NP_000264.2	GPR143	1	1	G-protein coupled receptor 143 [Homo sapiens]	44	2.97
NP_006182.2	PA2G4	3	4	proliferation-associated protein 2G4 [Homo sapiens]	44	8.12
NP_058520.1	RBMS1	1	1	RNA-binding motif, single-stranded-interacting protein 1 isoform a [Homo sapiens]	44	3.69
NP_005841.1	SF3B4	1	2	splicing factor 3B subunit 4 [Homo sapiens]	44	5.42
NP_776255.2	VN1R2	1	1	vomeronasal type-1 receptor 2 [Homo sapiens]	44	7.85
NP_000010.1	ACAT1	1	2	acetyl-CoA acetyltransferase, mitochondrial precursor [Homo sapiens]	45	3.75
NP_001005386.1	ACTR2	2	2	actin-related protein 2 isoform a [Homo sapiens]	45	5.51
NP_000473.2	APOA4	28	113	apolipoprotein A-IV precursor [Homo sapiens]	45	71.97
NP_001011645.1	AR	1	1	androgen receptor isoform 2 [Homo sapiens]	45	2.84
NP_001900.1	CTSD	6	7	cathepsin D preproprotein [Homo sapiens]	45	22.82
NP_001530.1	DNAJA1	2	2	dnaJ homolog subfamily A member 1 [Homo sapiens]	45	9.07
NP_005134.1	HP	47	421	haptoglobin isoform 1 preproprotein [Homo sapiens]	45	34.48
NP_115679.2	HSDL2	1	1	hydroxysteroid dehydrogenase-like protein 2 isoform 1 [Homo sapiens]	45	4.31
NP_002172.2	IHH	2	2	indian hedgehog protein precursor [Homo sapiens]	45	8.76
NP_004528.1	NAP1L1	1	1	nucleosome assembly protein 1-like 1 [Homo sapiens]	45	2.81
NP_000282.1	PGK1	15	18	phosphoglycerate kinase 1 [Homo sapiens]	45	52.76
NP_001186092.1	PSMC5	2	2	26S protease regulatory subunit 8 isoform 2 [Homo sapiens]	45	10.05
NP_612201.1	RHBDL3	1	1	rhomboid-related protein 3 [Homo sapiens]	45	2.72
NP_001087195.1	SEPP1	2	3	selenoprotein P isoform 2 [Homo sapiens]	45	5.6
NP_008850.1	SERPINB3	5	5	serpin B3 [Homo sapiens]	45	15.13
NP_031401.1	TARDBP	1	2	TAR DNA-binding protein 43 [Homo sapiens]	45	3.62
NP_277047.2	TSPYL5	1	1	testis-specific Y-encoded-like protein 5 [Homo sapiens]	45	1.68
NP_003375.1	VRK1	1	1	serine/threonine-protein kinase VRK1 [Homo sapiens]	45	2.27
NP_065392.1	APMAP	1	1	adipocyte plasma membrane-associated protein [Homo sapiens]	46	2.88
NP_663318.1	APOL1	2	2	apolipoprotein L1 isoform b precursor [Homo sapiens]	46	5.8
NP_660279.1	B3GNT7	1	2	UDP-GlcNAc:betaGal beta-1,3-N-acetylglucosaminyltransferase 7 [Homo sapiens]	46	5.49
NP_005871.1	DNAJA2	1	1	dnaJ homolog subfamily A member 2 [Homo sapiens]	46	2.43
NP_001407.1	EIF4A1	3	4	eukaryotic initiation factor 4A-I isoform 1 [Homo sapiens]	46	12.07
NP_001091675.1	HNRNPF	2	3	heterogeneous nuclear ribonucleoprotein F [Homo sapiens]	46	7.23
NP_055629.1	PSMD6	1	1	26S proteasome non-ATPase regulatory subunit 6 [Homo sapiens]	46	3.6
NP_536722.1	SERPINB12	5	12	serpin B12 [Homo sapiens]	46	15.31
NP_001193943.1	SERPINH1	5	9	serpin H1 precursor [Homo sapiens]	46	20.1
NP_001419.1	ENO1	6	7	alpha-enolase isoform 1 [Homo sapiens]	47	22.58
NP_001966.1	ENO2	2	2	gamma-enolase [Homo sapiens]	47	10.6
NP_002071.2	GOT2	1	1	aspartate aminotransferase, mitochondrial precursor [Homo sapiens]	47	5.35
NP_055511.2	GPRIN2	1	1	G protein-regulated inducer of neurite outgrowth 2 [Homo sapiens]	47	4.59
NP_060514.1	NSUN5	1	1	putative methyltransferase NSUN5 isoform 2 [Homo sapiens]	47	2.33
NP_001191448.1	P2RX5	1	1	P2X purinoceptor 5 isoform D [Homo sapiens]	47	3.09
NP_060692.2	PARVA	1	1	alpha-parvin [Homo sapiens]	47	3.4
NP_777567.1	PPP4R2	1	1	serine/threonine-protein phosphatase 4 regulatory subunit 2 [Homo sapiens]	47	3.36
NP_006494.1	PSMC4	4	10	26S protease regulatory subunit 6B isoform 1 [Homo sapiens]	47	16.03
NP_001257411.1	PSMD11	3	3	26S proteasome non-ATPase regulatory subunit 11 [Homo sapiens]	47	8.29
NP_060771.3	RBM41	1	1	RNA-binding protein 41 isoform 1 [Homo sapiens]	47	2.66
NP_001041660.1	RCC1	1	1	regulator of chromosome condensation isoform b [Homo sapiens]	47	5.94
NP_004648.1	SDPR	1	2	serum deprivation-response protein [Homo sapiens]	47	3.76
NP_001229885.1	SEPT7	3	4	septin-7 isoform 3 [Homo sapiens]	47	9.98
NP_000286.3	SERPINA1	39	311	alpha-1-antitrypsin precursor [Homo sapiens]	47	64.83
NP_003133.1	SSB	5	5	lupus La protein [Homo sapiens]	47	18.63
NP_000678.1	AHCY	1	1	adenosylhomocysteinase isoform 1 [Homo sapiens]	48	2.78
NP_004334.1	CALR	3	4	calreticulin precursor [Homo sapiens]	48	15.59
NP_006550.1	KHDRBS1	3	6	KH domain-containing, RNA-binding, signal transduction-associated protein 1 [Homo sapiens]	48	8.8
NP_000884.1	KNG1	8	11	kininogen-1 isoform 2 precursor [Homo sapiens]	48	14.99
NP_001003941.1	OGDH	1	1	2-oxoglutarate dehydrogenase, mitochondrial isoform 2 precursor [Homo sapiens]	48	2.81
NP_001014834.1	PAK4	1	1	serine/threonine-protein kinase PAK 4 isoform 2 [Homo sapiens]	48	6.85
NP_005601.1	RBBP4	1	1	histone-binding protein RBBP4 isoform a [Homo sapiens]	48	2.82
NP_000959.2	RPL4	3	5	60S ribosomal protein L4 [Homo sapiens]	48	11.24
NP_001167627.1	SAMD8	1	1	sphingomyelin synthase-related protein 1 isoform 1 [Homo sapiens]	48	5.06
NP_001076.2	SERPINA3	2	2	alpha-1-antichymotrypsin precursor [Homo sapiens]	48	6.86
NP_056456.1	TES	2	3	testin isoform 1 [Homo sapiens]	48	8.55
NP_003357.2	UQCRC2	1	2	cytochrome b-c1 complex subunit 2, mitochondrial precursor [Homo sapiens]	48	3.75
NP_001017535.1	VDR	1	1	vitamin D3 receptor isoform VDRA [Homo sapiens]	48	3.28
NP_001020376.1	AP2M1	1	1	AP-2 complex subunit mu isoform b [Homo sapiens]	49	2.31
NP_775823.1	C3orf58	1	1	deleted in autism protein 1 isoform a precursor [Homo sapiens]	49	3.26
NP_001924.2	DLST	1	1	dihydrolipoyllysine-residue succinyltransferase component of 2-oxoglutarate dehydrogenase complex, mitochondrial isoform 1 precursor [Homo sapiens]	49	2.87
NP_892116.2	EIF5	2	3	eukaryotic translation initiation factor 5 [Homo sapiens]	49	8.12
NP_004721.1	ETF1	2	2	eukaryotic peptide chain release factor subunit 1 [Homo sapiens]	49	4.81
NP_005511.1	HNRNPH1	1	2	heterogeneous nuclear ribonucleoprotein H [Homo sapiens]	49	2.45
NP_689511.2	NASP	1	1	nuclear autoantigenic sperm protein isoform 3 [Homo sapiens]	49	5.12
NP_002793.2	PSMC1	1	1	26S protease regulatory subunit 4 [Homo sapiens]	49	2.73
NP_002794.1	PSMC2	2	3	26S protease regulatory subunit 7 isoform 1 [Homo sapiens]	49	5.08
NP_002795.2	PSMC3	1	2	26S protease regulatory subunit 6A [Homo sapiens]	49	3.64
NP_057594.4	SCLY	1	2	selenocysteine lyase [Homo sapiens]	49	3.97
NP_060713.1	SEPT11	4	4	septin-11 [Homo sapiens]	49	14.22
NP_009096.2	SF3A2	1	1	splicing factor 3A subunit 2 [Homo sapiens]	49	3.88
NP_998811.1	WARS	1	1	tryptophan--tRNA ligase, cytoplasmic isoform b [Homo sapiens]	49	3.95
NP_060941.2	ZC3H15	1	1	zinc finger CCCH domain-containing protein 15 [Homo sapiens]	49	2.35
NP_000682.3	ALDH3A1	1	1	aldehyde dehydrogenase, dimeric NADP-preferring [Homo sapiens]	50	4.19
NP_004296.1	BIN1	1	1	myc box-dependent-interacting protein 1 isoform 8 [Homo sapiens]	50	3.3
NP_001128582.1	DNAJA3	1	1	dnaJ homolog subfamily A member 3, mitochondrial isoform 2 [Homo sapiens]	50	3.53
NP_001393.1	EEF1A1	11	42	elongation factor 1-alpha 1 [Homo sapiens]	50	39.39
NP_001949.1	EEF1A2	4	28	elongation factor 1-alpha 2 [Homo sapiens]	50	17.28
NP_001395.1	EEF1G	3	4	elongation factor 1-gamma [Homo sapiens]	50	10.53
NP_056984.1	PLA1A	1	1	phospholipase A1 member A isoform 1 precursor [Homo sapiens]	50	2.41
NP_003698.1	RUVBL1	3	3	ruvB-like 1 [Homo sapiens]	50	19.96
NP_000184.1	SHH	1	1	sonic hedgehog protein preproprotein [Homo sapiens]	50	2.81
NP_062822.1	SLC10A3	1	2	P3 protein isoform 1 precursor [Homo sapiens]	50	6.71
NP_001258142.1	SQRDL	4	4	sulfide:quinone oxidoreductase, mitochondrial [Homo sapiens]	50	12.89
NP_116093.1	TUBA1C	6	16	tubulin alpha-1C chain [Homo sapiens]	50	21.6
NP_821133.1	TUBB	5	11	tubulin beta chain [Homo sapiens]	50	22.75
NP_003312.3	TUFM	1	1	elongation factor Tu, mitochondrial precursor [Homo sapiens]	50	4.18
NP_001027464.1	ZNF207	1	1	zinc finger protein 207 isoform b [Homo sapiens]	50	3.02
XP_003846608.1	#N/A	8	11	PREDICTED: keratin, type II cuticular Hb3 isoform 2 [Homo sapiens]	50	20.94
NP_005207.2	DDOST	1	1	dolichyl-diphosphooligosaccharide--protein glycosyltransferase 48 kDa subunit precursor [Homo sapiens]	51	6.36
NP_001406.1	EIF2S3	1	2	eukaryotic translation initiation factor 2 subunit 3 [Homo sapiens]	51	6.57
NP_987100.1	G3BP2	1	1	ras GTPase-activating protein-binding protein 2 isoform b [Homo sapiens]	51	2.67
NP_001485.2	GDI2	1	1	rab GDP dissociation inhibitor beta isoform 1 [Homo sapiens]	51	3.15
NP_000174.1	HADHB	1	1	trifunctional enzyme subunit beta, mitochondrial precursor [Homo sapiens]	51	2.95
NP_002131.2	HNRNPK	4	5	heterogeneous nuclear ribonucleoprotein K isoform a [Homo sapiens]	51	17.03
NP_001005335.1	HNRNPL	7	9	heterogeneous nuclear ribonucleoprotein L isoform b [Homo sapiens]	51	21.93
NP_057508.2	LUC7L3	1	1	luc7-like protein 3 [Homo sapiens]	51	3.7
NP_477512.1	OLFM2	1	1	noelin-2 precursor [Homo sapiens]	51	2.42
NP_001171900.1	PACSIN2	1	1	protein kinase C and casein kinase substrate in neurons protein 2 isoform B [Homo sapiens]	51	2.25
NP_001243357.1	PDLIM5	1	1	PDZ and LIM domain protein 5 isoform h [Homo sapiens]	51	2.53
NP_006657.1	RUVBL2	1	1	ruvB-like 2 [Homo sapiens]	51	2.59
NP_212134.3	SLC52A3	1	1	solute carrier family 52, riboflavin transporter, member 3 [Homo sapiens]	51	7.04
NP_001166924.1	TFCP2	1	2	alpha-globin transcription factor CP2 isoform 3 [Homo sapiens]	51	3.78
NP_001248375.1	TXNRD1	1	1	thioredoxin reductase 1, cytoplasmic isoform 5 [Homo sapiens]	51	5.42
NP_955456.1	WWP2	1	1	NEDD4-like E3 ubiquitin-protein ligase WWP2 isoform WWP2-C [Homo sapiens]	51	3.02
XP_003846313.1	#N/A	1	1	PREDICTED: uncharacterized protein LOC100996276 [Homo sapiens]	51	2.42
NP_006358.1	CAP1	2	2	adenylyl cyclase-associated protein 1 [Homo sapiens]	52	7.16
NP_001255.3	CDSN	2	5	corneodesmosin precursor [Homo sapiens]	52	6.62
NP_003456.1	CHIT1	1	1	chitotriosidase-1 isoform 1 precursor [Homo sapiens]	52	4.94
NP_001822.3	CLU	7	9	clusterin preproprotein [Homo sapiens]	52	23.39
NP_001559.1	EIF3E	1	1	eukaryotic translation initiation factor 3 subunit E [Homo sapiens]	52	4.04
NP_000124.1	F9	3	3	coagulation factor IX preproprotein [Homo sapiens]	52	7.38
NP_000604.1	HPX	7	17	hemopexin precursor [Homo sapiens]	52	24.03
NP_001186170.1	KYNU	1	1	kynureninase isoform a [Homo sapiens]	52	2.8
NP_000303.1	PROC	1	3	vitamin K-dependent protein C preproprotein [Homo sapiens]	52	2.82
NP_056195.3	SAMM50	1	1	sorting and assembly machinery component 50 homolog [Homo sapiens]	52	2.77
NP_037468.1	SEC61A1	2	4	protein transport protein Sec61 subunit alpha isoform 1 [Homo sapiens]	52	7.14
NP_003080.2	SNRNP70	2	2	U1 small nuclear ribonucleoprotein 70 kDa [Homo sapiens]	52	6.18
NP_663771.1	TIGD3	1	1	tigger transposable element-derived protein 3 [Homo sapiens]	52	6.37
NP_001032411.1	USP14	1	2	ubiquitin carboxyl-terminal hydrolase 14 isoform b [Homo sapiens]	52	3.49
NP_055294.1	ADAMDEC1	2	2	ADAM DEC1 isoform 1 precursor [Homo sapiens]	53	5.96
NP_000020.1	AGT	10	17	angiotensinogen preproprotein [Homo sapiens]	53	26.8
NP_000377.1	BLMH	2	2	bleomycin hydrolase [Homo sapiens]	53	5.49
NP_055140.1	CORO1C	1	1	coronin-1C isoform 1 [Homo sapiens]	53	2.11
NP_001909.3	DBT	1	1	lipoamide acyltransferase component of branched-chain alpha-keto acid dehydrogenase complex, mitochondrial precursor [Homo sapiens]	53	2.9
NP_000111.1	EPHX1	2	3	epoxide hydrolase 1 precursor [Homo sapiens]	53	10.11
NP_892003.2	KAT8	1	1	histone acetyltransferase KAT8 isoform 2 [Homo sapiens]	53	6.42
NP_112593.2	KATNAL2	1	1	katanin p60 ATPase-containing subunit A-like 2 [Homo sapiens]	53	3.22
NP_002622.2	PGD	1	1	6-phosphogluconate dehydrogenase, decarboxylating [Homo sapiens]	53	1.66
NP_000012.1	PSEN1	1	1	presenilin-1 isoform I-467 [Homo sapiens]	53	3.21
NP_002807.1	PSMD12	2	3	26S proteasome non-ATPase regulatory subunit 12 isoform 1 [Homo sapiens]	53	7.24
NP_000479.1	SERPINC1	11	22	antithrombin-III precursor [Homo sapiens]	53	30.82
NP_001012496.1	U2AF2	3	3	splicing factor U2AF 65 kDa subunit isoform b [Homo sapiens]	53	9.98
NP_003356.2	UQCRC1	1	1	cytochrome b-c1 complex subunit 1, mitochondrial precursor [Homo sapiens]	53	3.12
NP_001243657.1	USP39	2	2	U4/U6.U5 tri-snRNP-associated protein 2 isoform 4 [Homo sapiens]	53	8.66
NP_570602.2	A1BG	4	11	alpha-1B-glycoprotein precursor [Homo sapiens]	54	10.3
NP_055225.1	CLUL1	1	1	clusterin-like protein 1 precursor [Homo sapiens]	54	2.15
NP_001018080.1	CORO1B	1	1	coronin-1B [Homo sapiens]	54	3.27
NP_001244120.1	DDX6	1	1	probable ATP-dependent RNA helicase DDX6 [Homo sapiens]	54	3.93
NP_001918.3	DES	1	1	desmin [Homo sapiens]	54	2.13
NP_000099.2	DLD	1	1	dihydrolipoyl dehydrogenase, mitochondrial precursor [Homo sapiens]	54	3.73
NP_006132.1	DYNC1LI2	1	1	cytoplasmic dynein 1 light intermediate chain 2 [Homo sapiens]	54	3.86
NP_003079.1	FSCN1	1	1	fascin [Homo sapiens]	54	4.26
NP_001243222.1	KRT8	20	60	keratin, type II cytoskeletal 8 isoform 2 [Homo sapiens]	54	41.61
NP_001258029.1	PUF60	1	1	poly(U)-binding-splicing factor PUF60 isoform h [Homo sapiens]	54	3.21
NP_056958.3	RBPJ	1	1	recombining binding protein suppressor of hairless isoform 2 [Homo sapiens]	54	3.08
NP_001093894.1	SPATS2L	2	2	SPATS2-like protein isoform b [Homo sapiens]	54	9
NP_003371.2	VIM	4	4	vimentin [Homo sapiens]	54	9.87
NP_000629.3	VTN	8	20	vitronectin precursor [Homo sapiens]	54	17.15
NP_000680.2	ALDH1A1	3	5	retinal dehydrogenase 1 [Homo sapiens]	55	10.38
NP_001193826.1	ALDH1A2	1	1	retinal dehydrogenase 2 isoform 4 [Homo sapiens]	55	2.41
NP_004947.2	ETV1	1	1	ETS translocation variant 1 isoform a [Homo sapiens]	55	7.55
NP_000495.1	F10	5	7	coagulation factor X preproprotein [Homo sapiens]	55	11.27
NP_001191236.1	GC	2	2	vitamin D-binding protein isoform 3 precursor [Homo sapiens]	55	5.07
NP_004955.2	HDAC1	2	2	histone deacetylase 1 [Homo sapiens]	55	7.47
NP_001518.3	HDAC2	1	1	histone deacetylase 2 [Homo sapiens]	55	3.89
NP_005737.1	NAMPT	6	12	nicotinamide phosphoribosyltransferase precursor [Homo sapiens]	55	17.52
NP_059122.2	NUP54	1	1	nucleoporin p54 [Homo sapiens]	55	2.37
NP_055317.1	PRPF19	2	2	pre-mRNA-processing factor 19 [Homo sapiens]	55	8.53
NP_003790.1	RNMT	1	1	mRNA cap guanine-N7 methyltransferase [Homo sapiens]	55	2.52
NP_055121.1	RTCB	1	2	tRNA-splicing ligase RtcB homolog [Homo sapiens]	55	4.55
NP_000925.2	SERPINF2	8	14	alpha-2-antiplasmin isoform a precursor [Homo sapiens]	55	19.14
NP_006769.2	TRIM10	1	5	tripartite motif-containing protein 10 isoform 1 [Homo sapiens]	55	3.95
NP_003350.1	UGDH	1	1	UDP-glucose 6-dehydrogenase isoform 1 [Homo sapiens]	55	2.63
NP_065101.1	UTP3	1	1	something about silencing protein 10 [Homo sapiens]	55	3.13
NP_001212.2	CAMK2D	1	1	calcium/calmodulin-dependent protein kinase type II subunit delta isoform 3 [Homo sapiens]	56	2.61
NP_005132.2	FGB	2	2	fibrinogen beta chain isoform 1 preproprotein [Homo sapiens]	56	6.11
NP_000628.2	GSR	2	2	glutathione reductase, mitochondrial isoform 1 precursor [Homo sapiens]	56	6.13
NP_002263.3	KRT4	4	20	keratin, type II cytoskeletal 4 [Homo sapiens]	56	4.04
NP_005911.1	MEF2D	1	1	myocyte-specific enhancer factor 2D [Homo sapiens]	56	2.11
NP_000427.1	OXCT1	1	1	succinyl-CoA:3-ketoacid coenzyme A transferase 1, mitochondrial precursor [Homo sapiens]	56	1.92
NP_060724.1	RCOR3	1	1	REST corepressor 3 isoform d [Homo sapiens]	56	2.22
NP_003127.1	SRP54	1	1	signal recognition particle 54 kDa protein isoform 1 [Homo sapiens]	56	2.78
NP_001032405.1	STAU1	1	1	double-stranded RNA-binding protein Staufen homolog 1 isoform c [Homo sapiens]	56	2.19
NP_653275.1	TEKT5	1	1	tektin-5 [Homo sapiens]	56	2.06
NP_001001521.1	UGP2	2	2	UTP--glucose-1-phosphate uridylyltransferase isoform b [Homo sapiens]	56	8.05
NP_006586.1	API5	3	5	apoptosis inhibitor 5 isoform b [Homo sapiens]	57	13.29
NP_001677.2	ATP5B	5	11	ATP synthase subunit beta, mitochondrial precursor [Homo sapiens]	57	16.64
NP_001683.2	ATP6V1B1	2	4	V-type proton ATPase subunit B, kidney isoform [Homo sapiens]	57	4.68
NP_061330.2	BAIAP2L1	2	3	brain-specific angiogenesis inhibitor 1-associated protein 2-like protein 1 [Homo sapiens]	57	8.41
NP_006422.1	CCT2	3	3	T-complex protein 1 subunit beta isoform 1 [Homo sapiens]	57	7.66
NP_002100.2	HARS	1	1	histidine--tRNA ligase, cytoplasmic isoform 1 [Homo sapiens]	57	5.89
NP_002420.1	MMP19	1	1	matrix metalloproteinase-19 isoform rasi-1 preproprotein [Homo sapiens]	57	6.5
NP_066565.1	NMT1	1	2	glycylpeptide N-tetradecanoyltransferase 1 [Homo sapiens]	57	2.62
NP_000909.2	P4HB	8	13	protein disulfide-isomerase precursor [Homo sapiens]	57	28.74
NP_005304.3	PDIA3	3	3	protein disulfide-isomerase A3 precursor [Homo sapiens]	57	15.05
NP_006614.2	PHGDH	2	2	D-3-phosphoglycerate dehydrogenase [Homo sapiens]	57	6
NP_002660.1	PLRG1	1	1	pleiotropic regulator 1 isoform 1 [Homo sapiens]	57	4.47
NP_009185.2	PNKP	1	1	bifunctional polynucleotide phosphatase/kinase [Homo sapiens]	57	2.69
NP_067013.1	PTBP2	1	1	polypyrimidine tract-binding protein 2 [Homo sapiens]	57	3.58
NP_055319.1	RABGEF1	1	1	rab5 GDP/GTP exchange factor [Homo sapiens]	57	2.24
NP_001159405.1	RGS9	1	1	regulator of G-protein signaling 9 isoform 3 [Homo sapiens]	57	2.69
NP_001139548.1	RPAP3	1	1	RNA polymerase II-associated protein 3 isoform 3 [Homo sapiens]	57	2.77
NP_938015.1	SMYD1	1	1	SET and MYND domain-containing protein 1 [Homo sapiens]	57	6.33
NP_009077.2	VEZF1	1	1	vascular endothelial zinc finger 1 [Homo sapiens]	57	2.3
NP_001026976.1	ALDH3A2	1	1	fatty aldehyde dehydrogenase isoform 1 [Homo sapiens]	58	2.36
NP_006421.2	CCT4	2	3	T-complex protein 1 subunit delta isoform a [Homo sapiens]	58	5.94
NP_001753.1	CCT6A	4	5	T-complex protein 1 subunit zeta isoform a [Homo sapiens]	58	13.94
NP_001354.1	DKC1	1	1	H/ACA ribonucleoprotein complex subunit 4 isoform 1 [Homo sapiens]	58	2.53
NP_057697.2	FAM198B	1	1	protein FAM198B isoform 2 [Homo sapiens]	58	2.5
NP_004452.1	FARSA	1	1	phenylalanine--tRNA ligase alpha subunit [Homo sapiens]	58	3.35
NP_002257.1	KPNA2	1	1	importin subunit alpha-2 [Homo sapiens]	58	6.24
NP_002259.1	KPNA4	2	3	importin subunit alpha-4 [Homo sapiens]	58	11.32
NP_872270.1	PKM	1	4	pyruvate kinase isozymes M1/M2 isoform b [Homo sapiens]	58	3.2
NP_001231855.1	PRPF4	1	1	U4/U6 small nuclear ribonucleoprotein Prp4 isoform 2 [Homo sapiens]	58	2.5
NP_006420.1	CCT7	4	4	T-complex protein 1 subunit eta isoform a [Homo sapiens]	59	7.92
NP_008938.2	CPSF6	1	1	cleavage and polyadenylation specificity factor subunit 6 [Homo sapiens]	59	2.54
NP_817092.1	PPM1G	1	1	protein phosphatase 1G [Homo sapiens]	59	2.2
NP_000935.1	PPP3CA	1	1	serine/threonine-protein phosphatase 2B catalytic subunit alpha isoform isoform 1 [Homo sapiens]	59	1.92
NP_001001329.1	PRKCSH	1	1	glucosidase 2 subunit beta isoform 2 precursor [Homo sapiens]	59	4
NP_001035879.1	PSPC1	1	1	paraspeckle component 1 [Homo sapiens]	59	4.4
NP_004893.1	RBM39	1	1	RNA-binding protein 39 isoform b [Homo sapiens]	59	2.67
NP_006504.2	SARS	3	3	serine--tRNA ligase, cytoplasmic [Homo sapiens]	59	10.7
NP_037365.2	STK39	1	1	STE20/SPS1-related proline-alanine-rich protein kinase [Homo sapiens]	59	2.57
NP_001161814.1	TTC39B	1	1	tetratricopeptide repeat protein 39B isoform 5 [Homo sapiens]	59	6
NP_001001937.1	ATP5A1	9	10	ATP synthase subunit alpha, mitochondrial isoform a precursor [Homo sapiens]	60	20.8
NP_085142.1	BHLHB9	1	1	protein BHLHb9 [Homo sapiens]	60	2.01
NP_001743.1	CAT	2	3	catalase [Homo sapiens]	60	5.31
NP_005989.3	CCT3	2	2	T-complex protein 1 subunit gamma isoform a [Homo sapiens]	60	6.42
NP_006576.2	CCT8	2	2	T-complex protein 1 subunit theta [Homo sapiens]	60	4.38
NP_000775.1	CYP27A1	1	1	sterol 26-hydroxylase, mitochondrial precursor [Homo sapiens]	60	2.26
NP_000403.1	HRG	16	47	histidine-rich glycoprotein precursor [Homo sapiens]	60	33.9
NP_002255.3	KPNA1	2	2	importin subunit alpha-1 [Homo sapiens]	60	9.11
NP_057018.1	NOP58	4	6	nucleolar protein 58 [Homo sapiens]	60	10.4
NP_061961.2	PAF1	1	2	RNA polymerase II-associated factor 1 homolog isoform 1 [Homo sapiens]	60	4.52
NP_150091.2	PSIP1	1	2	PC4 and SFRS1-interacting protein isoform 2 [Homo sapiens]	60	3.4
NP_002810.1	PTBP1	5	6	polypyrimidine tract-binding protein 1 isoform a [Homo sapiens]	60	24.06
NP_005350.1	SMAD4	1	1	mothers against decapentaplegic homolog 4 [Homo sapiens]	60	3.62
NP_005408.1	SRC	1	1	proto-oncogene tyrosine-protein kinase Src [Homo sapiens]	60	2.61
NP_110379.2	TCP1	2	2	T-complex protein 1 subunit alpha isoform a [Homo sapiens]	60	8.81
NP_078805.3	CDC73	1	1	parafibromin [Homo sapiens]	61	2.45
NP_060102.1	CDKN2AIP	2	2	CDKN2A-interacting protein [Homo sapiens]	61	7.76
NP_001316.1	CSTF2	1	1	cleavage stimulation factor subunit 2 [Homo sapiens]	61	2.6
NP_006786.2	EHD1	3	5	EH domain-containing protein 1 [Homo sapiens]	61	10.3
NP_055416.2	EHD2	5	7	EH domain-containing protein 2 [Homo sapiens]	61	14.36
NP_057371.2	HP1BP3	2	3	heterochromatin protein 1-binding protein 3 [Homo sapiens]	61	3.62
NP_002147.2	HSPD1	12	18	60 kDa heat shock protein, mitochondrial [Homo sapiens]	61	37.7
NP_057452.1	ISYNA1	1	1	inositol-3-phosphate synthase 1 isoform 1 [Homo sapiens]	61	1.97
NP_116246.2	LACTB	1	1	serine beta-lactamase-like protein LACTB, mitochondrial isoform a [Homo sapiens]	61	2.74
NP_060072.1	OTUD5	1	1	OTU domain-containing protein 5 isoform a [Homo sapiens]	61	4.03
NP_001017962.1	P4HA1	3	8	prolyl 4-hydroxylase subunit alpha-1 isoform 2 precursor [Homo sapiens]	61	10.11
NP_002800.2	PSMD3	1	2	26S proteasome non-ATPase regulatory subunit 3 [Homo sapiens]	61	4.87
NP_001159506.1	SBSN	3	8	suprabasin isoform 1 precursor [Homo sapiens]	61	18.31
NP_001071092.1	ZNF846	1	1	zinc finger protein 846 [Homo sapiens]	61	2.81
XP_003403688.3	#N/A	1	1	PREDICTED: neurotrimin-like [Homo sapiens]	61	1.62
NP_659404.2	ARHGAP36	1	1	rho GTPase-activating protein 36 precursor [Homo sapiens]	62	2.38
NP_005222.2	CTTN	3	3	src substrate cortactin isoform a [Homo sapiens]	62	9.45
NP_775754.2	CYP4F22	1	1	cytochrome P450 4F22 [Homo sapiens]	62	2.26
NP_003925.1	FUBP3	1	1	far upstream element-binding protein 3 [Homo sapiens]	62	4.02
NP_000393.4	G6PD	2	3	glucose-6-phosphate 1-dehydrogenase isoform a [Homo sapiens]	62	8.07
NP_778253.2	KRT77	5	6	keratin, type II cytoskeletal 1b [Homo sapiens]	62	10.03
NP_443122.3	PGLYRP2	1	1	N-acetylmuramoyl-L-alanine amidase precursor [Homo sapiens]	62	5.03
NP_543142.2	SLC22A9	1	1	solute carrier family 22 member 9 [Homo sapiens]	62	5.42
NP_003478.1	TAF15	3	4	TATA-binding protein-associated factor 2N isoform 2 [Homo sapiens]	62	5.26
NP_787048.1	TXLNA	1	2	alpha-taxilin [Homo sapiens]	62	3.3
NP_005700.2	USH1C	1	1	harmonin isoform a [Homo sapiens]	62	9.24
NP_653281.2	ZNF18	1	1	zinc finger protein 18 [Homo sapiens]	62	3.1
NP_004333.1	CALD1	1	1	caldesmon isoform 2 [Homo sapiens]	63	1.86
NP_001020366.1	CES1	6	6	liver carboxylesterase 1 isoform a precursor [Homo sapiens]	63	14.44
NP_006810.1	STIP1	4	4	stress-induced-phosphoprotein 1 [Homo sapiens]	63	12.71
NP_001010845.1	ACSM2A	1	1	acyl-coenzyme A synthetase ACSM2A, mitochondrial [Homo sapiens]	64	2.08
NP_001664.3	ASNS	1	1	asparagine synthetase [glutamine-hydrolyzing] isoform a [Homo sapiens]	64	1.43
NP_003744.1	EIF3D	1	2	eukaryotic translation initiation factor 3 subunit D [Homo sapiens]	64	2.92
NP_001171651.1	GPI	1	1	glucose-6-phosphate isomerase isoform 1 [Homo sapiens]	64	2.64
NP_006538.2	IGF2BP3	1	1	insulin-like growth factor 2 mRNA-binding protein 3 [Homo sapiens]	64	2.76
NP_001020402.1	KPRP	1	2	keratinocyte proline-rich protein [Homo sapiens]	64	1.55
NP_062826.2	METTL3	1	1	N6-adenosine-methyltransferase 70 kDa subunit [Homo sapiens]	64	1.72
NP_848927.2	MTDH	1	1	protein LYRIC [Homo sapiens]	64	3.26
NP_057216.2	MYEF2	1	2	myelin expression factor 2 [Homo sapiens]	64	2.67
NP_001166289.1	PGM1	1	1	phosphoglucomutase-1 isoform 2 [Homo sapiens]	64	2.76
NP_002874.1	RANGAP1	1	1	ran GTPase-activating protein 1 [Homo sapiens]	64	1.7
NP_064516.2	UBQLN4	3	6	ubiquilin-4 [Homo sapiens]	64	5.49
NP_079500.2	ZBTB46	1	1	zinc finger and BTB domain-containing protein 46 [Homo sapiens]	64	6.28
NP_997544.1	ZC3H14	1	1	zinc finger CCCH domain-containing protein 14 isoform 3 [Homo sapiens]	64	1.93
XP_003960814.1	#N/A	1	1	PREDICTED: LOW QUALITY PROTEIN: uncharacterized protein C19orf68 [Homo sapiens]	64	1.73
NP_001618.2	ALCAM	4	6	CD166 antigen isoform 1 precursor [Homo sapiens]	65	12.52
NP_004035.2	ATIC	1	3	bifunctional purine biosynthesis protein PURH [Homo sapiens]	65	4.9
NP_065750.1	GATAD2B	2	2	transcriptional repressor p66-beta [Homo sapiens]	65	4.38
NP_938012.2	LMOD3	1	1	leiomodin-3 [Homo sapiens]	65	2.14
NP_001036083.1	PARP2	1	1	poly [ADP-ribose] polymerase 2 isoform 2 [Homo sapiens]	65	4.21
NP_055040.2	PPP2R1A	2	3	serine/threonine-protein phosphatase 2A 65 kDa regulatory subunit A alpha isoform [Homo sapiens]	65	6.62
NP_000195.2	CFI	1	1	complement factor I preproprotein [Homo sapiens]	66	2.4
NP_006816.2	CKAP4	2	5	cytoskeleton-associated protein 4 [Homo sapiens]	66	5.32
NP_004411.2	DUSP8	1	1	dual specificity protein phosphatase 8 [Homo sapiens]	66	1.92
NP_001008493.1	ENAH	1	1	protein enabled homolog isoform a [Homo sapiens]	66	2.2
NP_112179.2	FIP1L1	1	1	pre-mRNA 3'-end-processing factor FIP1 isoform 1 [Homo sapiens]	66	2.86
NP_006074.2	IK	1	1	protein Red [Homo sapiens]	66	4.67
NP_005564.1	LMNB1	2	2	lamin-B1 isoform 1 [Homo sapiens]	66	3.92
NP_056271.2	NELFB	1	1	negative elongation factor B [Homo sapiens]	66	3.62
NP_001008660.1	PICALM	2	3	phosphatidylinositol-binding clathrin assembly protein isoform 2 [Homo sapiens]	66	10
NP_038472.2	UBQLN2	3	12	ubiquilin-2 [Homo sapiens]	66	5.77
NP_059830.1	WDR1	3	3	WD repeat-containing protein 1 isoform 1 [Homo sapiens]	66	7.1
NP_002931.2	ABCE1	1	1	ATP-binding cassette sub-family E member 1 [Homo sapiens]	67	2.67
NP_004199.1	AIFM1	2	2	apoptosis-inducing factor 1, mitochondrial isoform 1 precursor [Homo sapiens]	67	5.38
NP_057175.1	EIF3L	1	1	eukaryotic translation initiation factor 3 subunit L isoform 1 [Homo sapiens]	67	2.48
NP_000536.5	HNF1A	1	2	hepatocyte nuclear factor 1-alpha [Homo sapiens]	67	3.01
NP_570711.1	MEN1	1	4	menin isoform 2 [Homo sapiens]	67	1.15
NP_808881.3	PDE12	1	1	2',5'-phosphodiesterase 12 [Homo sapiens]	67	2.3
NP_060220.3	RETSAT	1	1	all-trans-retinol 13,14-reductase precursor [Homo sapiens]	67	2.95
NP_001171313.1	SRPR	1	1	signal recognition particle receptor subunit alpha isoform 2 [Homo sapiens]	67	1.8
NP_055635.3	TOMM70A	1	1	mitochondrial import receptor subunit TOM70 [Homo sapiens]	67	3.78
NP_066383.1	ZNF248	1	1	zinc finger protein 248 isoform 1 [Homo sapiens]	67	1.9
NP_079316.2	ZNF614	1	1	zinc finger protein 614 [Homo sapiens]	67	3.59
NP_001681.2	ATP6V1A	1	1	V-type proton ATPase catalytic subunit A [Homo sapiens]	68	3.24
NP_001737.1	CANX	6	7	calnexin precursor [Homo sapiens]	68	26.01
NP_005234.1	EWSR1	1	1	RNA-binding protein EWS isoform 2 [Homo sapiens]	68	2.29
NP_000496.2	F12	1	1	coagulation factor XII precursor [Homo sapiens]	68	1.46
NP_002435.1	MSN	2	3	moesin [Homo sapiens]	68	7.11
NP_060391.2	NPLOC4	2	2	nuclear protein localization protein 4 homolog [Homo sapiens]	68	4.93
NP_004621.2	SF1	1	2	splicing factor 1 isoform 1 [Homo sapiens]	68	4.07
NP_002385.3	SLC3A2	4	4	4F2 cell-surface antigen heavy chain isoform c [Homo sapiens]	68	8.73
NP_001254651.1	SRP72	1	1	signal recognition particle 72 kDa protein isoform 2 [Homo sapiens]	68	3.44
NP_001055.1	TKT	5	9	transketolase isoform 1 [Homo sapiens]	68	15.25
NP_071924.1	WBSCR17	1	1	putative polypeptide N-acetylgalactosaminyltransferase-like protein 3 [Homo sapiens]	68	4.68
NP_000468.1	ALB	54	299	serum albumin preproprotein [Homo sapiens]	69	68.8
NP_004387.1	DDX5	6	9	probable ATP-dependent RNA helicase DDX5 [Homo sapiens]	69	14.17
NP_001922.2	DLAT	1	1	dihydrolipoyllysine-residue acetyltransferase component of pyruvate dehydrogenase complex, mitochondrial precursor [Homo sapiens]	69	1.55
NP_003370.2	EZR	3	6	ezrin [Homo sapiens]	69	8.19
NP_001123478.1	GSPT1	1	1	eukaryotic peptide chain release factor GTP-binding subunit ERF3A isoform 2 [Homo sapiens]	69	2.2
NP_002897.1	RDX	1	1	radixin isoform 2 [Homo sapiens]	69	2.92
NP_002941.1	RPN1	4	4	dolichyl-diphosphooligosaccharide--protein glycosyltransferase subunit 1 precursor [Homo sapiens]	69	11.2
NP_002942.2	RPN2	1	1	dolichyl-diphosphooligosaccharide--protein glycosyltransferase subunit 2 isoform 1 precursor [Homo sapiens]	69	2.85
NP_015627.1	WHSC1	1	1	probable histone-lysine N-methyltransferase NSD2 isoform 4 [Homo sapiens]	69	2.7
NP_000497.1	F2	10	16	prothrombin preproprotein [Homo sapiens]	70	22.99
NP_612387.1	FDXACB1	1	1	ferredoxin-fold anticodon-binding domain-containing protein 1 [Homo sapiens]	70	4.01
NP_036428.1	GAB2	1	2	GRB2-associated-binding protein 2 isoform b [Homo sapiens]	70	3.76
NP_078787.2	HAUS3	1	2	HAUS augmin-like complex subunit 3 [Homo sapiens]	70	1.66
NP_006353.2	NXF1	1	1	nuclear RNA export factor 1 isoform 1 [Homo sapiens]	70	1.62
NP_002661.2	PLS1	4	6	plastin-1 [Homo sapiens]	70	10.65
NP_005620.1	SLC6A8	1	1	sodium- and chloride-dependent creatine transporter 1 isoform 1 [Homo sapiens]	70	2.05
NP_001460.1	XRCC6	6	7	X-ray repair cross-complementing protein 6 [Homo sapiens]	70	16.26
NP_009120.1	ABCF2	1	1	ATP-binding cassette sub-family F member 2 isoform a [Homo sapiens]	71	1.77
NP_620158.3	CCDC148	1	1	coiled-coil domain-containing protein 148 isoform 1 [Homo sapiens]	71	1.52
NP_036252.1	CD2AP	1	1	CD2-associated protein [Homo sapiens]	71	2.03
NP_004386.2	DBN1	1	1	drebrin isoform a [Homo sapiens]	71	3.08
NP_005817.1	HNRNPR	6	6	heterogeneous nuclear ribonucleoprotein R isoform 2 [Homo sapiens]	71	13.27
NP_006588.1	HSPA8	13	21	heat shock cognate 71 kDa protein isoform 1 [Homo sapiens]	71	29.1
NP_008998.1	KAT7	1	1	histone acetyltransferase KAT7 isoform 1 [Homo sapiens]	71	1.8
NP_733822.1	LMNA	10	15	lamin isoform A delta10 [Homo sapiens]	71	23.34
NP_002559.2	PABPC1	5	8	polyadenylate-binding protein 1 [Homo sapiens]	71	9.12
NP_005073.2	TRIM25	2	2	E3 ubiquitin/ISG15 ligase TRIM25 [Homo sapiens]	71	6.51
NP_055192.1	DNAJC2	1	1	dnaJ homolog subfamily C member 2 isoform 1 [Homo sapiens]	72	1.93
NP_005338.1	HSPA5	8	12	78 kDa glucose-regulated protein precursor [Homo sapiens]	72	17.13
NP_065698.1	JPH1	1	3	junctophilin-1 [Homo sapiens]	72	1.82
NP_005877.2	KATNB1	1	2	katanin p80 WD40-containing subunit B1 [Homo sapiens]	72	2.44
NP_006256.1	RAD21	1	1	double-strand-break repair protein rad21 homolog [Homo sapiens]	72	1.9
NP_056289.2	SAMHD1	1	1	SAM domain and HD domain-containing protein 1 [Homo sapiens]	72	1.6
NP_612449.2	VASN	1	1	vasorin precursor [Homo sapiens]	72	2.38
NP_003650.1	AGPS	1	1	alkyldihydroxyacetonephosphate synthase, peroxisomal precursor [Homo sapiens]	73	3.04
NP_001347.3	DDX3X	3	6	ATP-dependent RNA helicase DDX3X isoform 1 [Homo sapiens]	73	8.31
NP_004473.2	GALNT3	1	1	polypeptide N-acetylgalactosaminyltransferase 3 [Homo sapiens]	73	1.74
NP_003676.2	KHSRP	3	4	far upstream element-binding protein 2 [Homo sapiens]	73	9
NP_001165780.1	NEXN	1	1	nexilin isoform 2 [Homo sapiens]	73	2.45
NP_001159582.1	PALLD	1	2	palladin isoform 4 [Homo sapiens]	73	3.57
NP_004902.1	PDIA4	1	1	protein disulfide-isomerase A4 precursor [Homo sapiens]	73	1.71
NP_002898.2	RECQL	3	4	ATP-dependent DNA helicase Q1 [Homo sapiens]	73	5.86
NP_004159.2	SDHA	2	3	succinate dehydrogenase [ubiquinone] flavoprotein subunit, mitochondrial [Homo sapiens]	73	4.67
NP_060504.1	WDR70	1	1	WD repeat-containing protein 70 [Homo sapiens]	73	1.83
NP_036473.2	GTPBP4	1	1	nucleolar GTP-binding protein 1 [Homo sapiens]	74	1.42
NP_112480.2	HNRNPM	1	2	heterogeneous nuclear ribonucleoprotein M isoform b [Homo sapiens]	74	2.17
NP_004125.3	HSPA9	4	5	stress-70 protein, mitochondrial precursor [Homo sapiens]	74	11.63
NP_004732.2	NOLC1	1	1	nucleolar and coiled-body phosphoprotein 1 [Homo sapiens]	74	2
NP_777596.2	PCSK9	2	3	proprotein convertase subtilisin/kexin type 9 preproprotein [Homo sapiens]	74	3.03
NP_001177371.1	CAST	1	1	calpastatin isoform m [Homo sapiens]	75	4.6
NP_006764.3	DDX18	2	2	ATP-dependent RNA helicase DDX18 [Homo sapiens]	75	3.73
NP_001032242.1	FOXK1	1	1	forkhead box protein K1 [Homo sapiens]	75	1.5
NP_703194.1	ILF3	5	6	interleukin enhancer-binding factor 3 isoform c [Homo sapiens]	75	13.77
NP_775752.1	MISP	1	1	uncharacterized protein C19orf21 [Homo sapiens]	75	4.27
NP_004730.2	MTA2	1	1	metastasis-associated protein MTA2 [Homo sapiens]	75	2.4
NP_000304.2	PROS1	2	2	vitamin K-dependent protein S preproprotein [Homo sapiens]	75	1.63
NP_003267.1	TMPO	9	11	thymopoietin isoform alpha [Homo sapiens]	75	20.17
NP_055946.1	WDR43	1	1	WD repeat-containing protein 43 [Homo sapiens]	75	1.92
NP_689814.1	ZNF709	1	1	zinc finger protein 709 [Homo sapiens]	75	2.03
NP_001146.2	ANXA6	1	1	annexin A6 isoform 1 [Homo sapiens]	76	1.63
NP_005057.1	SFPQ	2	3	splicing factor, proline- and glutamine-rich [Homo sapiens]	76	4.1
NP_001165415.1	SUN1	1	1	SUN domain-containing protein 1 isoform c [Homo sapiens]	76	6.16
NP_005122.2	THOC1	1	1	THO complex subunit 1 [Homo sapiens]	76	1.52
XP_003960267.1	#N/A	1	1	PREDICTED: chromodomain-helicase-DNA-binding protein 1-like isoform 13 [Homo sapiens]	76	3.27
NP_001725.1	C1S	1	1	complement C1s subcomponent precursor [Homo sapiens]	77	1.6
NP_976240.1	CAPRIN1	6	6	caprin-1 isoform 2 [Homo sapiens]	77	14.27
NP_005372.2	NCL	13	17	nucleolin [Homo sapiens]	77	23.38
NP_000932.3	POR	1	1	NADPH--cytochrome P450 reductase [Homo sapiens]	77	1.47
NP_004689.1	PRPF3	2	3	U4/U6 small nuclear ribonucleoprotein Prp3 [Homo sapiens]	77	5.71
NP_001054.1	TF	22	50	serotransferrin precursor [Homo sapiens]	77	35.96
NP_004604.2	TGM2	2	2	protein-glutamine gamma-glutamyltransferase 2 isoform a [Homo sapiens]	77	5.97
NP_003236.3	TGM3	5	8	protein-glutamine gamma-glutamyltransferase E [Homo sapiens]	77	8.95
NP_066289.2	UBC	6	28	polyubiquitin-C [Homo sapiens]	77	69.49
NP_005681.2	DNM1L	1	1	dynamin-1-like protein isoform 3 [Homo sapiens]	78	4.01
NP_060014.2	NKRF	1	1	NF-kappa-B-repressing factor isoform 2 [Homo sapiens]	78	1.59
NP_001002879.1	THOC5	1	1	THO complex subunit 5 homolog [Homo sapiens]	78	1.61
NP_001231639.1	GFPT1	1	1	glucosamine--fructose-6-phosphate aminotransferase [isomerizing] 1 isoform 1 [Homo sapiens]	79	2.58
NP_116162.1	LRCH3	1	1	leucine-rich repeat and calponin homology domain-containing protein 3 precursor [Homo sapiens]	79	2.25
NP_872634.1	SRPK2	1	1	SRSF protein kinase 2 isoform a [Homo sapiens]	79	1.57
NP_001610.2	ADRBK1	1	1	beta-adrenergic receptor kinase 1 [Homo sapiens]	80	1.74
NP_085130.2	CPEB4	1	1	cytoplasmic polyadenylation element-binding protein 4 [Homo sapiens]	80	3.84
NP_000273.2	PCCA	1	17	propionyl-CoA carboxylase alpha chain, mitochondrial isoform a precursor [Homo sapiens]	80	1.92
NP_597709.2	RAVER1	1	1	ribonucleoprotein PTB-binding 1 [Homo sapiens]	80	3.31
NP_057376.2	TRAP1	1	2	heat shock protein 75 kDa, mitochondrial precursor [Homo sapiens]	80	1.99
NP_055078.1	YME1L1	1	2	ATP-dependent zinc metalloprotease YME1L1 isoform 3 [Homo sapiens]	80	2.51
NP_078961.3	BBS10	1	4	Bardet-Biedl syndrome 10 protein [Homo sapiens]	81	2.63
NP_004725.1	DCLK1	1	1	serine/threonine-protein kinase DCLK1 isoform 1 [Homo sapiens]	81	2.47
NP_000402.3	HLCS	1	1	biotin--protein ligase [Homo sapiens]	81	1.24
NP_001139630.1	MOGS	2	3	mannosyl-oligosaccharide glucosidase isoform 2 [Homo sapiens]	81	8.62
NP_056277.2	NOL11	1	1	nucleolar protein 11 [Homo sapiens]	81	1.95
NP_001035544.1	SLC26A6	1	1	solute carrier family 26 member 6 isoform 4 [Homo sapiens]	81	3.79
NP_112223.1	TRIM56	1	1	E3 ubiquitin-protein ligase TRIM56 [Homo sapiens]	81	1.72
NP_878915.2	TSGA10	1	1	testis-specific gene 10 protein [Homo sapiens]	81	1.43
NP_004930.1	DDX1	1	1	ATP-dependent RNA helicase DDX1 [Homo sapiens]	82	3.11
NP_848611.2	EXOC3L1	1	1	exocyst complex component 3-like protein [Homo sapiens]	82	3.22
NP_055313.1	GOLIM4	1	1	Golgi integral membrane protein 4 [Homo sapiens]	82	2.01
NP_000846.1	GUCY1A2	1	1	guanylate cyclase soluble subunit alpha-2 isoform 2 [Homo sapiens]	82	1.5
NP_060612.2	INTS10	1	1	integrator complex subunit 10 [Homo sapiens]	82	1.27
NP_002221.1	JUP	13	41	junction plakoglobin [Homo sapiens]	82	24.03
NP_006730.2	MCM5	1	1	DNA replication licensing factor MCM5 [Homo sapiens]	82	1.63
NP_066278.3	MST1	1	2	hepatocyte growth factor-like protein precursor [Homo sapiens]	82	2.21
NP_955379.2	NEK10	1	1	serine/threonine-protein kinase Nek10 [Homo sapiens]	82	1.69
NP_006248.1	PRKCQ	1	1	protein kinase C theta type isoform 1 [Homo sapiens]	82	2.27
NP_001158222.1	ASPH	4	4	aspartyl/asparaginyl beta-hydroxylase isoform f [Homo sapiens]	83	8.78
NP_000054.2	C2	3	4	complement C2 isoform 1 preproprotein [Homo sapiens]	83	5.45
NP_000086.2	COMP	1	1	cartilage oligomeric matrix protein precursor [Homo sapiens]	83	1.32
NP_001317.1	CSTF3	2	2	cleavage stimulation factor subunit 3 isoform 1 [Homo sapiens]	83	4.18
NP_001030611.1	FAM129B	2	2	niban-like protein 1 isoform 2 [Homo sapiens]	83	3
NP_005104.2	GOLGA5	1	1	Golgin subfamily A member 5 [Homo sapiens]	83	2.74
NP_000173.2	HADHA	4	6	trifunctional enzyme subunit alpha, mitochondrial precursor [Homo sapiens]	83	12.58
NP_031381.2	HSP90AB1	8	10	heat shock protein HSP 90-beta [Homo sapiens]	83	15.47
NP_001193496.1	IFI16	2	3	gamma-interferon-inducible protein 16 isoform 1 [Homo sapiens]	83	4.66
NP_036450.1	LETM1	3	4	LETM1 and EF-hand domain-containing protein 1, mitochondrial precursor [Homo sapiens]	83	8.53
NP_000290.2	PKP1	1	4	plakophilin-1 isoform 1b [Homo sapiens]	83	2.01
NP_066964.1	XRCC5	5	7	X-ray repair cross-complementing protein 5 [Homo sapiens]	83	7.92
NP_055871.1	RRP1B	1	1	ribosomal RNA processing protein 1 homolog B [Homo sapiens]	84	1.58
NP_015562.1	#N/A	1	1	zinc finger FYVE domain-containing protein 9 isoform 2 [Homo sapiens]	84	3.67
NP_001089.1	ACO2	1	1	aconitate hydratase, mitochondrial precursor [Homo sapiens]	85	2.05
NP_001701.2	CFB	2	2	complement factor B preproprotein [Homo sapiens]	85	2.88
NP_003225.2	TFRC	3	3	transferrin receptor protein 1 [Homo sapiens]	85	8.95
NP_000168.1	GSN	2	4	gelsolin isoform a precursor [Homo sapiens]	86	2.94
NP_055315.2	HTATSF1	2	2	HIV Tat-specific factor 1 [Homo sapiens]	86	3.31
NP_149100.2	PNPT1	1	1	polyribonucleotide nucleotidyltransferase 1, mitochondrial precursor [Homo sapiens]	86	1.92
XP_003960402.1	#N/A	1	1	PREDICTED: putative POM121-like protein 1-like [Homo sapiens]	87	2.02
NP_001017423.1	ALDH18A1	2	2	delta-1-pyrroline-5-carboxylate synthase isoform 2 [Homo sapiens]	87	3.91
NP_004719.2	DDX21	6	6	nucleolar RNA helicase 2 isoform 1 [Homo sapiens]	87	11.75
NP_000391.1	ERCC2	1	1	TFIIH basal transcription factor complex helicase XPD subunit isoform 1 [Homo sapiens]	87	1.45
NP_640334.2	FGD4	1	1	FYVE, RhoGEF and PH domain-containing protein 4 [Homo sapiens]	87	1.17
NP_001245367.1	TARS	2	2	threonine--tRNA ligase, cytoplasmic isoform 2 [Homo sapiens]	87	4.37
NP_001926.2	DPP4	1	1	dipeptidyl peptidase 4 [Homo sapiens]	88	2.74
NP_596867.1	ITGB1	5	9	integrin beta-1 isoform 1A precursor [Homo sapiens]	88	12.66
NP_775656.1	PDE8A	1	1	high affinity cAMP-specific and IBMX-insensitive 3',5'-cyclic phosphodiesterase 8A isoform 2 [Homo sapiens]	88	2.68
NP_056538.1	PNPLA8	1	1	calcium-independent phospholipase A2-gamma isoform 1 [Homo sapiens]	88	1.02
NP_005753.1	TRIM28	5	6	transcription intermediary factor 1-beta [Homo sapiens]	88	10.3
NP_006787.2	AFG3L2	1	1	AFG3-like protein 2 [Homo sapiens]	89	2.13
NP_078881.3	ARHGAP10	1	1	rho GTPase-activating protein 10 [Homo sapiens]	89	2.93
NP_003581.1	CUL3	1	1	cullin-3 isoform 1 [Homo sapiens]	89	2.99
NP_006161.2	NOP2	3	3	putative ribosomal RNA methyltransferase NOP2 isoform 1 [Homo sapiens]	89	5.45
NP_002547.1	OSBP	1	1	oxysterol-binding protein 1 [Homo sapiens]	89	1.49
NP_005868.1	SF3A1	4	6	splicing factor 3A subunit 1 isoform 1 [Homo sapiens]	89	14
NP_009057.1	VCP	7	12	transitional endoplasmic reticulum ATPase [Homo sapiens]	89	13.03
NP_055642.3	ZC3H11A	1	1	zinc finger CCCH domain-containing protein 11A [Homo sapiens]	89	2.84
NP_976229.1	CTAGE5	1	1	cutaneous T-cell lymphoma-associated antigen 5 isoform 2 [Homo sapiens]	90	1.26
NP_003583.2	CUL1	1	1	cullin-1 [Homo sapiens]	90	2.84
NP_062547.1	SUSD2	1	2	sushi domain-containing protein 2 precursor [Homo sapiens]	90	1.7
NP_000350.1	TGM1	1	1	protein-glutamine gamma-glutamyltransferase K [Homo sapiens]	90	1.47
NP_001784.2	CDH3	1	1	cadherin-3 preproprotein [Homo sapiens]	91	2.53
NP_001349.2	DHX15	1	1	putative pre-mRNA-splicing factor ATP-dependent RNA helicase DHX15 [Homo sapiens]	91	2.39
NP_114032.2	HNRNPU	6	8	heterogeneous nuclear ribonucleoprotein U isoform a [Homo sapiens]	91	10.06
NP_001137469.1	OGDHL	1	1	2-oxoglutarate dehydrogenase-like, mitochondrial isoform c [Homo sapiens]	91	1.37
NP_000292.1	PLG	5	7	plasminogen isoform 1 precursor [Homo sapiens]	91	6.54
NP_037393.1	PPARGC1A	1	2	peroxisome proliferator-activated receptor gamma coactivator 1-alpha [Homo sapiens]	91	1.25
NP_003277.1	TOP1	7	8	DNA topoisomerase 1 [Homo sapiens]	91	14.12
NP_001244.1	CDC5L	1	2	cell division cycle 5-like protein [Homo sapiens]	92	2.87
NP_036336.2	GTF3C4	2	2	general transcription factor 3C polypeptide 4 [Homo sapiens]	92	3.53
NP_003290.1	HSP90B1	6	7	endoplasmin precursor [Homo sapiens]	92	12.33
NP_056308.3	KANK2	1	2	KN motif and ankyrin repeat domain-containing protein 2 isoform 1 [Homo sapiens]	92	0.7
NP_006776.1	MALT1	1	1	mucosa-associated lymphoid tissue lymphoma translocation protein 1 isoform a [Homo sapiens]	92	3.4
NP_001257401.1	MCM3	2	3	DNA replication licensing factor MCM3 isoform 2 [Homo sapiens]	92	3.91
NP_997080.1	ADAM15	1	2	disintegrin and metalloproteinase domain-containing protein 15 isoform 6 preproprotein [Homo sapiens]	93	2.09
NP_077741.2	DSC3	1	1	desmocollin-3 isoform Dsc3b preproprotein [Homo sapiens]	93	1.07
NP_055828.2	KDM1A	1	2	lysine-specific histone demethylase 1A isoform b [Homo sapiens]	93	2.93
NP_055484.3	NUP93	1	1	nuclear pore complex protein Nup93 isoform 1 [Homo sapiens]	93	1.59
NP_001157871.1	CCDC175	1	1	uncharacterized protein C14orf38 [Homo sapiens]	94	1.64
NP_149091.1	CDHR1	1	1	cadherin-related family member 1 isoform 1 precursor [Homo sapiens]	94	6.29
NP_004939.1	DSC1	4	16	desmocollin-1 isoform Dsc1b preproprotein [Homo sapiens]	94	6.19
NP_002145.3	HSPA4	2	4	heat shock 70 kDa protein 4 [Homo sapiens]	94	3.93
NP_733745.1	SH2D3C	1	1	SH2 domain-containing protein 3C isoform a [Homo sapiens]	94	0.81
NP_849193.1	STT3B	1	1	dolichyl-diphosphooligosaccharide--protein glycosyltransferase subunit STT3B [Homo sapiens]	94	2.18
NP_001014437.1	CARS	1	1	cysteine--tRNA ligase, cytoplasmic isoform c [Homo sapiens]	95	2.53
NP_001952.1	EEF2	10	16	elongation factor 2 [Homo sapiens]	95	19.81
NP_000499.1	FGA	36	188	fibrinogen alpha chain isoform alpha-E preproprotein [Homo sapiens]	95	41.34
NP_113678.2	LONP2	1	1	lon protease homolog 2, peroxisomal [Homo sapiens]	95	3.29
NP_942089.1	MAP4K5	1	1	mitogen-activated protein kinase kinase kinase kinase 5 [Homo sapiens]	95	1.3
NP_061322.2	MATR3	2	3	matrin-3 isoform a [Homo sapiens]	95	3.78
NP_001106674.2	NACA	2	3	nascent polypeptide-associated complex subunit alpha isoform a [Homo sapiens]	95	4.54
NP_115783.1	PCDHGC5	1	1	protocadherin gamma-C5 isoform 2 precursor [Homo sapiens]	95	2.62
NP_001020262.1	ABCF1	1	2	ATP-binding cassette sub-family F member 1 isoform a [Homo sapiens]	96	1.89
NP_004809.2	DDX23	4	5	probable ATP-dependent RNA helicase DDX23 [Homo sapiens]	96	8.78
NP_065147.1	DDX24	3	3	ATP-dependent RNA helicase DDX24 [Homo sapiens]	96	7.45
NP_005905.2	MCM4	1	1	DNA replication licensing factor MCM4 [Homo sapiens]	96	3.24
NP_000526.1	PMS2	1	1	mismatch repair endonuclease PMS2 isoform a [Homo sapiens]	96	1.39
NP_004351.1	CDH1	2	2	cadherin-1 preproprotein [Homo sapiens]	97	2.15
NP_004399.2	DNM1	1	1	dynamin-1 isoform 1 [Homo sapiens]	97	1.85
NP_006635.2	HSPH1	1	1	heat shock protein 105 kDa [Homo sapiens]	97	2.91
NP_002256.2	KPNB1	2	2	importin subunit beta-1 [Homo sapiens]	97	4.79
NP_002853.2	PYGB	1	1	glycogen phosphorylase, brain form [Homo sapiens]	97	3.08
NP_068781.2	ABR	1	1	active breakpoint cluster region-related protein isoform a [Homo sapiens]	98	1.51
NP_057212.1	COPG1	2	2	coatomer subunit gamma-1 [Homo sapiens]	98	4.46
NP_065173.2	PTGFRN	2	2	prostaglandin F2 receptor negative regulator precursor [Homo sapiens]	98	5.8
NP_076977.3	DDX54	1	1	ATP-dependent RNA helicase DDX54 isoform 2 [Homo sapiens]	99	2.84
NP_057733.2	ESF1	1	1	ESF1 homolog [Homo sapiens]	99	1.41
NP_065779.1	ESYT2	1	1	extended synaptotagmin-2 [Homo sapiens]	99	2.58
NP_065882.1	MKL1	1	1	MKL/myocardin-like protein 1 [Homo sapiens]	99	1.07
NP_005106.2	MVP	2	2	major vault protein [Homo sapiens]	99	5.15
NP_002705.2	PPP1R10	2	2	serine/threonine-protein phosphatase 1 regulatory subunit 10 [Homo sapiens]	99	2.66
NP_478144.1	PPP4R4	1	1	serine/threonine-protein phosphatase 4 regulatory subunit 4 isoform 1 [Homo sapiens]	99	2.41
NP_787052.3	CHSY3	1	1	chondroitin sulfate synthase 3 [Homo sapiens]	100	2.04
NP_001894.2	CTNNA1	2	2	catenin alpha-1 [Homo sapiens]	100	5.63
NP_001242904.1	PIWIL3	1	1	piwi-like protein 3 isoform 2 [Homo sapiens]	100	1.49
NP_002799.3	PSMD2	2	2	26S proteasome non-ATPase regulatory subunit 2 [Homo sapiens]	100	4.19
NP_067062.1	RBM25	2	2	RNA-binding protein 25 [Homo sapiens]	100	3.08
NP_006833.2	SF3B2	2	2	splicing factor 3B subunit 2 [Homo sapiens]	100	4.58
NP_064581.2	XAB2	1	1	pre-mRNA-splicing factor SYF1 [Homo sapiens]	100	1.64
NP_055959.1	ZCCHC14	1	1	zinc finger CCHC domain-containing protein 14 [Homo sapiens]	100	1.26
NP_036218.1	GTF3C3	1	1	general transcription factor 3C polypeptide 3 isoform 1 [Homo sapiens]	101	1.69
NP_002206.2	ITIH1	3	4	inter-alpha-trypsin inhibitor heavy chain H1 isoform a precursor [Homo sapiens]	101	4.5
NP_005947.3	MTHFD1	1	1	C-1-tetrahydrofolate synthase, cytoplasmic [Homo sapiens]	101	2.57
NP_476516.1	NAA15	1	1	N-alpha-acetyltransferase 15, NatA auxiliary subunit [Homo sapiens]	101	0.92
NP_056992.4	SRRT	2	2	serrate RNA effector molecule homolog isoform a [Homo sapiens]	101	3.54
NP_694858.1	TNPO1	1	1	transportin-1 isoform 2 [Homo sapiens]	101	2.25
NP_001166176.1	EIF4G2	1	1	eukaryotic translation initiation factor 4 gamma 2 isoform 1 [Homo sapiens]	102	1.21
NP_004517.2	MCM2	1	1	DNA replication licensing factor MCM2 [Homo sapiens]	102	1.77
NP_001177966.1	PSMD1	4	5	26S proteasome non-ATPase regulatory subunit 1 isoform 2 [Homo sapiens]	102	8.57
NP_055205.2	SND1	6	7	staphylococcal nuclease domain-containing protein 1 [Homo sapiens]	102	10.77
NP_001001487.1	ATP2C1	1	1	calcium-transporting ATPase type 2C member 1 isoform 1b [Homo sapiens]	103	2.45
NP_066997.3	CCAR2	1	1	DBIRD complex subunit KIAA1967 [Homo sapiens]	103	2.82
NP_002209.2	ITIH4	10	16	inter-alpha-trypsin inhibitor heavy chain H4 isoform 1 precursor [Homo sapiens]	103	15.38
NP_006301.3	NPEPPS	2	2	puromycin-sensitive aminopeptidase [Homo sapiens]	103	3.05
NP_001229766.1	AP2A2	1	1	AP-2 complex subunit alpha-2 isoform 1 [Homo sapiens]	104	1.6
NP_006145.2	NEDD4	1	1	E3 ubiquitin-protein ligase NEDD4 isoform 1 [Homo sapiens]	104	1.44
NP_003571.2	NSMAF	1	1	protein FAN isoform 1 [Homo sapiens]	104	1.64
NP_000267.2	OCRL	1	1	inositol polyphosphate 5-phosphatase OCRL-1 isoform a [Homo sapiens]	104	1.11
NP_060458.3	SCYL2	1	1	SCY1-like protein 2 [Homo sapiens]	104	1.94
NP_065954.1	USP29	1	1	ubiquitin carboxyl-terminal hydrolase 29 [Homo sapiens]	104	2.17
NP_004915.2	ACTN4	6	8	alpha-actinin-4 [Homo sapiens]	105	11.96
NP_570603.2	AP2A1	1	1	AP-2 complex subunit alpha-1 isoform 2 [Homo sapiens]	105	2.41
NP_001108603.2	C6	5	5	complement component C6 precursor [Homo sapiens]	105	7.82
NP_000242.1	MSH2	1	1	DNA mismatch repair protein Msh2 isoform 1 [Homo sapiens]	105	1.39
NP_060496.2	PACS1	1	1	phosphofurin acidic cluster sorting protein 1 [Homo sapiens]	105	2.39
NP_002207.2	ITIH2	11	19	inter-alpha-trypsin inhibitor heavy chain H2 precursor [Homo sapiens]	106	15.33
NP_060362.3	PRPF40A	2	2	pre-mRNA-processing factor 40 homolog A [Homo sapiens]	106	3.44
NP_003239.2	THBS4	1	1	thrombospondin-4 precursor [Homo sapiens]	106	1.77
NP_056173.1	MORC3	1	1	MORC family CW-type zinc finger protein 3 [Homo sapiens]	107	1.38
NP_001137502.1	NAT10	1	1	N-acetyltransferase 10 isoform b [Homo sapiens]	107	2.2
NP_149107.4	NEK9	1	1	serine/threonine-protein kinase Nek9 [Homo sapiens]	107	0.82
NP_036601.2	PRPF6	5	5	pre-mRNA-processing factor 6 [Homo sapiens]	107	8.08
NP_001839.2	COL6A1	1	1	collagen alpha-1(VI) chain precursor [Homo sapiens]	108	1.26
NP_001245283.1	EFTUD2	5	5	116 kDa U5 small nuclear ribonucleoprotein component isoform c [Homo sapiens]	108	10.5
NP_570858.2	PTPRN2	1	1	receptor-type tyrosine-protein phosphatase N2 isoform 3 precursor [Homo sapiens]	108	2.74
NP_079108.3	RIN3	1	1	ras and Rab interactor 3 [Homo sapiens]	108	2.03
NP_001141.2	ANPEP	3	7	aminopeptidase N precursor [Homo sapiens]	109	4.03
NP_004736.2	DLGAP2	1	1	disks large-associated protein 2 [Homo sapiens]	109	1.13
NP_001258358.1	EMC1	4	4	ER membrane protein complex subunit 1 isoform 4 precursor [Homo sapiens]	109	7.21
NP_938149.2	GANAB	1	1	neutral alpha-glucosidase AB isoform 3 precursor [Homo sapiens]	109	2.38
NP_001003680.1	LEPR	1	1	leptin receptor isoform 2 precursor [Homo sapiens]	109	1.67
NP_001036041.1	RRBP1	1	1	ribosome-binding protein 1 [Homo sapiens]	109	2.05
NP_001672.1	ATP2A2	2	3	sarcoplasmic/endoplasmic reticulum calcium ATPase 2 isoform a [Homo sapiens]	110	3.61
NP_689845.2	CXorf22	1	1	uncharacterized protein CXorf22 [Homo sapiens]	110	1.23
NP_001157108.1	GTF2I	2	2	general transcription factor II-I isoform 5 [Homo sapiens]	110	2.77
NP_036365.1	RAB3GAP1	1	1	rab3 GTPase-activating protein catalytic subunit isoform 2 [Homo sapiens]	110	1.73
NP_001155856.1	ARHGEF2	1	1	rho guanine nucleotide exchange factor 2 isoform 2 [Homo sapiens]	111	1.22
NP_006380.1	HYOU1	1	2	hypoxia up-regulated protein 1 precursor [Homo sapiens]	111	1.5
NP_000693.1	ATP1A2	1	1	sodium/potassium-transporting ATPase subunit alpha-2 proprotein [Homo sapiens]	112	2.25
NP_694985.29	SIPA1	1	1	signal-induced proliferation-associated protein 1 [Homo sapiens]	112	3.65
NP_000410.2	ITGA2B	1	1	integrin alpha-IIb preproprotein [Homo sapiens]	113	1.25
NP_001609.2	PARP1	4	5	poly [ADP-ribose] polymerase 1 [Homo sapiens]	113	9.07
NP_003556.1	ULK1	1	1	serine/threonine-protein kinase ULK1 [Homo sapiens]	113	1.14
NP_001933.2	DSG1	14	57	desmoglein-1 preproprotein [Homo sapiens]	114	17.35
NP_055586.1	RNF40	1	1	E3 ubiquitin-protein ligase BRE1B isoform 1 [Homo sapiens]	114	1.2
NP_001171545.1	GRIP1	1	1	glutamate receptor-interacting protein 1 isoform 2 [Homo sapiens]	115	2.36
NP_060382.3	HERC6	2	2	probable E3 ubiquitin-protein ligase HERC6 isoform 1 [Homo sapiens]	115	2.25
NP_001139332.1	POP1	1	1	ribonucleases P/MRP protein subunit POP1 [Homo sapiens]	115	1.56
NP_002471.1	PPP1R12A	1	2	protein phosphatase 1 regulatory subunit 12A isoform a [Homo sapiens]	115	2.14
NP_005329.3	HIP1	1	1	huntingtin-interacting protein 1 isoform 1 [Homo sapiens]	116	1.35
NP_002201.1	ITGAV	2	2	integrin alpha-V isoform 1 precursor [Homo sapiens]	116	3.82
NP_858059.1	OGT	2	2	UDP-N-acetylglucosamine--peptide N-acetylglucosaminyltransferase 110 kDa subunit isoform 2 [Homo sapiens]	116	2.22
NP_055644.2	DDX46	2	2	probable ATP-dependent RNA helicase DDX46 [Homo sapiens]	117	4.75
NP_057407.2	HERC5	1	1	E3 ISG15--protein ligase HERC5 [Homo sapiens]	117	1.37
NP_057191.2	ZFR	2	2	zinc finger RNA-binding protein [Homo sapiens]	117	2.51
NP_056041.1	CLEC16A	1	1	protein CLEC16A isoform 1 [Homo sapiens]	118	1.33
NP_075391.3	INTS3	1	2	integrator complex subunit 3 [Homo sapiens]	118	1.92
NP_056175.3	SKIV2L2	3	4	superkiller viralicidic activity 2-like 2 [Homo sapiens]	118	4.8
NP_001121902.1	SMARCAD1	1	1	SWI/SNF-related matrix-associated actin-dependent regulator of chromatin subfamily A containing DEAD/H box 1 isoform a [Homo sapiens]	118	2.72
NP_695012.1	UBA1	3	6	ubiquitin-like modifier-activating enzyme 1 [Homo sapiens]	118	5.39
NP_006382.1	IPO7	1	1	importin-7 [Homo sapiens]	119	1.06
NP_005492.1	ITGA3	2	6	integrin alpha-3 isoform b precursor [Homo sapiens]	119	3.75
NP_004774.1	TAOK2	1	1	serine/threonine-protein kinase TAO2 isoform 2 [Homo sapiens]	119	1.24
NP_001096080.1	TUBGCP5	1	1	gamma-tubulin complex component 5 isoform b [Homo sapiens]	119	1.27
NP_001136018.1	LUZP1	1	1	leucine zipper protein 1 [Homo sapiens]	120	0.93
NP_001074419.1	MYO1C	3	3	unconventional myosin-Ic isoform b [Homo sapiens]	120	3.83
NP_009123.1	SUPT16H	1	1	FACT complex subunit SPT16 [Homo sapiens]	120	1.05
NP_148980.2	TRIM33	1	1	E3 ubiquitin-protein ligase TRIM33 isoform beta [Homo sapiens]	120	1.08
NP_005751.2	CEBPZ	1	1	CCAAT/enhancer-binding protein zeta [Homo sapiens]	121	2.18
NP_002366.2	MAP4	2	3	microtubule-associated protein 4 isoform 1 [Homo sapiens]	121	2.69
NP_003160.2	SUPT5H	1	1	transcription elongation factor SPT5 isoform a [Homo sapiens]	121	1.29
NP_004327.1	BUB1	1	1	mitotic checkpoint serine/threonine-protein kinase BUB1 [Homo sapiens]	122	0.83
NP_000087.1	CP	4	7	ceruloplasmin precursor [Homo sapiens]	122	4.32
NP_003592.3	SMARCA5	1	1	SWI/SNF-related matrix-associated actin-dependent regulator of chromatin subfamily A member 5 [Homo sapiens]	122	1.14
NP_001035095.1	TCERG1	1	1	transcription elongation regulator 1 isoform 2 [Homo sapiens]	122	1.02
NP_066939.1	ADCY1	1	1	adenylate cyclase type 1 [Homo sapiens]	123	1.43
NP_852107.1	ADNP	1	1	activity-dependent neuroprotector homeobox protein [Homo sapiens]	123	1.45
NP_004779.2	UBE4A	1	1	ubiquitin conjugation factor E4 A isoform 1 [Homo sapiens]	123	1.3
NP_056506.2	WWC3	1	1	protein WWC3 [Homo sapiens]	123	0.73
NP_003391.1	XPO1	1	1	exportin-1 [Homo sapiens]	123	1.87
NP_061155.2	ANLN	1	1	actin-binding protein anillin [Homo sapiens]	124	1.6
NP_001171725.1	ESYT1	7	13	extended synaptotagmin-1 isoform 1 [Homo sapiens]	124	11.85
NP_075048.1	RANBP17	1	1	ran-binding protein 17 [Homo sapiens]	124	1.01
NP_653226.4	WDR64	1	1	WD repeat-containing protein 64 [Homo sapiens]	124	1.2
NP_001116244.1	AGAP2	1	1	arf-GAP with GTPase, ANK repeat and PH domain-containing protein 2 isoform PIKE-L [Homo sapiens]	125	1.43
NP_115803.1	MAML2	1	1	mastermind-like protein 2 [Homo sapiens]	125	1.82
NP_036355.2	MYO1B	3	3	unconventional myosin-Ib isoform 2 [Homo sapiens]	125	4.73
NP_899234.2	OVCH1	1	1	ovochymase-1 precursor [Homo sapiens]	125	2.2
NP_620706.1	SMARCC2	1	1	SWI/SNF complex subunit SMARCC2 isoform b [Homo sapiens]	125	1.15
NP_001002860.2	BTBD7	1	1	BTB/POZ domain-containing protein 7 isoform 1 [Homo sapiens]	126	2.3
NP_001186704.1	CPD	1	1	carboxypeptidase D isoform 2 [Homo sapiens]	126	1.06
NP_065757.1	SCAF4	1	1	splicing factor, arginine/serine-rich 15 isoform 1 [Homo sapiens]	126	1.39
NP_001914.3	DDB1	1	1	DNA damage-binding protein 1 [Homo sapiens]	127	2.02
NP_940890.3	FAM83H	1	1	protein FAM83H [Homo sapiens]	127	1.95
NP_003461.2	USP7	2	2	ubiquitin carboxyl-terminal hydrolase 7 [Homo sapiens]	128	2.45
NP_036540.3	ZMYND8	1	1	protein kinase C-binding protein 1 isoform b [Homo sapiens]	128	1.29
NP_001001396.1	ATP2B4	1	1	plasma membrane calcium-transporting ATPase 4 isoform 4a [Homo sapiens]	129	2.14
NP_060700.2	NUP133	1	1	nuclear pore complex protein Nup133 [Homo sapiens]	129	1.12
NP_006113.2	MAN2A2	1	1	alpha-mannosidase 2x [Homo sapiens]	130	1.65
NP_444271.2	RBM33	1	1	RNA-binding protein 33 [Homo sapiens]	130	1.03
NP_003238.2	THBS2	1	1	thrombospondin-2 precursor [Homo sapiens]	130	0.77
NP_056656.2	ADAR	7	7	double-stranded RNA-specific adenosine deaminase isoform c [Homo sapiens]	131	9.06
NP_006035.2	HDAC6	1	1	histone deacetylase 6 [Homo sapiens]	131	1.89
NP_001139395.1	SCAPER	1	1	S phase cyclin A-associated protein in the endoplasmic reticulum isoform b [Homo sapiens]	131	2.08
NP_065143.2	ATP13A1	1	1	probable cation-transporting ATPase 13A1 [Homo sapiens]	133	2.33
NP_060707.2	CCAR1	2	2	cell division cycle and apoptosis regulator protein 1 [Homo sapiens]	133	3.65
NP_055448.1	CTR9	3	3	RNA polymerase-associated protein CTR9 homolog [Homo sapiens]	133	4.35
NP_004678.3	MTMR4	1	1	myotubularin-related protein 4 [Homo sapiens]	133	1.34
NP_065953.1	CAMSAP3	1	1	calmodulin-regulated spectrin-associated protein 3 isoform 2 [Homo sapiens]	135	1.36
NP_036558.3	SF3B3	2	2	splicing factor 3B subunit 3 [Homo sapiens]	135	3.53
NP_060649.3	ATF7IP	1	1	activating transcription factor 7-interacting protein 1 [Homo sapiens]	136	0.71
NP_060918.2	CAND1	3	4	cullin-associated NEDD8-dissociated protein 1 [Homo sapiens]	136	3.33
NP_001248755.1	AP3D1	1	1	AP-3 complex subunit delta-1 isoform 3 [Homo sapiens]	137	1.81
NP_036333.2	GLG1	1	1	Golgi apparatus protein 1 isoform 1 precursor [Homo sapiens]	137	0.83
NP_000081.1	COL3A1	3	4	collagen alpha-1(III) chain preproprotein [Homo sapiens]	138	2.25
NP_000079.2	COL1A1	6	10	collagen alpha-1(I) chain preproprotein [Homo sapiens]	139	6.9
NP_001091868.1	COPA	1	1	coatomer subunit alpha isoform 1 [Homo sapiens]	139	2.27
NP_056988.3	EIF5B	3	3	eukaryotic translation initiation factor 5B [Homo sapiens]	139	2.79
NP_036442.3	KIF4A	4	4	chromosome-associated kinesin KIF4A [Homo sapiens]	140	5.6
NP_000918.2	ABCB1	1	1	multidrug resistance protein 1 [Homo sapiens]	141	1.88
NP_001348.2	DHX9	2	2	ATP-dependent RNA helicase A [Homo sapiens]	141	2.2
NP_976221.1	HDLBP	4	4	vigilin isoform a [Homo sapiens]	141	5.21
NP_005436.1	SMC3	3	3	structural maintenance of chromosomes protein 3 [Homo sapiens]	141	3.12
NP_001159743.1	SPATA13	1	1	spermatogenesis-associated protein 13 isoform 1 [Homo sapiens]	141	1.1
NP_004810.2	SYMPK	1	1	symplekin [Homo sapiens]	141	1.33
NP_001846.3	COL15A1	1	1	collagen alpha-1(XV) chain precursor [Homo sapiens]	142	1.22
NP_001230242.1	STK36	1	1	serine/threonine-protein kinase 36 isoform 2 [Homo sapiens]	142	3.01
NP_940912.1	ITIH6	1	1	inter-alpha-trypsin inhibitor heavy chain H6 precursor [Homo sapiens]	143	4.04
NP_001121369.1	RPGRIP1L	1	1	protein fantom isoform b [Homo sapiens]	143	2.43
NP_055535.2	SLK	1	1	STE20-like serine/threonine-protein kinase [Homo sapiens]	143	0.89
NP_006297.2	SMC1A	1	1	structural maintenance of chromosomes protein 1A [Homo sapiens]	143	1.14
NP_004310.1	ASTN1	1	1	astrotactin-1 isoform 1 precursor [Homo sapiens]	144	2.55
NP_005853.2	STAG1	2	2	cohesin subunit SA-1 [Homo sapiens]	144	2.86
NP_000384.2	COL5A2	1	1	collagen alpha-2(V) chain preproprotein [Homo sapiens]	145	1.07
NP_001032410.1	CYFIP2	1	1	cytoplasmic FMR1-interacting protein 2 [Homo sapiens]	146	0.64
NP_036565.2	SF3B1	2	3	splicing factor 3B subunit 1 isoform 1 [Homo sapiens]	146	1.99
NP_060853.3	WDR33	1	1	pre-mRNA 3' end processing protein WDR33 isoform 1 [Homo sapiens]	146	0.75
NP_005487.3	SMC4	1	1	structural maintenance of chromosomes protein 4 [Homo sapiens]	147	0.7
NP_001150.3	AOX1	1	1	aldehyde oxidase [Homo sapiens]	148	0.9
NP_001099008.1	MYBBP1A	3	3	myb-binding protein 1A isoform 1 [Homo sapiens]	149	3.3
NP_004289.1	NUP155	1	1	nuclear pore complex protein Nup155 isoform 2 [Homo sapiens]	149	0.9
NP_996769.3	CCDC18	1	1	coiled-coil domain-containing protein 18 [Homo sapiens]	151	0.85
NP_065766.1	PLEKHH1	1	1	pleckstrin homology domain-containing family H member 1 [Homo sapiens]	151	1.25
NP_005798.2	PRG4	5	9	proteoglycan 4 isoform A precursor [Homo sapiens]	151	3.56
NP_055792.1	ACIN1	1	1	apoptotic chromatin condensation inducer in the nucleus isoform 1 [Homo sapiens]	152	2.01
NP_005087.1	ZMYM3	1	1	zinc finger MYM-type protein 3 isoform 1 [Homo sapiens]	152	1.24
NP_001257943.1	KTN1	3	3	kinectin isoform d [Homo sapiens]	153	2.78
NP_000170.1	MSH6	2	2	DNA mismatch repair protein Msh6 [Homo sapiens]	153	1.84
NP_001093587.1	RIMS2	1	1	regulating synaptic membrane exocytosis protein 2 isoform a [Homo sapiens]	153	3.78
NP_085059.2	COL18A1	2	3	collagen alpha-1(XVIII) chain isoform 1 precursor [Homo sapiens]	154	2.44
NP_005723.2	RAD50	1	1	DNA repair protein RAD50 [Homo sapiens]	154	0.99
XP_001715949.2	#N/A	1	2	PREDICTED: LOW QUALITY PROTEIN: ovostatin homolog 2 [Homo sapiens]	154	1.9
NP_000236.2	MET	3	3	hepatocyte growth factor receptor isoform b precursor [Homo sapiens]	155	2.73
NP_056018.2	RPRD2	1	1	regulation of nuclear pre-mRNA domain-containing protein 2 [Homo sapiens]	156	0.96
NP_055680.3	NCAPD2	1	1	condensin complex subunit 1 [Homo sapiens]	157	1.14
NP_671766.1	NCOA1	1	1	nuclear receptor coactivator 1 isoform 3 [Homo sapiens]	157	2.29
NP_054828.2	ATAD2	1	2	ATPase family AAA domain-containing protein 2 [Homo sapiens]	158	1.29
NP_573566.2	LRPPRC	4	4	leucine-rich PPR motif-containing protein, mitochondrial precursor [Homo sapiens]	158	5.6
NP_443066.2	WDR7	1	1	WD repeat-containing protein 7 isoform 2 [Homo sapiens]	160	1.44
NP_001035864.1	CEP170	1	1	centrosomal protein of 170 kDa isoform gamma [Homo sapiens]	161	0.82
NP_037423.2	CPSF1	1	1	cleavage and polyadenylation specificity factor subunit 1 [Homo sapiens]	161	1.52
NP_004841.2	ROCK2	1	1	rho-associated protein kinase 2 [Homo sapiens]	161	1.01
NP_055754.2	TRAPPC8	1	2	trafficking protein particle complex subunit 8 [Homo sapiens]	161	1.11
NP_000005.2	A2M	1	1	alpha-2-macroglobulin precursor [Homo sapiens]	163	0.81
NP_001002909.1	GPATCH8	1	1	G patch domain-containing protein 8 [Homo sapiens]	164	1.13
NP_055912.2	CLASP2	1	1	CLIP-associating protein 2 isoform 1 [Homo sapiens]	166	1.32
NP_982284.1	CAMSAP2	1	1	calmodulin-regulated spectrin-associated protein 2 [Homo sapiens]	167	1.08
NP_065069.1	RALGAPB	1	1	ral GTPase-activating protein subunit beta [Homo sapiens]	167	1.14
NP_115784.1	BAZ1B	1	1	tyrosine-protein kinase BAZ1B [Homo sapiens]	171	0.81
NP_001171988.1	ZCCHC6	1	1	terminal uridylyltransferase 7 isoform 1 [Homo sapiens]	171	0.67
NP_940931.2	EFCAB5	1	1	EF-hand calcium-binding domain-containing protein 5 isoform a [Homo sapiens]	173	0.8
NP_064693.2	ABCC9	1	1	ATP-binding cassette sub-family C member 9 isoform SUR2B [Homo sapiens]	174	2.19
NP_001058.2	TOP2A	4	4	DNA topoisomerase 2-alpha [Homo sapiens]	174	3.53
NP_872589.1	BAZ1A	1	1	bromodomain adjacent to zinc finger domain protein 1A isoform b [Homo sapiens]	175	0.92
NP_060783.3	PBRM1	2	2	protein polybromo-1 [Homo sapiens]	181	2.28
NP_005637.3	TARBP1	1	1	probable methyltransferase TARBP1 [Homo sapiens]	182	0.68
NP_000084.3	COL5A1	1	1	collagen alpha-1(V) chain preproprotein [Homo sapiens]	183	1.52
NP_001370.1	DNMT1	1	1	DNA (cytosine-5)-methyltransferase 1 isoform b [Homo sapiens]	183	1.67
NP_079146.2	PREX2	1	1	phosphatidylinositol 3,4,5-trisphosphate-dependent Rac exchanger 2 protein isoform a [Homo sapiens]	183	2.55
NP_001075019.1	THOC2	5	5	THO complex subunit 2 [Homo sapiens]	183	3.52
NP_001059.2	TOP2B	3	3	DNA topoisomerase 2-beta [Homo sapiens]	183	2.96
NP_002637.3	PIK3C2B	1	1	phosphatidylinositol 4-phosphate 3-kinase C2 domain-containing subunit beta [Homo sapiens]	185	0.86
NP_072174.3	TNS1	1	1	tensin-1 [Homo sapiens]	186	1.73
NP_000055.2	C3	24	84	complement C3 precursor [Homo sapiens]	187	10.4
NP_624358.2	NUP98	5	5	nuclear pore complex protein Nup98-Nup96 isoform 4 [Homo sapiens]	187	4.92
NP_001726.2	C5	4	5	complement C5 preproprotein [Homo sapiens]	188	3.34
NP_003861.1	IQGAP1	2	2	ras GTPase-activating-like protein IQGAP1 [Homo sapiens]	189	2.47
NP_004850.1	CLTC	4	5	clathrin heavy chain 1 [Homo sapiens]	191	4.36
NP_009224.2	C4A	32	58	complement C4-A isoform 1 preproprotein [Homo sapiens]	193	21.56
NP_002967.2	SCN7A	1	1	sodium channel protein type 7 subunit alpha [Homo sapiens]	193	0.77
NP_001036148.2	SHPRH	1	1	E3 ubiquitin-protein ligase SHPRH isoform a [Homo sapiens]	193	1.07
NP_003248.3	TJP1	1	1	tight junction protein ZO-1 isoform a [Homo sapiens]	195	1.83
NP_001073379.1	LRRIQ1	1	1	leucine-rich repeat and IQ domain-containing protein 1 [Homo sapiens]	199	0.64
NP_060647.2	N4BP2	1	1	NEDD4-binding protein 2 [Homo sapiens]	199	0.73
XP_003960882.1	#N/A	1	1	PREDICTED: FERM and PDZ domain-containing protein 3 [Homo sapiens]	204	0.49
NP_000325.4	SCN4A	1	1	sodium channel protein type 4 subunit alpha [Homo sapiens]	208	0.76
NP_005325.2	HCFC1	2	3	host cell factor 1 [Homo sapiens]	209	1.23
NP_055863.1	SETD1B	1	1	histone-lysine N-methyltransferase SETD1B [Homo sapiens]	209	0.78
NP_001135967.1	MYO5A	1	1	unconventional myosin-Va isoform 2 [Homo sapiens]	212	0.66
NP_001157968.1	CFAP44	1	1	WD repeat-containing protein 52 isoform 1 [Homo sapiens]	214	0.7
NP_624361.1	ARID1A	1	1	AT-rich interactive domain-containing protein 1A isoform b [Homo sapiens]	218	1.26
NP_001264.2	CHD4	4	4	chromodomain-helicase-DNA-binding protein 4 [Homo sapiens]	218	4.34
NP_055571.2	CKAP5	4	4	cytoskeleton-associated protein 5 isoform b [Homo sapiens]	218	2.33
NP_004229.1	TRIP12	1	1	E3 ubiquitin-protein ligase TRIP12 [Homo sapiens]	220	1.46
NP_001014972.1	ZNF638	1	1	zinc finger protein 638 isoform 1 [Homo sapiens]	220	0.4
NP_001073867.1	KIAA0368	1	1	proteasome-associated protein ECM29 homolog [Homo sapiens]	224	1.24
NP_002464.1	MYH9	22	40	myosin-9 [Homo sapiens]	226	16.43
NP_055456.2	MDC1	1	1	mediator of DNA damage checkpoint protein 1 [Homo sapiens]	227	0.91
NP_001073883.2	CCDC88C	1	1	protein Daple [Homo sapiens]	228	0.54
NP_005955.3	MYH10	6	8	myosin-10 isoform 2 [Homo sapiens]	229	4.61
NP_006176.2	NUMA1	1	1	nuclear mitotic apparatus protein 1 [Homo sapiens]	238	0.61
NP_005413.2	TECTA	1	1	alpha-tectorin precursor [Homo sapiens]	239	0.6
NP_054733.2	SNRNP200	5	5	U5 small nuclear ribonucleoprotein 200 kDa helicase [Homo sapiens]	244	2.86
NP_001014364.1	FLG2	7	29	filaggrin-2 [Homo sapiens]	248	6.23
NP_068506.2	SVIL	1	1	supervillin isoform 2 [Homo sapiens]	248	0.81
NP_000121.2	F5	1	2	coagulation factor V precursor [Homo sapiens]	252	0.63
NP_653213.6	LOXHD1	1	1	lipoxygenase homology domain-containing protein 1 isoform 1 [Homo sapiens]	252	0.81
NP_056261.4	AHCTF1	1	1	protein ELYS [Homo sapiens]	253	0.92
NP_001005407.1	CACNA1H	1	1	voltage-dependent T-type calcium channel subunit alpha-1H isoform b [Homo sapiens]	258	0.98
NP_005119.2	DOPEY2	1	1	protein dopey-2 [Homo sapiens]	258	1.39
NP_758859.1	NSD1	1	1	histone-lysine N-methyltransferase, H3 lysine-36 and H4 lysine-20 specific isoform a [Homo sapiens]	267	0.58
NP_003283.2	TPR	4	4	nucleoprotein TPR [Homo sapiens]	267	1.9
NP_005900.2	MAP1B	4	4	microtubule-associated protein 1B [Homo sapiens]	270	3.08
NP_006280.3	TLN1	4	5	talin-1 [Homo sapiens]	270	3.23
NP_997647.1	FN1	5	5	fibronectin isoform 1 preproprotein [Homo sapiens]	272	3.39
NP_004095.4	FASN	2	2	fatty acid synthase [Homo sapiens]	273	1.55
NP_006436.3	PRPF8	7	7	pre-mRNA-processing-splicing factor 8 [Homo sapiens]	273	4.93
NP_060621.3	RIF1	2	2	telomere-associated protein RIF1 isoform 1 [Homo sapiens]	274	1.42
NP_003119.2	SPTBN1	13	15	spectrin beta chain, non-erythrocytic 1 isoform 1 [Homo sapiens]	274	8.25
NP_006255.1	PTPN13	1	1	tyrosine-protein phosphatase non-receptor type 13 isoform 2 [Homo sapiens]	275	0.49
NP_079413.3	SPG11	1	1	spatacsin isoform 1 [Homo sapiens]	279	0.53
NP_001104026.1	FLNA	34	96	filamin-A isoform 2 [Homo sapiens]	281	21.08
NP_000480.2	ATRX	1	1	transcriptional regulator ATRX isoform 1 [Homo sapiens]	282	0.48
NP_056161.2	ZFYVE26	1	1	zinc finger FYVE domain-containing protein 26 [Homo sapiens]	284	1.06
NP_001123910.1	SPTAN1	22	26	spectrin alpha chain, non-erythrocytic 1 isoform 1 [Homo sapiens]	285	15.02
NP_079390.3	CEP290	1	1	centrosomal protein of 290 kDa [Homo sapiens]	290	0.4
NP_001164100.1	CHD8	1	1	chromodomain-helicase-DNA-binding protein 8 isoform 1 [Homo sapiens]	290	1.43
NP_006827.1	GCN1L1	3	3	translational activator GCN1 [Homo sapiens]	293	2.25
NP_002215.2	ITPR3	1	3	inositol 1,4,5-trisphosphate receptor type 3 [Homo sapiens]	304	0.41
NP_001804.2	CENPE	1	1	centromere-associated protein E [Homo sapiens]	316	0.7
NP_000258.1	NF1	2	2	neurofibromin isoform 2 [Homo sapiens]	317	1.17
NP_001139438.1	MKI67	3	3	antigen KI-67 isoform 2 [Homo sapiens]	319	2.07
NP_004406.2	DSP	43	110	desmoplakin isoform I [Homo sapiens]	332	17.52
NP_004361.3	COL12A1	2	2	collagen alpha-1(XII) chain long isoform precursor [Homo sapiens]	333	0.88
NP_055646.2	TRANK1	1	1	TPR and ankyrin repeat-containing protein 1 [Homo sapiens]	336	0.85
NP_056040.2	PRUNE2	1	1	protein prune homolog 2 [Homo sapiens]	340	0.52
NP_009049.2	TRIO	1	1	triple functional domain protein [Homo sapiens]	347	0.36
NP_848599.3	DNAH12	3	5	dynein heavy chain 12, axonemal isoform 1 [Homo sapiens]	357	1.68
NP_006258.3	RANBP2	1	1	E3 SUMO-protein ligase RanBP2 [Homo sapiens]	358	0.43
NP_000050.2	BRCA2	1	1	breast cancer type 2 susceptibility protein [Homo sapiens]	384	0.29
NP_005924.2	KMT2A	1	1	histone-lysine N-methyltransferase MLL isoform 2 precursor [Homo sapiens]	431	0.86
NP_001139.3	ANK2	2	2	ankyrin-2 isoform 1 [Homo sapiens]	433	0.56
NP_002007.1	FLG	4	7	filaggrin [Homo sapiens]	435	2.49
NP_008835.5	PRKDC	27	31	DNA-dependent protein kinase catalytic subunit isoform 1 [Homo sapiens]	469	8.84
NP_001438.1	FAT2	1	1	protocadherin Fat 2 precursor [Homo sapiens]	479	0.18
NP_066267.2	ANK3	1	1	ankyrin-3 isoform 1 [Homo sapiens]	480	0.32
NP_113584.3	HUWE1	1	1	E3 ubiquitin-protein ligase HUWE1 [Homo sapiens]	482	0.34
NP_065928.2	DNAH2	1	1	dynein heavy chain 2, axonemal [Homo sapiens]	507	0.52
NP_000375.2	APOB	6	9	apolipoprotein B-100 precursor [Homo sapiens]	515	1.84
NP_997320.2	DNAH10	1	1	dynein heavy chain 10, axonemal [Homo sapiens]	515	0.27
NP_061027.2	LRP1B	1	1	low-density lipoprotein receptor-related protein 1B precursor [Homo sapiens]	515	0.52
NP_958786.1	PLEC	12	19	plectin isoform 1a [Homo sapiens]	516	5.32
NP_003768.2	#N/A	1	1	dynein heavy chain 11, axonemal [Homo sapiens]	521	0.35
NP_057336.3	BIRC6	1	1	baculoviral IAP repeat-containing protein 6 [Homo sapiens]	530	0.35
NP_001367.2	DYNC1H1	4	5	cytoplasmic dynein 1 heavy chain 1 [Homo sapiens]	532	2.02
NP_001611.1	AHNAK	18	18	neuroblast differentiation-associated protein AHNAK isoform 1 [Homo sapiens]	629	7.83
NP_775922.2	FSIP2	1	2	fibrous sheath-interacting protein 2 [Homo sapiens]	789	0.27
NP_001258152.2	OBSCN	1	1	obscurin isoform IC [Homo sapiens]	972	0.12
NP_001254479.1	TTN	2	2	titin isoform IC [Homo sapiens]	3992	0.08

## Sheet: Table S1-3
Table S1-3. Protein identification for one independent biological experiment resulting from LC-MS/MS analysis for 12% glycine SDS-PAGE treatment.
Refseq.Accession NO.	Gene symbol	Peptides hits	Spectral counts	Description	MW(kDa)	Sequence coverage(%)
NP_001034267.1	ATP5J2	2	2	ATP synthase subunit f, mitochondrial isoform 2d [Homo sapiens]	6	48.98
NP_002150.1	HTN1	1	1	histatin-1 precursor [Homo sapiens]	7	19.3
NP_006676.1	SMR3B	2	2	submaxillary gland androgen-regulated protein 3B precursor [Homo sapiens]	8	26.58
NP_001636.1	APOC1	8	11	apolipoprotein C-I precursor [Homo sapiens]	9	51.81
NP_003000.1	SEPW1	1	1	selenoprotein W [Homo sapiens]	9	31.03
NP_036454.1	LSM5	1	1	U6 snRNA-associated Sm-like protein LSm5 isoform a [Homo sapiens]	10	25.27
NP_112576.1	SH3BGRL3	1	1	SH3 domain-binding glutamic acid-rich-like protein 3 [Homo sapiens]	10	10.75
NP_003124.1	SRP9	1	1	signal recognition particle 9 kDa protein isoform 2 [Homo sapiens]	10	12.79
NP_996560.1	VKORC1	1	1	vitamin K epoxide reductase complex subunit 1 isoform 2 precursor [Homo sapiens]	10	14.13
NP_001634.1	APOA2	11	42	apolipoprotein A-II preproprotein [Homo sapiens]	11	64
NP_000474.2	APOC2	7	17	apolipoprotein C-II precursor [Homo sapiens]	11	62.38
NP_000031.1	APOC3	7	22	apolipoprotein C-III precursor [Homo sapiens]	11	72.73
NP_005204.1	CSTA	3	4	cystatin-A [Homo sapiens]	11	52.04
NP_444513.1	DCD	4	13	dermcidin preproprotein [Homo sapiens]	11	34.55
NP_003535.1	HIST1H4B	3	4	histone H4 [Homo sapiens]	11	29.13
NP_002957.1	S100A10	1	2	protein S100-A10 [Homo sapiens]	11	17.53
NP_002954.2	S100A7	1	2	protein S100-A7 [Homo sapiens]	11	10.89
NP_002955.2	S100A8	3	5	protein S100-A8 [Homo sapiens]	11	32.26
NP_061820.1	CYCS	1	1	cytochrome c [Homo sapiens]	12	17.14
NP_001335.1	DAD1	1	1	dolichyl-diphosphooligosaccharide--protein glycosyltransferase subunit DAD1 [Homo sapiens]	12	10.62
NP_000792.1	FKBP1A	2	2	peptidyl-prolyl cis-trans isomerase FKBP1A isoform a [Homo sapiens]	12	28.7
NP_665906.1	HMGA1	1	2	high mobility group protein HMG-I/HMG-Y isoform a [Homo sapiens]	12	23.36
NP_000891.2	MGP	1	1	matrix Gla protein isoform 2 precursor [Homo sapiens]	12	10.68
NP_444278.1	MRPL53	1	1	39S ribosomal protein L53, mitochondrial [Homo sapiens]	12	14.29
NP_002611.1	PF4V1	1	1	platelet factor 4 variant precursor [Homo sapiens]	12	8.65
NP_378669.1	RPL36	1	1	60S ribosomal protein L36 [Homo sapiens]	12	12.38
NP_000995.1	RPLP2	1	2	60S acidic ribosomal protein P2 [Homo sapiens]	12	29.57
NP_005611.1	S100A11	2	5	protein S100-A11 [Homo sapiens]	12	34.29
NP_062427.1	S100A4	1	1	protein S100-A4 [Homo sapiens]	12	10.89
NP_003320.2	TXN	3	3	thioredoxin isoform 1 [Homo sapiens]	12	30.48
NP_296374.1	RPL34	1	1	60S ribosomal protein L34 [Homo sapiens]	13	11.11
NP_001014.1	RPS20	2	2	40S ribosomal protein S20 isoform 2 [Homo sapiens]	13	21.01
NP_002956.1	S100A9	5	9	protein S100-A9 [Homo sapiens]	13	42.11
NP_003078.2	SNCG	1	1	gamma-synuclein [Homo sapiens]	13	15.75
NP_004039.1	B2M	2	3	beta-2-microglobulin precursor [Homo sapiens]	14	16.81
NP_689532.1	C12orf54	1	1	uncharacterized protein C12orf54 [Homo sapiens]	14	11.81
NP_001434.1	FABP1	1	1	fatty acid-binding protein, liver [Homo sapiens]	14	7.87
NP_001019770.1	HIST2H2BF	1	1	histone H2B type 2-F isoform a [Homo sapiens]	14	11.11
NP_001003796.1	NHP2L1	1	2	NHP2-like protein 1 [Homo sapiens]	14	11.72
NP_002695.1	PPBP	3	4	platelet basic protein preproprotein [Homo sapiens]	14	26.56
NP_004588.1	SNRPD2	1	1	small nuclear ribonucleoprotein Sm D2 isoform 1 [Homo sapiens]	14	11.02
NP_006285.1	UQCRB	1	1	cytochrome b-c1 complex subunit 7 isoform 1 [Homo sapiens]	14	9.91
NP_064571.1	ACN9	1	1	protein ACN9 homolog, mitochondrial precursor [Homo sapiens]	15	13.6
NP_001637.1	APOC4	5	10	apolipoprotein C-IV precursor [Homo sapiens]	15	33.86
NP_001191038.1	BCL2L11	1	1	bcl-2-like protein 11 isoform 14 [Homo sapiens]	15	8.57
NP_002096.1	H2AFX	2	2	histone H2A.x [Homo sapiens]	15	18.18
NP_005315.1	H3F3B	1	1	histone H3.3 [Homo sapiens]	15	8.09
NP_000508.1	HBA2	6	23	hemoglobin subunit alpha [Homo sapiens]	15	57.75
NP_001243225.1	IGLL5	8	55	immunoglobulin lambda-like polypeptide 5 isoform 2 [Homo sapiens]	15	52.52
NP_002298.1	LGALS7	1	1	galectin-7 [Homo sapiens]	15	10.29
XP_003118866.1	LOC100506562	1	1	PREDICTED: protein LLP homolog [Homo sapiens]	15	10.24
NP_005013.1	PFN1	8	15	profilin-1 [Homo sapiens]	15	74.29
NP_000974.1	RPL22	1	1	60S ribosomal protein L22 proprotein [Homo sapiens]	15	8.59
NP_000969.1	RPL23	1	2	60S ribosomal protein L23 [Homo sapiens]	15	12.14
NP_001007.2	RPS12	1	1	40S ribosomal protein S12 [Homo sapiens]	15	7.58
NP_001007101.1	SCP2	1	1	non-specific lipid-transfer protein isoform 4 proprotein [Homo sapiens]	15	13.57
NP_059118.2	CALML5	1	1	calmodulin-like protein 5 [Homo sapiens]	16	15.75
NP_066972.1	COTL1	1	1	coactosin-like protein [Homo sapiens]	16	11.27
NP_000749.2	CSF2	1	1	granulocyte-macrophage colony-stimulating factor precursor [Homo sapiens]	16	13.89
NP_000090.1	CST3	2	2	cystatin-C precursor [Homo sapiens]	16	18.49
NP_003783.1	EDF1	1	2	endothelial differentiation-related factor 1 isoform alpha [Homo sapiens]	16	16.89
NP_004461.2	FKBP2	1	1	peptidyl-prolyl cis-trans isomerase FKBP2 precursor [Homo sapiens]	16	19.72
NP_000509.1	HBB	17	43	hemoglobin subunit beta [Homo sapiens]	16	89.8
NP_000510.1	HBD	10	21	hemoglobin subunit delta [Homo sapiens]	16	48.3
NP_000979.1	RPL27	2	3	60S ribosomal protein L27 [Homo sapiens]	16	28.68
NP_005608.1	RPS14	1	1	40S ribosomal protein S14 [Homo sapiens]	16	6.62
NP_001012.1	RPS17	2	3	40S ribosomal protein S17 [Homo sapiens]	16	19.26
NP_000362.1	TTR	12	29	transthyretin precursor [Homo sapiens]	16	69.39
XP_003846762.1	#N/A	1	1	PREDICTED: putative uncharacterized protein FLJ45355-like [Homo sapiens]	17	15.95
NP_001136.1	ANG	1	2	angiogenin precursor [Homo sapiens]	17	10.88
NP_112240.1	ARPC5L	2	2	actin-related protein 2/3 complex subunit 5-like protein [Homo sapiens]	17	22.88
NP_008819.1	CALM1	2	3	calmodulin [Homo sapiens]	17	22.82
NP_001011546.1	DSTN	1	2	destrin isoform b [Homo sapiens]	17	10.81
NP_065123.1	EIF5A2	1	1	eukaryotic translation initiation factor 5A-2 [Homo sapiens]	17	4.58
NP_057152.2	FIS1	1	1	mitochondrial fission 1 protein [Homo sapiens]	17	7.24
NP_000230.1	LYZ	3	5	lysozyme C precursor [Homo sapiens]	17	20.27
NP_005359.1	MB	3	3	myoglobin [Homo sapiens]	17	28.57
NP_002404.1	MGST2	1	1	microsomal glutathione S-transferase 2 isoform 1 precursor [Homo sapiens]	17	9.52
NP_001129470.1	NDUFB11	1	1	NADH dehydrogenase [ubiquinone] 1 beta subcomplex subunit 11, mitochondrial isoform 2 [Homo sapiens]	17	11.11
NP_001018149.1	NME2	1	2	nucleoside diphosphate kinase B isoform a [Homo sapiens]	17	12.5
NP_006214.2	PIN4	1	1	peptidyl-prolyl cis-trans isomerase NIMA-interacting 4 isoform 1 [Homo sapiens]	17	5.77
NP_002643.1	PIP	3	5	prolactin-inducible protein precursor [Homo sapiens]	17	26.03
NP_002659.1	PLP2	1	1	proteolipid protein 2 [Homo sapiens]	17	8.55
NP_059139.3	POLE3	1	1	DNA polymerase epsilon subunit 3 [Homo sapiens]	17	16.33
NP_001103683.1	PRH2	3	4	salivary acidic proline-rich phosphoprotein 1/2 precursor [Homo sapiens]	17	26.51
NP_002928.1	RNASE4	1	1	ribonuclease 4 precursor [Homo sapiens]	17	8.84
NP_000981.1	RPL27A	1	2	60S ribosomal protein L27a [Homo sapiens]	17	10.81
NP_001008.1	RPS13	1	1	40S ribosomal protein S13 [Homo sapiens]	17	9.93
NP_006347.1	ATP5H	1	2	ATP synthase subunit d, mitochondrial isoform a [Homo sapiens]	18	7.45
NP_005498.1	CFL1	5	6	cofilin-1 [Homo sapiens]	18	43.98
NP_036455.1	MAFF	1	1	transcription factor MafF isoform a [Homo sapiens]	18	9.15
NP_066953.1	PPIA	6	8	peptidyl-prolyl cis-trans isomerase A [Homo sapiens]	18	58.79
NP_057143.1	PPIL1	1	1	peptidyl-prolyl cis-trans isomerase-like 1 [Homo sapiens]	18	13.25
NP_000967.1	RPL12	2	2	60S ribosomal protein L12 [Homo sapiens]	18	18.79
NP_003336.1	UBE2I	1	1	SUMO-conjugating enzyme UBC9 [Homo sapiens]	18	9.49
NP_002288.1	LCN1	1	1	lipocalin-1 isoform 1 precursor [Homo sapiens]	19	6.25
NP_006338.1	PPIH	2	2	peptidyl-prolyl cis-trans isomerase H [Homo sapiens]	19	14.12
NP_006592.3	PTGES3	1	1	prostaglandin E synthase 3 [Homo sapiens]	19	8.12
NP_002880.1	RARRES2	1	2	retinoic acid receptor responder protein 2 precursor [Homo sapiens]	19	6.75
NP_612631.1	#N/A	1	1	kallikrein-15 isoform 3 preproprotein [Homo sapiens]	19	20.47
NP_006399.1	AGR2	1	1	anterior gradient protein 2 homolog precursor [Homo sapiens]	20	9.71
NP_004336.3	CAMP	2	2	cathelicidin antimicrobial peptide preproprotein [Homo sapiens]	20	9.83
XP_003960337.1	LOC101060423	1	1	PREDICTED: uncharacterized protein LOC101060423 [Homo sapiens]	20	4.98
NP_009193.2	PARK7	1	2	protein DJ-1 [Homo sapiens]	20	7.41
NP_001186701.1	PSMA5	1	1	proteasome subunit alpha type-5 isoform 2 [Homo sapiens]	20	12.02
NP_001186731.1	RPL11	1	1	60S ribosomal protein L11 isoform 2 [Homo sapiens]	20	7.91
NP_068747.1	SPCS3	1	1	signal peptidase complex subunit 3 [Homo sapiens]	20	6.67
NP_001638.1	APOD	3	12	apolipoprotein D precursor [Homo sapiens]	21	17.46
NP_061974.2	APOM	5	8	apolipoprotein M isoform 1 [Homo sapiens]	21	32.98
NP_001019399.1	ARF1	4	4	ADP-ribosylation factor 1 [Homo sapiens]	21	27.62
NP_001035114.1	ARL16	1	1	ADP-ribosylation factor-like protein 16 [Homo sapiens]	21	21.32
NP_640333.3	C1orf105	1	1	uncharacterized protein C1orf105 [Homo sapiens]	21	7.65
NP_001243.1	CD70	1	2	CD70 antigen [Homo sapiens]	21	5.7
NP_001034891.1	CDC42	1	1	cell division control protein 42 homolog isoform 1 [Homo sapiens]	21	8.9
NP_076956.1	GGCT	2	2	gamma-glutamylcyclotransferase isoform 1 [Homo sapiens]	21	12.23
NP_777558.1	LYG1	1	1	lysozyme g-like protein 1 precursor [Homo sapiens]	21	8.76
NP_115744.2	LZIC	1	2	protein LZIC [Homo sapiens]	21	11.58
NP_054779.1	MCTS1	1	1	malignant T-cell-amplified sequence 1 isoform 1 [Homo sapiens]	21	5.52
NP_004539.1	NDUFB10	1	1	NADH dehydrogenase [ubiquinone] 1 beta subcomplex subunit 10 [Homo sapiens]	21	8.14
NP_055706.1	PDAP1	1	1	28 kDa heat- and acid-stable phosphoprotein [Homo sapiens]	21	11.05
NP_000945.3	PTGDS	2	3	prostaglandin-H2 D-isomerase precursor [Homo sapiens]	21	16.84
NP_056461.1	RAP1B	5	6	ras-related protein Rap-1b isoform 1 precursor [Homo sapiens]	21	34.78
NP_006398.1	ARL6IP5	2	4	PRA1 family protein 3 [Homo sapiens]	22	15.96
NP_001032726.1	BTF3	1	1	transcription factor BTF3 isoform A [Homo sapiens]	22	13.59
NP_006017.1	H1FX	1	1	histone H1x [Homo sapiens]	22	5.63
NP_005312.1	HIST1H1E	1	1	histone H1.4 [Homo sapiens]	22	5.94
NP_689557.1	LSM12	1	1	protein LSM12 homolog [Homo sapiens]	22	6.15
NP_859048.1	PRDX1	3	4	peroxiredoxin-1 [Homo sapiens]	22	21.11
NP_005800.3	PRDX2	1	1	peroxiredoxin-2 isoform a [Homo sapiens]	22	8.59
NP_001186285.1	RPL17-C18orf32	1	1	RPL17-C18orf32 protein isoform 2 [Homo sapiens]	22	4.74
NP_001020092.1	RPL9	1	5	60S ribosomal protein L9 [Homo sapiens]	22	14.06
NP_001002.1	RPS7	2	3	40S ribosomal protein S7 [Homo sapiens]	22	13.92
NP_064535.1	SAR1A	1	1	GTP-binding protein SAR1a [Homo sapiens]	22	5.56
NP_003555.1	TAGLN2	9	14	transgelin-2 [Homo sapiens]	22	55.28
NP_003269.2	CLEC3B	4	6	tetranectin precursor [Homo sapiens]	23	24.26
NP_000843.1	GSTP1	1	1	glutathione S-transferase P [Homo sapiens]	23	5.24
NP_005313.1	HIST1H1B	1	1	histone H1.5 [Homo sapiens]	23	7.52
NP_005333.2	HMGB3	2	3	high mobility group protein B3 [Homo sapiens]	23	16.5
NP_064455.1	IGLL1	2	5	immunoglobulin lambda-like polypeptide 1 isoform a precursor [Homo sapiens]	23	7.04
NP_001171597.1	IGLL5	9	61	immunoglobulin lambda-like polypeptide 5 isoform 1 [Homo sapiens]	23	37.85
NP_006157.1	NFYB	1	1	nuclear transcription factor Y subunit beta [Homo sapiens]	23	11.59
NP_000934.1	PPIC	1	1	peptidyl-prolyl cis-trans isomerase C precursor [Homo sapiens]	23	6.6
NP_612568.1	PPP1R8	1	1	nuclear inhibitor of protein phosphatase 1 isoform beta/delta [Homo sapiens]	23	8.61
NP_057215.3	RAB10	2	2	ras-related protein Rab-10 [Homo sapiens]	23	19.5
NP_002861.1	RAB13	1	1	ras-related protein Rab-13 [Homo sapiens]	23	9.36
NP_004152.1	RAB1A	1	2	ras-related protein Rab-1A isoform 1 [Homo sapiens]	23	7.8
NP_006852.1	RAB35	1	1	ras-related protein Rab-35 isoform 1 [Homo sapiens]	23	9.45
NP_004628.4	RAB7A	1	1	ras-related protein Rab-7a [Homo sapiens]	23	5.31
NP_006735.2	RBP4	6	36	retinol-binding protein 4 precursor [Homo sapiens]	23	38.31
NP_001186673.1	SAA2-SAA4	14	47	SAA2-SAA2 protein precursor [Homo sapiens]	23	49.04
NP_003177.2	TAGLN	1	1	transgelin [Homo sapiens]	23	4.98
NP_001928.2	DPT	1	1	dermatopontin precursor [Homo sapiens]	24	5.47
NP_036515.4	OSTF1	1	1	osteoclast-stimulating factor 1 [Homo sapiens]	24	5.61
NP_000933.1	PPIB	2	2	peptidyl-prolyl cis-trans isomerase B precursor [Homo sapiens]	24	12.96
NP_001020268.1	PSMA8	1	1	proteasome subunit alpha type-7-like isoform 3 [Homo sapiens]	24	5.19
NP_057614.1	RAB8B	1	1	ras-related protein Rab-8B [Homo sapiens]	24	9.18
NP_036555.1	RPL13A	2	2	60S ribosomal protein L13a isoform 1 [Homo sapiens]	24	10.34
NP_008875.1	SPP2	3	4	secreted phosphoprotein 24 precursor [Homo sapiens]	24	17.06
NP_001630.1	APCS	6	15	serum amyloid P-component precursor [Homo sapiens]	25	28.7
YP_003024031.1	ATP6	1	1	ATP synthase F0 subunit 6 [Homo sapiens]	25	4.42
NP_000558.2	CRP	6	7	C-reactive protein precursor [Homo sapiens]	25	27.68
NP_001032752.1	EEF1B2	2	2	elongation factor 1-beta [Homo sapiens]	25	22.22
NP_037366.1	EIF3K	1	1	eukaryotic translation initiation factor 3 subunit K [Homo sapiens]	25	10.09
NP_002004.1	FKBP3	1	1	peptidyl-prolyl cis-trans isomerase FKBP3 [Homo sapiens]	25	6.25
NP_002075.2	GPX3	5	13	glutathione peroxidase 3 precursor [Homo sapiens]	25	22.57
NP_002119.1	HMGB1	2	5	high mobility group protein B1 [Homo sapiens]	25	14.42
NP_054783.2	NTMT1	1	1	N-terminal Xaa-Pro-Lys N-methyltransferase 1 [Homo sapiens]	25	8.07
NP_009035.3	RPL10A	2	6	60S ribosomal protein L10a [Homo sapiens]	25	12.44
NP_006818.3	TMED10	1	1	transmembrane emp24 domain-containing protein 10 precursor [Homo sapiens]	25	5.48
NP_005863.1	BCAS2	1	1	pre-mRNA-splicing factor SPF27 [Homo sapiens]	26	4.44
NP_001019850.1	C1orf68	1	1	skin-specific protein 32 [Homo sapiens]	26	3.2
NP_001107573.1	C1QC	3	3	complement C1q subcomponent subunit C precursor [Homo sapiens]	26	15.92
NP_055227.1	CACYBP	1	1	calcyclin-binding protein isoform 1 [Homo sapiens]	26	6.14
YP_003024029.1	COX2	1	1	cytochrome c oxidase subunit II [Homo sapiens]	26	4.41
NP_008937.1	NUDT21	1	1	cleavage and polyadenylation specificity factor subunit 5 [Homo sapiens]	26	3.96
NP_789842.2	PPA2	1	1	inorganic pyrophosphatase 2, mitochondrial isoform 3 precursor [Homo sapiens]	26	6.9
NP_002784.1	PSMB1	2	2	proteasome subunit beta type-1 [Homo sapiens]	26	15.77
NP_000482.3	C1QB	2	2	complement C1q subcomponent subunit B precursor [Homo sapiens]	27	11.46
NP_001919.2	CFD	4	4	complement factor D preproprotein [Homo sapiens]	27	18.18
NP_963917.2	CLEC12A	1	1	C-type lectin domain family 12 member A isoform 2 [Homo sapiens]	27	8.19
NP_001279.2	CLIC1	2	2	chloride intracellular channel protein 1 [Homo sapiens]	27	14.52
NP_077305.2	EFHD2	1	1	EF-hand domain-containing protein D2 [Homo sapiens]	27	13.33
NP_852133.1	EIF6	1	1	eukaryotic translation initiation factor 6 isoform a [Homo sapiens]	27	8.98
NP_006322.4	EMG1	1	1	ribosomal RNA small subunit methyltransferase NEP1 [Homo sapiens]	27	4.92
NP_001001994.1	GPM6B	1	1	neuronal membrane glycoprotein M6-b isoform 4 [Homo sapiens]	27	5.28
NP_005862.1	SMNDC1	1	1	survival of motor neuron-related-splicing factor 30 [Homo sapiens]	27	6.72
NP_001026854.1	SRSF7	1	1	serine/arginine-rich splicing factor 7 isoform 1 [Homo sapiens]	27	5.04
NP_000356.1	TPI1	3	4	triosephosphate isomerase isoform 1 [Homo sapiens]	27	18.47
NP_005773.3	ALYREF	1	1	THO complex subunit 4 [Homo sapiens]	28	9.85
NP_057123.1	C14orf166	1	2	UPF0568 protein C14orf166 [Homo sapiens]	28	6.56
NP_036246.1	CASP14	3	5	caspase-14 precursor [Homo sapiens]	28	13.22
NP_620598.1	CD151	2	2	CD151 antigen [Homo sapiens]	28	6.72
NP_620164.1	CMBL	1	1	carboxymethylenebutenolidase homolog [Homo sapiens]	28	4.08
NP_054752.3	METTL7A	2	2	methyltransferase-like protein 7A precursor [Homo sapiens]	28	11.07
NP_001011708.1	OLA1	2	2	obg-like ATPase 1 isoform 2 [Homo sapiens]	28	10.92
NP_006784.1	PRDX3	1	1	thioredoxin-dependent peroxide reductase, mitochondrial isoform a precursor [Homo sapiens]	28	12.11
NP_001184026.2	PRSS3	1	2	trypsin-3 isoform 3 preproprotein [Homo sapiens]	28	3.83
NP_940684.1	PTPLB	1	1	3-hydroxyacyl-CoA dehydratase 2 [Homo sapiens]	28	4.72
NP_000964.1	RPL8	3	5	60S ribosomal protein L8 [Homo sapiens]	28	22.57
NP_008855.1	SRSF1	1	2	serine/arginine-rich splicing factor 1 isoform 1 [Homo sapiens]	28	5.65
NP_001020118.1	YIPF5	1	1	protein YIPF5 [Homo sapiens]	28	3.5
NP_036611.2	YWHAG	2	2	14-3-3 protein gamma [Homo sapiens]	28	9.72
NP_663723.1	YWHAZ	8	10	14-3-3 protein zeta/delta [Homo sapiens]	28	37.55
NP_001729.1	CA1	2	2	carbonic anhydrase 1 [Homo sapiens]	29	8.81
NP_000058.1	CA2	1	1	carbonic anhydrase 2 [Homo sapiens]	29	6.15
NP_039234.1	CLIC4	1	1	chloride intracellular channel protein 4 [Homo sapiens]	29	7.11
NP_003749.2	EIF3J	1	1	eukaryotic translation initiation factor 3 subunit J [Homo sapiens]	29	4.65
NP_001034548.1	ELMO1	1	1	engulfment and cell motility protein 1 isoform 2 [Homo sapiens]	29	8.1
NP_006808.1	ERP29	1	1	endoplasmic reticulum resident protein 29 isoform 1 precursor [Homo sapiens]	29	10.73
NP_689791.1	FMR1NB	1	1	fragile X mental retardation 1 neighbor protein [Homo sapiens]	29	7.06
NP_954654.1	NPM1	3	4	nucleophosmin isoform 2 [Homo sapiens]	29	19.25
NP_002620.1	PGAM1	1	1	phosphoglycerate mutase 1 [Homo sapiens]	29	7.48
NP_000962.2	RPL7	2	2	60S ribosomal protein L7 [Homo sapiens]	29	11.29
NP_001001.2	RPS6	2	4	40S ribosomal protein S6 [Homo sapiens]	29	10.04
NP_057122.2	SBDS	2	2	ribosome maturation protein SBDS [Homo sapiens]	29	7.2
NP_005810.1	STX6	1	1	syntaxin-6 [Homo sapiens]	29	8.24
NP_006745.1	SYPL1	1	1	synaptophysin-like protein 1 isoform a [Homo sapiens]	29	4.25
NP_006752.1	YWHAE	4	5	14-3-3 protein epsilon [Homo sapiens]	29	19.61
NP_005445.1	CER1	1	1	cerberus precursor [Homo sapiens]	30	4.87
NP_006684.1	CPSF4	1	1	cleavage and polyadenylation specificity factor subunit 4 isoform 1 [Homo sapiens]	30	4.09
NP_001007278.1	EI24	1	1	etoposide-induced protein 2.4 homolog isoform 2 [Homo sapiens]	30	3.05
NP_852480.1	EXOSC8	1	1	exosome complex component RRP43 [Homo sapiens]	30	3.99
NP_000793.1	FOLR1	1	1	folate receptor alpha precursor [Homo sapiens]	30	4.28
NP_006139.1	LASP1	2	3	LIM and SH3 domain protein 1 [Homo sapiens]	30	11.88
NP_036457.1	MAPRE1	1	1	microtubule-associated protein RP/EB family member 1 [Homo sapiens]	30	4.48
NP_001243121.1	PDCD6IP	1	1	programmed cell death 6-interacting protein isoform 3 [Homo sapiens]	30	3.69
NP_000997.1	RPS3A	2	4	40S ribosomal protein S3a isoform 1 [Homo sapiens]	30	13.26
NP_000998.1	RPS4X	1	1	40S ribosomal protein S4, X isoform X isoform [Homo sapiens]	30	5.32
NP_149351.1	SURF4	3	6	surfeit locus protein 4 [Homo sapiens]	30	17.47
NP_000030.1	APOA1	56	681	apolipoprotein A-I preproprotein [Homo sapiens]	31	83.52
NP_004921.1	CAPZB	1	1	F-actin-capping protein subunit beta isoform 1 [Homo sapiens]	31	6.62
NP_001003810.1	HNRNPD	1	2	heterogeneous nuclear ribonucleoprotein D0 isoform d [Homo sapiens]	31	4.18
NP_002943.2	RPS2	1	1	40S ribosomal protein S2 [Homo sapiens]	31	3.41
NP_003365.1	VDAC1	2	2	voltage-dependent anion-selective channel protein 1 [Homo sapiens]	31	10.95
NP_001070911.1	HNRNPC	1	2	heterogeneous nuclear ribonucleoproteins C1/C2 isoform b [Homo sapiens]	32	4.78
NP_001013416.1	IGFBP3	3	3	insulin-like growth factor-binding protein 3 isoform a precursor [Homo sapiens]	32	9.76
NP_036458.2	MAPRE3	1	1	microtubule-associated protein RP/EB family member 3 [Homo sapiens]	32	9.25
NP_055545.1	MLEC	3	3	malectin precursor [Homo sapiens]	32	14.04
NP_000261.2	PNP	1	1	purine nucleoside phosphorylase [Homo sapiens]	32	3.46
NP_036557.1	RSU1	2	2	ras suppressor protein 1 isoform 1 [Homo sapiens]	32	8.66
NP_004090.4	STOM	2	3	erythrocyte band 7 integral membrane protein isoform a [Homo sapiens]	32	9.03
NP_004777.1	TXNL1	1	1	thioredoxin-like protein 1 [Homo sapiens]	32	3.81
NP_003366.2	VDAC2	2	2	voltage-dependent anion-selective channel protein 2 isoform 2 [Homo sapiens]	32	11.22
NP_001182183.1	APTX	1	1	aprataxin isoform h [Homo sapiens]	33	4.17
NP_001290.2	CNN1	1	4	calponin-1 [Homo sapiens]	33	6.73
NP_055100.2	EXOSC2	1	1	exosome complex component RRP4 [Homo sapiens]	33	9.22
NP_001138303.1	PHB2	5	6	prohibitin-2 isoform 1 [Homo sapiens]	33	26.76
NP_005030.2	PRB1	2	5	basic salivary proline-rich protein 1 isoform 1 preproprotein [Homo sapiens]	33	25.38
NP_001193971.1	PRMT1	1	1	protein arginine N-methyltransferase 1 isoform 4 [Homo sapiens]	33	3.16
NP_001019833.1	RPL6	2	4	60S ribosomal protein L6 [Homo sapiens]	33	8.33
NP_001012321.1	RPSA	1	1	40S ribosomal protein SA [Homo sapiens]	33	3.39
NP_001142.2	SLC25A4	5	5	ADP/ATP translocase 1 [Homo sapiens]	33	19.46
NP_001143.2	SLC25A5	6	7	ADP/ATP translocase 2 [Homo sapiens]	33	22.48
NP_003705.1	STC2	1	1	stanniocalcin-2 precursor [Homo sapiens]	33	3.31
NP_003917.1	#N/A	1	1	methyl-CpG-binding domain protein 3 [Homo sapiens]	33	5.15
NP_005722.1	ARPC2	3	3	actin-related protein 2/3 complex subunit 2 [Homo sapiens]	34	20.33
NP_001176.1	AZGP1	4	5	zinc-alpha-2-glycoprotein precursor [Homo sapiens]	34	19.8
NP_057604.1	C9orf78	1	1	uncharacterized protein C9orf78 [Homo sapiens]	34	3.81
NP_001427.2	FBL	2	3	rRNA 2'-O-methyltransferase fibrillarin [Homo sapiens]	34	16.51
NP_002127.1	HNRNPA1	8	12	heterogeneous nuclear ribonucleoprotein A1 isoform a [Homo sapiens]	34	24.38
NP_005379.3	PDCL	1	1	phosducin-like protein [Homo sapiens]	34	3.32
NP_542161.1	RNPS1	1	1	RNA-binding protein with serine-rich domain 1 [Homo sapiens]	34	3.93
NP_000960.2	RPL5	1	1	60S ribosomal protein L5 [Homo sapiens]	34	8.08
NP_444505.1	RPLP0	3	3	60S acidic ribosomal protein P0 [Homo sapiens]	34	12.62
NP_005650.2	UFD1L	1	1	ubiquitin fusion degradation protein 1 homolog isoform A [Homo sapiens]	34	4.23
NP_001629.1	APOF	2	5	apolipoprotein F precursor [Homo sapiens]	35	8.28
NP_001132929.1	BCAP31	2	2	B-cell receptor-associated protein 31 isoform a [Homo sapiens]	35	9.9
NP_056325.2	DHRS7B	1	1	dehydrogenase/reductase SDR family member 7B [Homo sapiens]	35	2.15
NP_060979.2	LRRC59	1	2	leucine-rich repeat-containing protein 59 [Homo sapiens]	35	8.47
NP_005909.2	MDH2	5	7	malate dehydrogenase, mitochondrial precursor [Homo sapiens]	35	26.63
NP_149420.4	OR51B2	1	1	olfactory receptor 51B2 [Homo sapiens]	35	8.33
NP_473446.1	OR6C2	1	1	olfactory receptor 6C2 [Homo sapiens]	35	15.06
NP_001186391.1	PDCD2	1	1	programmed cell death protein 2 isoform 4 [Homo sapiens]	35	4.18
NP_002711.1	PPP4C	1	1	serine/threonine-protein phosphatase 4 catalytic subunit [Homo sapiens]	35	5.86
NP_006790.1	PRSS21	1	1	testisin isoform 1 preproprotein [Homo sapiens]	35	3.5
NP_005796.1	PSMD14	1	1	26S proteasome non-ATPase regulatory subunit 14 [Homo sapiens]	35	7.42
NP_071435.2	TMBIM1	1	1	protein lifeguard 3 [Homo sapiens]	35	4.5
NP_060945.2	TMEM165	1	1	transmembrane protein 165 precursor [Homo sapiens]	35	6.17
NP_064695.3	AKR1B10	4	7	aldo-keto reductase family 1 member B10 [Homo sapiens]	36	21.52
NP_001145.1	ANXA5	4	5	annexin A5 [Homo sapiens]	36	18.44
NP_000032.1	APOE	19	39	apolipoprotein E precursor [Homo sapiens]	36	63.09
NP_001231367.1	ARG1	4	6	arginase-1 isoform 1 [Homo sapiens]	36	12.12
NP_001830.1	CNN3	1	2	calponin-3 [Homo sapiens]	36	6.08
NP_004085.1	EIF2S1	1	2	eukaryotic translation initiation factor 2 subunit 1 [Homo sapiens]	36	3.49
NP_001410.2	ELAVL1	1	1	ELAV-like protein 1 [Homo sapiens]	36	2.76
NP_002037.2	GAPDH	8	13	glyceraldehyde-3-phosphate dehydrogenase isoform 1 [Homo sapiens]	36	30.75
NP_005707.1	GIPC1	1	1	PDZ domain-containing protein GIPC1 isoform 1 [Homo sapiens]	36	8.11
NP_002128.1	HNRNPA2B1	2	3	heterogeneous nuclear ribonucleoproteins A2/B1 isoform A2 [Homo sapiens]	36	5.57
NP_005908.1	MDH1	1	2	malate dehydrogenase, cytoplasmic isoform 2 [Homo sapiens]	36	4.19
NP_066272.1	PDLIM1	2	3	PDZ and LIM domain protein 1 [Homo sapiens]	36	10.94
NP_001139580.1	PTGR1	2	3	prostaglandin reductase 1 isoform 1 [Homo sapiens]	36	10.03
NP_001139443.1	RDH13	1	1	retinol dehydrogenase 13 isoform 1 precursor [Homo sapiens]	36	3.93
NP_060640.2	RPRD1A	1	1	regulation of nuclear pre-mRNA domain-containing protein 1A [Homo sapiens]	36	3.53
NP_612510.1	TECR	2	2	trans-2,3-enoyl-CoA reductase [Homo sapiens]	36	9.42
NP_057290.2	VGLL3	1	1	transcription cofactor vestigial-like protein 3 [Homo sapiens]	36	10.43
NP_001181974.1	YAP1	1	1	yorkie homolog isoform 4 [Homo sapiens]	36	3.07
NP_001344.2	AKR1C1	4	7	aldo-keto reductase family 1 member C1 [Homo sapiens]	37	34.06
NP_001007794.1	BUB3	1	1	mitotic checkpoint protein BUB3 isoform b [Homo sapiens]	37	5.52
NP_001210.1	CALU	1	1	calumenin isoform a precursor [Homo sapiens]	37	7.62
NP_005557.1	LDHA	2	2	L-lactate dehydrogenase A chain isoform 1 [Homo sapiens]	37	7.53
NP_002291.1	LDHB	2	3	L-lactate dehydrogenase B chain [Homo sapiens]	37	8.98
NP_073583.3	MARC1	1	1	MOSC domain-containing protein 1, mitochondrial precursor [Homo sapiens]	37	7.12
NP_076962.2	NUP37	1	1	nucleoporin Nup37 [Homo sapiens]	37	4.6
NP_006187.2	PCBP1	2	2	poly(rC)-binding protein 1 [Homo sapiens]	37	5.9
NP_002104.2	CFHR1	2	2	complement factor H-related protein 1 precursor [Homo sapiens]	38	6.67
NP_001899.1	CTSB	1	1	cathepsin B preproprotein [Homo sapiens]	38	5.31
NP_006136.1	DNAJB1	1	1	dnaJ homolog subfamily B member 1 [Homo sapiens]	38	4.71
NP_003899.2	EIF2S2	1	1	eukaryotic translation initiation factor 2 subunit 2 [Homo sapiens]	38	3.3
NP_001191819.1	ISY1-RAB43	1	1	ISY1-RAB43 protein [Homo sapiens]	38	5.14
NP_001106968.1	SEPT9	1	2	septin-9 isoform f [Homo sapiens]	38	6.27
NP_001171020.1	SIGLEC6	1	1	sialic acid-binding Ig-like lectin 6 isoform 6 precursor [Homo sapiens]	38	9.36
NP_009109.3	STRAP	1	1	serine-threonine kinase receptor-associated protein [Homo sapiens]	38	2.86
NP_006746.1	TALDO1	1	1	transaldolase [Homo sapiens]	38	3.86
NP_000663.1	ADH6	1	1	alcohol dehydrogenase 6 isoform 2 [Homo sapiens]	39	5.16
NP_001624.1	AMBP	5	11	protein AMBP preproprotein [Homo sapiens]	39	21.59
NP_000691.1	ANXA1	1	1	annexin A1 [Homo sapiens]	39	4.34
NP_001790.1	CDK7	1	1	cyclin-dependent kinase 7 [Homo sapiens]	39	4.05
NP_006549.1	KHDRBS3	1	1	KH domain-containing, RNA-binding, signal transduction-associated protein 3 [Homo sapiens]	39	3.47
NP_997187.1	MBNL2	1	1	muscleblind-like protein 2 isoform 3 [Homo sapiens]	39	4.16
NP_001138478.1	MUC7	1	1	mucin-7 precursor [Homo sapiens]	39	4.77
NP_001008709.1	PPP1CA	3	5	serine/threonine-protein phosphatase PP1-alpha catalytic subunit isoform 3 [Homo sapiens]	39	15.25
NP_055124.1	RBFOX2	1	1	RNA binding protein fox-1 homolog 2 isoform 2 [Homo sapiens]	39	3.81
NP_004805.2	SNRNP40	1	1	U5 small nuclear ribonucleoprotein 40 kDa protein [Homo sapiens]	39	3.08
NP_038470.1	STOML2	1	1	stomatin-like protein 2 [Homo sapiens]	39	7.3
NP_000658.1	ADH1A	1	1	alcohol dehydrogenase 1A [Homo sapiens]	40	8.27
NP_000662.3	ADH5	1	1	alcohol dehydrogenase class-3 [Homo sapiens]	40	4.55
NP_001002858.1	ANXA2	11	16	annexin A2 isoform 1 [Homo sapiens]	40	38.38
NP_077003.1	CCDC86	1	1	coiled-coil domain-containing protein 86 [Homo sapiens]	40	3.33
NP_001244935.1	COPS4	1	2	COP9 signalosome complex subunit 4 isoform 2 [Homo sapiens]	40	5.68
NP_003747.1	EIF3H	2	2	eukaryotic translation initiation factor 3 subunit H [Homo sapiens]	40	5.68
NP_004690.1	FAM50A	1	1	protein FAM50A [Homo sapiens]	40	2.95
NP_919223.1	HNRNPA3	3	7	heterogeneous nuclear ribonucleoprotein A3 [Homo sapiens]	40	12.43
NP_001193929.1	HNRNPDL	3	3	heterogeneous nuclear ribonucleoprotein D-like isoform b [Homo sapiens]	40	12.95
NP_006807.1	LMAN2	1	1	vesicular integral-membrane protein VIP36 precursor [Homo sapiens]	40	5.9
NP_588608.1	PAQR8	1	1	membrane progestin receptor beta [Homo sapiens]	40	4.52
NP_002803.2	PSMD8	1	1	26S proteasome non-ATPase regulatory subunit 8 [Homo sapiens]	40	3.71
NP_002887.2	RBM4	1	1	RNA-binding protein 4 isoform 1 [Homo sapiens]	40	3.57
NP_001029025.1	RPL3	1	1	60S ribosomal protein L3 isoform b [Homo sapiens]	40	4.52
NP_002626.1	SLC25A3	2	3	phosphate carrier protein, mitochondrial isoform b precursor [Homo sapiens]	40	6.93
NP_055362.1	TMOD3	1	1	tropomodulin-3 [Homo sapiens]	40	6.53
NP_001028741.1	AMZ2	1	1	archaemetzincin-2 isoform 1 [Homo sapiens]	41	5.83
NP_005711.1	ARPC1B	1	1	actin-related protein 2/3 complex subunit 1B [Homo sapiens]	41	3.49
NP_116199.2	ATAD1	1	1	ATPase family AAA domain-containing protein 1 [Homo sapiens]	41	4.43
NP_001094382.1	BEND7	1	1	BEN domain-containing protein 7 isoform 2 [Homo sapiens]	41	3.74
NP_006487.1	GNAI3	1	1	guanine nucleotide-binding protein G(k) subunit alpha [Homo sapiens]	41	4.24
NP_001245313.1	IDH3B	1	1	isocitrate dehydrogenase [NAD] subunit beta, mitochondrial isoform d [Homo sapiens]	41	3.19
NP_005029.1	PPID	1	1	peptidyl-prolyl cis-trans isomerase D [Homo sapiens]	41	3.24
NP_003923.2	ST13	1	1	hsc70-interacting protein [Homo sapiens]	41	2.71
NP_003266.1	TMOD1	1	1	tropomodulin-1 [Homo sapiens]	41	3.62
NP_001091.1	ACTA1	8	15	actin, alpha skeletal muscle [Homo sapiens]	42	29.71
NP_001017992.1	ACTBL2	3	3	beta-actin-like protein 2 [Homo sapiens]	42	13.03
NP_005150.1	ACTC1	9	17	actin, alpha cardiac muscle 1 proprotein [Homo sapiens]	42	29.71
NP_008933.2	ADRM1	1	1	proteasomal ubiquitin receptor ADRM1 precursor [Homo sapiens]	42	2.95
NP_149972.1	LDHAL6B	1	1	L-lactate dehydrogenase A-like 6B [Homo sapiens]	42	4.46
NP_004993.1	NDUFA9	1	1	NADH dehydrogenase [ubiquinone] 1 alpha subcomplex subunit 9, mitochondrial precursor [Homo sapiens]	42	3.45
NP_057006.1	NSDHL	1	1	sterol-4-alpha-carboxylate 3-dehydrogenase, decarboxylating [Homo sapiens]	42	4.83
NP_002130.2	RBMX	1	1	RNA-binding motif protein, X chromosome isoform 1 [Homo sapiens]	42	2.05
NP_056455.3	SERBP1	1	1	plasminogen activator inhibitor 1 RNA-binding protein isoform 4 [Homo sapiens]	42	4.65
NP_003463.1	DEK	2	2	protein DEK isoform 1 [Homo sapiens]	43	6.67
NP_057050.1	ERGIC3	1	1	endoplasmic reticulum-Golgi intermediate compartment protein 3 isoform b [Homo sapiens]	43	4.7
NP_003918.1	MBD2	1	2	methyl-CpG-binding domain protein 2 isoform 1 [Homo sapiens]	43	3.89
NP_787128.2	PSMD13	2	2	26S proteasome non-ATPase regulatory subunit 13 isoform 2 [Homo sapiens]	43	5.82
NP_057479.2	PTPLAD1	2	2	3-hydroxyacyl-CoA dehydratase 3 [Homo sapiens]	43	10.22
NP_036364.2	PTRF	3	6	polymerase I and transcript release factor [Homo sapiens]	43	10.51
NP_002679.2	SEPT5	1	1	septin-5 isoform 1 [Homo sapiens]	43	6.78
NP_109591.1	SERPINB1	1	1	leukocyte elastase inhibitor [Homo sapiens]	43	6.86
NP_001007469.1	SMARCB1	2	2	SWI/SNF-related matrix-associated actin-dependent regulator of chromatin subfamily B member 1 isoform b [Homo sapiens]	43	7.45
NP_001029097.1	TIAL1	1	1	nucleolysin TIAR isoform 2 [Homo sapiens]	43	3.57
NP_003385.2	WNT10B	1	1	protein Wnt-10b precursor [Homo sapiens]	43	3.6
NP_001686.1	ATP6V1C1	1	1	V-type proton ATPase subunit C 1 [Homo sapiens]	44	4.19
NP_006259.1	DPF2	1	1	zinc finger protein ubi-d4 [Homo sapiens]	44	5.88
NP_055179.1	GAPDHS	1	2	glyceraldehyde-3-phosphate dehydrogenase, testis-specific [Homo sapiens]	44	4.17
NP_031379.2	GNA12	1	1	guanine nucleotide-binding protein subunit alpha-12 [Homo sapiens]	44	2.89
NP_008974.5	KRR1	1	1	KRR1 small subunit processome component homolog [Homo sapiens]	44	7.09
NP_060286.1	LYAR	1	1	cell growth-regulating nucleolar protein [Homo sapiens]	44	3.43
NP_006182.2	PA2G4	1	1	proliferation-associated protein 2G4 [Homo sapiens]	44	4.82
NP_001005386.1	ACTR2	1	1	actin-related protein 2 isoform a [Homo sapiens]	45	5.26
NP_001230106.1	ALDOA	2	3	fructose-bisphosphate aldolase A isoform 2 [Homo sapiens]	45	6.22
NP_001900.1	CTSD	3	4	cathepsin D preproprotein [Homo sapiens]	45	10.19
NP_001530.1	DNAJA1	1	2	dnaJ homolog subfamily A member 1 [Homo sapiens]	45	5.79
NP_005134.1	HP	6	16	haptoglobin isoform 1 preproprotein [Homo sapiens]	45	12.07
NP_001139528.1	MBOAT7	2	2	lysophospholipid acyltransferase 7 isoform 2 [Homo sapiens]	45	6.02
NP_000282.1	PGK1	7	8	phosphoglycerate kinase 1 [Homo sapiens]	45	27.58
NP_037520.1	PREB	1	1	prolactin regulatory element-binding protein [Homo sapiens]	45	3.12
NP_031401.1	TARDBP	1	1	TAR DNA-binding protein 43 [Homo sapiens]	45	5.31
NP_001123955.1	VRK2	1	1	serine/threonine-protein kinase VRK2 isoform 3 [Homo sapiens]	45	3.79
NP_660279.1	B3GNT7	1	1	UDP-GlcNAc:betaGal beta-1,3-N-acetylglucosaminyltransferase 7 [Homo sapiens]	46	5.49
NP_005871.1	DNAJA2	2	2	dnaJ homolog subfamily A member 2 [Homo sapiens]	46	7.04
NP_001407.1	EIF4A1	2	3	eukaryotic initiation factor 4A-I isoform 1 [Homo sapiens]	46	8.62
NP_001091675.1	HNRNPF	1	1	heterogeneous nuclear ribonucleoprotein F [Homo sapiens]	46	4.1
NP_055629.1	PSMD6	1	1	26S proteasome non-ATPase regulatory subunit 6 [Homo sapiens]	46	2.57
NP_536722.1	SERPINB12	4	5	serpin B12 [Homo sapiens]	46	12.59
NP_001193943.1	SERPINH1	1	4	serpin H1 precursor [Homo sapiens]	46	3.59
NP_001161719.1	SLFNL1	1	1	schlafen-like protein 1 [Homo sapiens]	46	6.39
NP_001240700.1	SYNCRIP	2	3	heterogeneous nuclear ribonucleoprotein Q isoform 7 [Homo sapiens]	46	9.02
NP_005712.1	ACTR3	1	1	actin-related protein 3 [Homo sapiens]	47	3.59
NP_006362.1	CRTAP	1	1	cartilage-associated protein precursor [Homo sapiens]	47	4.24
NP_001419.1	ENO1	7	17	alpha-enolase isoform 1 [Homo sapiens]	47	31.34
NP_000253.1	NAGA	1	1	alpha-N-acetylgalactosaminidase precursor [Homo sapiens]	47	5.11
NP_006186.1	PBX3	1	1	pre-B-cell leukemia transcription factor 3 isoform 1 [Homo sapiens]	47	7.83
NP_006494.1	PSMC4	1	2	26S protease regulatory subunit 6B isoform 1 [Homo sapiens]	47	4.31
NP_001257411.1	PSMD11	2	2	26S proteasome non-ATPase regulatory subunit 11 [Homo sapiens]	47	8.29
NP_001041660.1	RCC1	1	1	regulator of chromosome condensation isoform b [Homo sapiens]	47	3.42
NP_000286.3	SERPINA1	6	11	alpha-1-antitrypsin precursor [Homo sapiens]	47	18.18
NP_003133.1	SSB	4	6	lupus La protein [Homo sapiens]	47	13.48
NP_001599.1	ACADL	1	1	long-chain specific acyl-CoA dehydrogenase, mitochondrial precursor [Homo sapiens]	48	4.65
NP_000678.1	AHCY	1	1	adenosylhomocysteinase isoform 1 [Homo sapiens]	48	3.7
NP_004334.1	CALR	3	4	calreticulin precursor [Homo sapiens]	48	14.39
NP_114172.1	CCNB1	1	1	G2/mitotic-specific cyclin-B1 [Homo sapiens]	48	2.54
NP_061156.1	CMAS	1	1	N-acylneuraminate cytidylyltransferase [Homo sapiens]	48	3.46
NP_149124.3	CNP	1	1	2',3'-cyclic-nucleotide 3'-phosphodiesterase [Homo sapiens]	48	3.09
NP_001028693.1	CSTF1	1	1	cleavage stimulation factor subunit 1 [Homo sapiens]	48	2.55
NP_006550.1	KHDRBS1	2	3	KH domain-containing, RNA-binding, signal transduction-associated protein 1 [Homo sapiens]	48	6.77
NP_005733.1	PDIA6	1	1	protein disulfide-isomerase A6 precursor [Homo sapiens]	48	2.27
NP_000959.2	RPL4	2	3	60S ribosomal protein L4 [Homo sapiens]	48	4.22
NP_006365.2	STK25	2	2	serine/threonine-protein kinase 25 [Homo sapiens]	48	7.28
NP_001180242.1	SUGCT	1	1	caiB/baiF CoA-transferase family protein C7orf10 isoform 3 [Homo sapiens]	48	12.36
NP_110437.2	TXNDC5	1	1	thioredoxin domain-containing protein 5 isoform 1 precursor [Homo sapiens]	48	4.63
NP_003357.2	UQCRC2	1	2	cytochrome b-c1 complex subunit 2, mitochondrial precursor [Homo sapiens]	48	2.43
NP_001170991.1	ALPL	1	1	alkaline phosphatase, tissue-nonspecific isozyme isoform 3 [Homo sapiens]	49	5.15
NP_001020376.1	AP2M1	1	1	AP-2 complex subunit mu isoform b [Homo sapiens]	49	2.08
NP_892116.2	EIF5	3	5	eukaryotic translation initiation factor 5 [Homo sapiens]	49	10.44
NP_004721.1	ETF1	2	3	eukaryotic peptide chain release factor subunit 1 [Homo sapiens]	49	6.86
NP_444272.1	HTRA3	1	1	serine protease HTRA3 precursor [Homo sapiens]	49	2.21
NP_002748.1	MAP2K5	1	1	dual specificity mitogen-activated protein kinase kinase 5 isoform B [Homo sapiens]	49	9.13
NP_001193925.1	PPP2R2C	1	1	protein phosphatase 2, regulatory subunit B, gamma isoform d [Homo sapiens]	49	4.88
NP_002795.2	PSMC3	1	1	26S protease regulatory subunit 6A [Homo sapiens]	49	3.64
NP_057594.4	SCLY	1	2	selenocysteine lyase [Homo sapiens]	49	3.97
NP_060713.1	SEPT11	3	4	septin-11 [Homo sapiens]	49	12.59
NP_001117.2	ADSS	1	1	adenylosuccinate synthetase isozyme 2 [Homo sapiens]	50	2.41
NP_000682.3	ALDH3A1	1	1	aldehyde dehydrogenase, dimeric NADP-preferring [Homo sapiens]	50	5.96
NP_004296.1	BIN1	3	3	myc box-dependent-interacting protein 1 isoform 8 [Homo sapiens]	50	11.45
NP_001393.1	EEF1A1	12	20	elongation factor 1-alpha 1 [Homo sapiens]	50	41.34
NP_001949.1	EEF1A2	7	13	elongation factor 1-alpha 2 [Homo sapiens]	50	23.11
NP_001395.1	EEF1G	1	2	elongation factor 1-gamma [Homo sapiens]	50	2.29
NP_009103.2	NUP50	2	2	nuclear pore complex protein Nup50 isoform b [Homo sapiens]	50	6.41
NP_056984.1	PLA1A	1	1	phospholipase A1 member A isoform 1 precursor [Homo sapiens]	50	2.41
NP_003698.1	RUVBL1	1	2	ruvB-like 1 [Homo sapiens]	50	5.26
NP_848699.1	SEPT10	1	1	septin-10 isoform 2 [Homo sapiens]	50	4.64
NP_001258142.1	SQRDL	1	1	sulfide:quinone oxidoreductase, mitochondrial [Homo sapiens]	50	4.44
NP_006073.2	TUBA1B	3	5	tubulin alpha-1B chain [Homo sapiens]	50	10.64
NP_116093.1	TUBA1C	2	3	tubulin alpha-1C chain [Homo sapiens]	50	7.57
NP_006078.2	TUBB4A	2	3	tubulin beta-4A chain [Homo sapiens]	50	7.21
NP_006079.1	TUBB4B	3	6	tubulin beta-4B chain [Homo sapiens]	50	9.66
NP_001158293.1	DCAF17	1	1	DDB1- and CUL4-associated factor 17 isoform 2 [Homo sapiens]	51	5.74
NP_005207.2	DDOST	1	2	dolichyl-diphosphooligosaccharide--protein glycosyltransferase 48 kDa subunit precursor [Homo sapiens]	51	6.36
NP_061821.1	ERRFI1	1	1	ERBB receptor feedback inhibitor 1 [Homo sapiens]	51	3.03
NP_001029366.1	EXOSC9	1	1	exosome complex component RRP45 isoform 1 [Homo sapiens]	51	2.19
NP_987100.1	G3BP2	1	1	ras GTPase-activating protein-binding protein 2 isoform b [Homo sapiens]	51	3.56
NP_001485.2	GDI2	1	1	rab GDP dissociation inhibitor beta isoform 1 [Homo sapiens]	51	2.47
NP_002131.2	HNRNPK	1	1	heterogeneous nuclear ribonucleoprotein K isoform a [Homo sapiens]	51	2.59
NP_001005335.1	HNRNPL	3	6	heterogeneous nuclear ribonucleoprotein L isoform b [Homo sapiens]	51	9.87
NP_002159.2	IDH2	1	1	isocitrate dehydrogenase [NADP], mitochondrial precursor [Homo sapiens]	51	3.54
NP_004508.1	ILK	1	1	integrin-linked protein kinase [Homo sapiens]	51	2.21
NP_057508.2	LUC7L3	1	1	luc7-like protein 3 [Homo sapiens]	51	5.56
NP_001171900.1	PACSIN2	1	1	protein kinase C and casein kinase substrate in neurons protein 2 isoform B [Homo sapiens]	51	2.47
NP_006657.1	RUVBL2	1	1	ruvB-like 2 [Homo sapiens]	51	3.67
NP_067639.1	SCPEP1	1	1	retinoid-inducible serine carboxypeptidase precursor [Homo sapiens]	51	3.1
NP_001248375.1	TXNRD1	2	4	thioredoxin reductase 1, cytoplasmic isoform 5 [Homo sapiens]	51	9.54
NP_006358.1	CAP1	2	2	adenylyl cyclase-associated protein 1 [Homo sapiens]	52	7.79
NP_001255.3	CDSN	1	1	corneodesmosin precursor [Homo sapiens]	52	3.4
NP_001020767.1	CELF1	2	2	CUGBP Elav-like family member 1 isoform 3 [Homo sapiens]	52	4.94
NP_003456.1	CHIT1	1	2	chitotriosidase-1 isoform 1 precursor [Homo sapiens]	52	4.94
NP_001559.1	EIF3E	1	1	eukaryotic translation initiation factor 3 subunit E [Homo sapiens]	52	4.04
NP_005745.1	G3BP1	1	1	ras GTPase-activating protein-binding protein 1 [Homo sapiens]	52	3.65
NP_001120707.2	GPBP1	1	2	vasculin isoform 3 [Homo sapiens]	52	1.29
NP_037468.1	SEC61A1	2	5	protein transport protein Sec61 subunit alpha isoform 1 [Homo sapiens]	52	8.61
NP_003080.2	SNRNP70	1	1	U1 small nuclear ribonucleoprotein 70 kDa [Homo sapiens]	52	3.43
NP_001032411.1	USP14	1	1	ubiquitin carboxyl-terminal hydrolase 14 isoform b [Homo sapiens]	52	5.45
NP_060288.3	WRAP73	1	1	WD repeat-containing protein WRAP73 [Homo sapiens]	52	4.35
NP_001781.2	CDC25C	1	1	M-phase inducer phosphatase 3 isoform a [Homo sapiens]	53	4.44
NP_055140.1	CORO1C	2	3	coronin-1C isoform 1 [Homo sapiens]	53	4.85
NP_073210.1	DGCR14	1	1	protein DGCR14 [Homo sapiens]	53	4.2
NP_061973.1	DMAP1	1	1	DNA methyltransferase 1-associated protein 1 [Homo sapiens]	53	4.07
NP_004951.1	FUS	3	7	RNA-binding protein FUS isoform 1 [Homo sapiens]	53	9.13
NP_002807.1	PSMD12	2	2	26S proteasome non-ATPase regulatory subunit 12 isoform 1 [Homo sapiens]	53	8.33
NP_001159831.1	SHMT2	1	1	serine hydroxymethyltransferase, mitochondrial isoform 3 [Homo sapiens]	53	2.9
NP_001128626.1	SLC39A14	1	1	zinc transporter ZIP14 isoform c precursor [Homo sapiens]	53	2.7
NP_001012496.1	U2AF2	1	1	splicing factor U2AF 65 kDa subunit isoform b [Homo sapiens]	53	2.76
NP_000099.2	DLD	1	2	dihydrolipoyl dehydrogenase, mitochondrial precursor [Homo sapiens]	54	3.54
NP_001243222.1	KRT8	9	19	keratin, type II cytoskeletal 8 isoform 2 [Homo sapiens]	54	17.81
NP_031389.3	NONO	1	1	non-POU domain-containing octamer-binding protein isoform 1 [Homo sapiens]	54	8.49
NP_004270.2	PMPCB	1	1	mitochondrial-processing peptidase subunit beta precursor [Homo sapiens]	54	4.91
NP_001258029.1	PUF60	1	1	poly(U)-binding-splicing factor PUF60 isoform h [Homo sapiens]	54	8.42
NP_003042.3	SLC16A1	3	3	monocarboxylate transporter 1 [Homo sapiens]	54	8.4
NP_006507.2	SLC2A1	2	5	solute carrier family 2, facilitated glucose transporter member 1 [Homo sapiens]	54	3.66
NP_004759.1	SRSF11	1	1	serine/arginine-rich splicing factor 11 isoform 1 [Homo sapiens]	54	4.96
NP_003371.2	VIM	4	7	vimentin [Homo sapiens]	54	10.3
NP_000680.2	ALDH1A1	5	9	retinal dehydrogenase 1 [Homo sapiens]	55	18.36
NP_055851.1	ENDOD1	1	1	endonuclease domain-containing 1 protein precursor [Homo sapiens]	55	2.6
NP_056290.3	FAM98A	2	2	protein FAM98A [Homo sapiens]	55	6.37
NP_000134.2	FH	1	1	fumarate hydratase, mitochondrial [Homo sapiens]	55	4.12
NP_001518.3	HDAC2	1	2	histone deacetylase 2 [Homo sapiens]	55	4.1
NP_005737.1	NAMPT	3	4	nicotinamide phosphoribosyltransferase precursor [Homo sapiens]	55	7.74
NP_055317.1	PRPF19	1	2	pre-mRNA-processing factor 19 [Homo sapiens]	55	2.98
NP_056474.2	RSL1D1	1	2	ribosomal L1 domain-containing protein 1 [Homo sapiens]	55	3.88
NP_055146.1	SLC7A11	1	1	cystine/glutamate transporter [Homo sapiens]	55	2.99
NP_003477.4	SLC7A5	1	2	large neutral amino acids transporter small subunit 1 [Homo sapiens]	55	2.96
NP_060704.2	STEAP3	1	1	metalloreductase STEAP3 isoform b [Homo sapiens]	55	2.25
NP_006769.2	TRIM10	1	1	tripartite motif-containing protein 10 isoform 1 [Homo sapiens]	55	3.95
NP_003350.1	UGDH	1	1	UDP-glucose 6-dehydrogenase isoform 1 [Homo sapiens]	55	2.43
NP_001617.1	AKT2	1	2	RAC-beta serine/threonine-protein kinase isoform 1 [Homo sapiens]	56	3.33
NP_699191.1	APCDD1L	1	1	protein APCDD1-like precursor [Homo sapiens]	56	4.19
NP_000628.2	GSR	1	1	glutathione reductase, mitochondrial isoform 1 precursor [Homo sapiens]	56	2.49
NP_056991.2	LAP3	1	1	cytosol aminopeptidase [Homo sapiens]	56	6.55
NP_001092281.1	SEPT8	1	1	septin-8 isoform a [Homo sapiens]	56	3.11
NP_003127.1	SRP54	1	1	signal recognition particle 54 kDa protein isoform 1 [Homo sapiens]	56	1.98
NP_006586.1	API5	2	3	apoptosis inhibitor 5 isoform b [Homo sapiens]	57	5.75
NP_775816.1	APLF	1	1	aprataxin and PNK-like factor [Homo sapiens]	57	2.15
NP_001677.2	ATP5B	2	2	ATP synthase subunit beta, mitochondrial precursor [Homo sapiens]	57	4.54
NP_061330.2	BAIAP2L1	1	2	brain-specific angiogenesis inhibitor 1-associated protein 2-like protein 1 [Homo sapiens]	57	3.72
NP_940936.2	C19orf45	1	1	uncharacterized protein C19orf45 [Homo sapiens]	57	6.73
NP_006422.1	CCT2	3	5	T-complex protein 1 subunit beta isoform 1 [Homo sapiens]	57	11.78
NP_055494.2	CEP57	1	1	centrosomal protein of 57 kDa isoform a [Homo sapiens]	57	1.8
NP_000757.2	CYP2A13	1	1	cytochrome P450 2A13 [Homo sapiens]	57	3.04
NP_002100.2	HARS	1	1	histidine--tRNA ligase, cytoplasmic isoform 1 [Homo sapiens]	57	2.16
NP_004799.1	NMT2	2	2	glycylpeptide N-tetradecanoyltransferase 2 [Homo sapiens]	57	2.81
NP_006409.3	OLFM4	1	1	olfactomedin-4 precursor [Homo sapiens]	57	2.16
NP_000909.2	P4HB	4	10	protein disulfide-isomerase precursor [Homo sapiens]	57	13.98
NP_005304.3	PDIA3	4	7	protein disulfide-isomerase A3 precursor [Homo sapiens]	57	16.83
NP_009077.2	VEZF1	1	1	vascular endothelial zinc finger 1 [Homo sapiens]	57	2.5
NP_001026976.1	ALDH3A2	1	1	fatty aldehyde dehydrogenase isoform 1 [Homo sapiens]	58	5.31
NP_006421.2	CCT4	3	3	T-complex protein 1 subunit delta isoform a [Homo sapiens]	58	7.24
NP_001753.1	CCT6A	4	4	T-complex protein 1 subunit zeta isoform a [Homo sapiens]	58	13.94
NP_001354.1	DKC1	1	3	H/ACA ribonucleoprotein complex subunit 4 isoform 1 [Homo sapiens]	58	3.7
NP_004452.1	FARSA	1	1	phenylalanine--tRNA ligase alpha subunit [Homo sapiens]	58	3.35
NP_002258.2	KPNA3	1	1	importin subunit alpha-3 [Homo sapiens]	58	2.5
NP_004529.2	NAP1L3	1	1	nucleosome assembly protein 1-like 3 [Homo sapiens]	58	3.56
NP_872270.1	PKM	8	23	pyruvate kinase isozymes M1/M2 isoform b [Homo sapiens]	58	21.28
NP_006501.1	TRIM27	1	1	zinc finger protein RFP [Homo sapiens]	58	2.92
NP_950251.1	C2CD2	1	1	C2 domain-containing protein 2 isoform 2 [Homo sapiens]	59	4.07
NP_006420.1	CCT7	3	3	T-complex protein 1 subunit eta isoform a [Homo sapiens]	59	8.29
NP_008938.2	CPSF6	1	1	cleavage and polyadenylation specificity factor subunit 6 [Homo sapiens]	59	2.36
XP_003846647.1	DHX40	1	1	PREDICTED: probable ATP-dependent RNA helicase DHX40 [Homo sapiens]	59	5.43
NP_001035879.1	PSPC1	1	1	paraspeckle component 1 [Homo sapiens]	59	4.4
NP_004893.1	RBM39	3	3	RNA-binding protein 39 isoform b [Homo sapiens]	59	5.92
NP_006504.2	SARS	1	1	serine--tRNA ligase, cytoplasmic [Homo sapiens]	59	2.33
NP_006793.1	SF3A3	2	2	splicing factor 3A subunit 3 [Homo sapiens]	59	4.59
NP_001257421.1	SREK1	1	2	splicing regulatory glutamine/lysine-rich protein 1 isoform c [Homo sapiens]	59	3.75
NP_001001937.1	ATP5A1	2	3	ATP synthase subunit alpha, mitochondrial isoform a precursor [Homo sapiens]	60	5.79
NP_001191421.1	CAMK2G	2	3	calcium/calmodulin-dependent protein kinase type II subunit gamma isoform 7 [Homo sapiens]	60	8.16
NP_005989.3	CCT3	1	1	T-complex protein 1 subunit gamma isoform a [Homo sapiens]	60	3.12
NP_006576.2	CCT8	2	2	T-complex protein 1 subunit theta [Homo sapiens]	60	6.39
NP_612191.1	KCNK10	1	1	potassium channel subfamily K member 10 isoform 3 [Homo sapiens]	60	2.21
NP_057018.1	NOP58	2	3	nucleolar protein 58 [Homo sapiens]	60	8.13
NP_001008564.1	NUPL1	1	1	nucleoporin p58/p45 isoform b [Homo sapiens]	60	3.07
NP_002810.1	PTBP1	2	2	polypyrimidine tract-binding protein 1 isoform a [Homo sapiens]	60	5.39
NP_001239204.1	UGT2A1	1	1	UDP-glucuronosyltransferase 2A1 isoform 3 precursor [Homo sapiens]	60	2.28
NP_059345.1	BAIAP2	2	3	brain-specific angiogenesis inhibitor 1-associated protein 2 isoform 2 [Homo sapiens]	61	4.17
NP_060102.1	CDKN2AIP	1	1	CDKN2A-interacting protein [Homo sapiens]	61	2.24
NP_055416.2	EHD2	1	2	EH domain-containing protein 2 [Homo sapiens]	61	2.21
NP_115958.2	GLYR1	2	2	putative oxidoreductase GLYR1 [Homo sapiens]	61	4.34
NP_057371.2	HP1BP3	1	1	heterochromatin protein 1-binding protein 3 [Homo sapiens]	61	2.89
NP_002147.2	HSPD1	4	5	60 kDa heat shock protein, mitochondrial [Homo sapiens]	61	10.65
NP_000908.2	P4HA1	1	1	prolyl 4-hydroxylase subunit alpha-1 isoform 1 precursor [Homo sapiens]	61	1.87
NP_003812.1	RIPK2	1	1	receptor-interacting serine/threonine-protein kinase 2 [Homo sapiens]	61	4.26
NP_001159506.1	SBSN	4	5	suprabasin isoform 1 precursor [Homo sapiens]	61	20.68
NP_036377.1	SNW1	1	1	SNW domain-containing protein 1 [Homo sapiens]	61	2.05
NP_079109.2	ZNF671	1	1	zinc finger protein 671 [Homo sapiens]	61	2.43
NP_001071092.1	ZNF846	1	1	zinc finger protein 846 [Homo sapiens]	61	2.81
NP_110409.2	CLPTM1L	1	1	cleft lip and palate transmembrane protein 1-like protein [Homo sapiens]	62	2.97
NP_775754.2	CYP4F22	1	1	cytochrome P450 4F22 [Homo sapiens]	62	2.26
NP_002750.1	EIF2AK2	2	2	interferon-induced, double-stranded RNA-activated protein kinase isoform a [Homo sapiens]	62	4.72
NP_000393.4	G6PD	2	2	glucose-6-phosphate 1-dehydrogenase isoform a [Homo sapiens]	62	4.04
NP_002072.2	GPC1	1	1	glypican-1 precursor [Homo sapiens]	62	1.79
NP_778253.2	KRT77	5	8	keratin, type II cytoskeletal 1b [Homo sapiens]	62	9.17
NP_060646.2	LGI2	1	1	leucine-rich repeat LGI family member 2 precursor [Homo sapiens]	62	2.39
NP_001028219.1	NPNT	1	1	nephronectin isoform B precursor [Homo sapiens]	62	4.96
NP_001093892.1	SPATS2L	2	2	SPATS2-like protein isoform a [Homo sapiens]	62	8.6
NP_004333.1	CALD1	1	1	caldesmon isoform 2 [Homo sapiens]	63	3.16
NP_001020366.1	CES1	2	2	liver carboxylesterase 1 isoform a precursor [Homo sapiens]	63	8.8
NP_001181885.1	MATR3	1	1	matrin-3 isoform b [Homo sapiens]	63	3.76
NP_001041670.1	REC8	1	1	meiotic recombination protein REC8 homolog [Homo sapiens]	63	4.39
NP_006810.1	STIP1	4	7	stress-induced-phosphoprotein 1 [Homo sapiens]	63	10.5
NP_071760.2	DNAJC1	1	1	dnaJ homolog subfamily C member 1 precursor [Homo sapiens]	64	2.71
NP_001171651.1	GPI	2	3	glucose-6-phosphate isomerase isoform 1 [Homo sapiens]	64	5.62
NP_001020402.1	KPRP	1	3	keratinocyte proline-rich protein [Homo sapiens]	64	1.55
NP_001244303.1	LMNA	5	5	lamin isoform D [Homo sapiens]	64	13.59
NP_848927.2	MTDH	1	2	protein LYRIC [Homo sapiens]	64	6.19
NP_006448.4	PDLIM5	1	1	PDZ and LIM domain protein 5 isoform a [Homo sapiens]	64	3.19
NP_002874.1	RANGAP1	1	1	ran GTPase-activating protein 1 [Homo sapiens]	64	3.24
NP_775785.2	SLC38A9	1	1	putative sodium-coupled neutral amino acid transporter 9 isoform 1 [Homo sapiens]	64	3.03
NP_064516.2	UBQLN4	1	1	ubiquilin-4 [Homo sapiens]	64	3.33
NP_001229347.1	WDR20	1	1	WD repeat-containing protein 20 isoform 8 [Homo sapiens]	64	2.41
XP_003960814.1	#N/A	1	2	PREDICTED: LOW QUALITY PROTEIN: uncharacterized protein C19orf68 [Homo sapiens]	64	1.73
NP_001618.2	ALCAM	2	2	CD166 antigen isoform 1 precursor [Homo sapiens]	65	8.23
NP_004035.2	ATIC	2	2	bifunctional purine biosynthesis protein PURH [Homo sapiens]	65	7.26
NP_110517.2	CTNNBL1	1	1	beta-catenin-like protein 1 [Homo sapiens]	65	1.95
NP_068756.2	EEFSEC	1	1	selenocysteine-specific elongation factor [Homo sapiens]	65	2.52
NP_065750.1	GATAD2B	1	1	transcriptional repressor p66-beta [Homo sapiens]	65	5.23
NP_066018.1	NCOA5	1	1	nuclear receptor coactivator 5 [Homo sapiens]	65	1.9
NP_055040.2	PPP2R1A	1	1	serine/threonine-protein phosphatase 2A 65 kDa regulatory subunit A alpha isoform [Homo sapiens]	65	2.21
NP_001019626.1	RGAG4	1	1	retrotransposon gag domain-containing protein 4 [Homo sapiens]	65	1.93
NP_001008493.1	ENAH	1	2	protein enabled homolog isoform a [Homo sapiens]	66	2.37
NP_112179.2	FIP1L1	1	1	pre-mRNA 3'-end-processing factor FIP1 isoform 1 [Homo sapiens]	66	1.85
NP_006539.3	IGF2BP2	1	1	insulin-like growth factor 2 mRNA-binding protein 2 isoform a [Homo sapiens]	66	4.17
NP_694587.3	KDM1B	1	1	lysine-specific histone demethylase 1B [Homo sapiens]	66	2.03
NP_005569.1	LPP	2	2	lipoma-preferred partner isoform a [Homo sapiens]	66	5.88
NP_059830.1	WDR1	2	3	WD repeat-containing protein 1 isoform 1 [Homo sapiens]	66	6.44
NP_057175.1	EIF3L	1	1	eukaryotic translation initiation factor 3 subunit L isoform 1 [Homo sapiens]	67	1.77
NP_068708.1	ST7	1	1	suppressor of tumorigenicity 7 protein isoform b [Homo sapiens]	67	1.2
NP_055635.3	TOMM70A	1	2	mitochondrial import receptor subunit TOM70 [Homo sapiens]	67	4.44
NP_001737.1	CANX	4	4	calnexin precursor [Homo sapiens]	68	16.55
NP_002435.1	MSN	2	3	moesin [Homo sapiens]	68	8.84
NP_060391.2	NPLOC4	1	1	nuclear protein localization protein 4 homolog [Homo sapiens]	68	1.64
NP_055118.1	PES1	1	1	pescadillo homolog isoform 1 [Homo sapiens]	68	2.89
NP_001128342.1	PPP1R18	1	1	phostensin [Homo sapiens]	68	2.12
NP_002731.4	PRKCI	1	1	protein kinase C iota type [Homo sapiens]	68	4.36
NP_002936.1	RPA1	2	2	replication protein A 70 kDa DNA-binding subunit [Homo sapiens]	68	3.57
NP_004621.2	SF1	1	1	splicing factor 1 isoform 1 [Homo sapiens]	68	1.25
NP_002385.3	SLC3A2	1	1	4F2 cell-surface antigen heavy chain isoform c [Homo sapiens]	68	3.02
NP_001254651.1	SRP72	1	2	signal recognition particle 72 kDa protein isoform 2 [Homo sapiens]	68	1.97
NP_001055.1	TKT	3	4	transketolase isoform 1 [Homo sapiens]	68	12.36
NP_064508.3	TM9SF3	2	2	transmembrane 9 superfamily member 3 precursor [Homo sapiens]	68	6.79
NP_075067.2	VPS33A	1	1	vacuolar protein sorting-associated protein 33A [Homo sapiens]	68	1.68
NP_054768.2	ACAD9	1	1	acyl-CoA dehydrogenase family member 9, mitochondrial [Homo sapiens]	69	2.09
NP_000468.1	ALB	18	45	serum albumin preproprotein [Homo sapiens]	69	27.91
NP_004387.1	DDX5	1	1	probable ATP-dependent RNA helicase DDX5 [Homo sapiens]	69	3.75
NP_001922.2	DLAT	1	1	dihydrolipoyllysine-residue acetyltransferase component of pyruvate dehydrogenase complex, mitochondrial precursor [Homo sapiens]	69	2.32
NP_004620.1	FANCG	1	1	Fanconi anemia group G protein [Homo sapiens]	69	2.09
NP_004505.2	FOXK2	1	1	forkhead box protein K2 [Homo sapiens]	69	1.67
NP_001123478.1	GSPT1	2	2	eukaryotic peptide chain release factor GTP-binding subunit ERF3A isoform 2 [Homo sapiens]	69	4.09
NP_002897.1	RDX	1	1	radixin isoform 2 [Homo sapiens]	69	2.74
NP_002941.1	RPN1	6	7	dolichyl-diphosphooligosaccharide--protein glycosyltransferase subunit 1 precursor [Homo sapiens]	69	14.83
NP_002942.2	RPN2	1	1	dolichyl-diphosphooligosaccharide--protein glycosyltransferase subunit 2 isoform 1 precursor [Homo sapiens]	69	2.85
NP_002661.2	PLS1	3	4	plastin-1 [Homo sapiens]	70	8.43
NP_001159607.1	RBM28	2	2	RNA-binding protein 28 isoform 2 [Homo sapiens]	70	4.37
NP_057396.1	WBP11	1	1	WW domain-binding protein 11 [Homo sapiens]	70	6.08
NP_001460.1	XRCC6	2	4	X-ray repair cross-complementing protein 6 [Homo sapiens]	70	6.08
NP_001171669.1	CTTN	2	2	src substrate cortactin isoform c [Homo sapiens]	71	4.42
NP_004386.2	DBN1	1	3	drebrin isoform a [Homo sapiens]	71	2.47
NP_005817.1	HNRNPR	1	1	heterogeneous nuclear ribonucleoprotein R isoform 2 [Homo sapiens]	71	2.84
NP_006588.1	HSPA8	8	23	heat shock cognate 71 kDa protein isoform 1 [Homo sapiens]	71	24.46
NP_002559.2	PABPC1	1	1	polyadenylate-binding protein 1 [Homo sapiens]	71	2.36
NP_005023.2	PLS3	4	7	plastin-3 isoform 1 [Homo sapiens]	71	10.95
NP_055044.1	SLC6A11	1	2	sodium- and chloride-dependent GABA transporter 3 [Homo sapiens]	71	2.22
NP_078932.2	COLGALT1	1	1	procollagen galactosyltransferase 1 precursor [Homo sapiens]	72	3.54
NP_005338.1	HSPA5	8	13	78 kDa glucose-regulated protein precursor [Homo sapiens]	72	20.03
NP_006256.1	RAD21	1	1	double-strand-break repair protein rad21 homolog [Homo sapiens]	72	4.12
NP_079436.4	WDR26	1	1	WD repeat-containing protein 26 isoform a [Homo sapiens]	72	4.69
NP_005764.2	ZNF256	1	1	zinc finger protein 256 [Homo sapiens]	72	1.59
NP_003650.1	AGPS	1	1	alkyldihydroxyacetonephosphate synthase, peroxisomal precursor [Homo sapiens]	73	2.28
NP_000381.1	CHM	1	1	rab proteins geranylgeranyltransferase component A 1 isoform a [Homo sapiens]	73	2.6
NP_001347.3	DDX3X	1	2	ATP-dependent RNA helicase DDX3X isoform 1 [Homo sapiens]	73	1.36
NP_003676.2	KHSRP	1	1	far upstream element-binding protein 2 [Homo sapiens]	73	3.52
NP_004259.3	MED17	1	1	mediator of RNA polymerase II transcription subunit 17 [Homo sapiens]	73	2
NP_004902.1	PDIA4	7	8	protein disulfide-isomerase A4 precursor [Homo sapiens]	73	13.95
NP_004851.2	FXR2	1	1	fragile X mental retardation syndrome-related protein 2 [Homo sapiens]	74	1.78
NP_004125.3	HSPA9	4	5	stress-70 protein, mitochondrial precursor [Homo sapiens]	74	12.22
NP_004732.2	NOLC1	2	2	nucleolar and coiled-body phosphoprotein 1 [Homo sapiens]	74	5.01
NP_777596.2	PCSK9	3	3	proprotein convertase subtilisin/kexin type 9 preproprotein [Homo sapiens]	74	4.91
NP_055557.2	TM9SF4	2	2	transmembrane 9 superfamily member 4 precursor [Homo sapiens]	74	5.45
NP_899061.1	ZNF605	1	1	zinc finger protein 605 isoform 1 [Homo sapiens]	74	2.34
NP_006764.3	DDX18	1	1	ATP-dependent RNA helicase DDX18 [Homo sapiens]	75	1.49
NP_703194.1	ILF3	2	2	interleukin enhancer-binding factor 3 isoform c [Homo sapiens]	75	3.77
NP_620147.1	LEO1	1	1	RNA polymerase-associated protein LEO1 [Homo sapiens]	75	1.65
NP_004730.2	MTA2	3	3	metastasis-associated protein MTA2 [Homo sapiens]	75	8.23
NP_079120.1	NUP85	1	1	nuclear pore complex protein Nup85 [Homo sapiens]	75	1.68
NP_003267.1	TMPO	2	2	thymopoietin isoform alpha [Homo sapiens]	75	5.91
NP_060545.3	ANO10	1	1	anoctamin-10 isoform 1 [Homo sapiens]	76	1.97
NP_001285.1	CLPTM1	2	2	cleft lip and palate transmembrane protein 1 [Homo sapiens]	76	2.54
NP_001138663.1	FAM200B	1	1	putative protein FAM200B [Homo sapiens]	76	2.28
NP_006601.2	MASP2	1	2	mannan-binding lectin serine protease 2 isoform 1 preproprotein [Homo sapiens]	76	2.33
NP_065823.1	NUFIP2	1	1	nuclear fragile X mental retardation-interacting protein 2 [Homo sapiens]	76	2.01
NP_005057.1	SFPQ	4	7	splicing factor, proline- and glutamine-rich [Homo sapiens]	76	6.51
NP_005122.2	THOC1	3	4	THO complex subunit 1 [Homo sapiens]	76	8.07
NP_001007467.1	TULP4	1	3	tubby-related protein 4 isoform 2 [Homo sapiens]	76	2.65
NP_065890.1	WDR48	1	1	WD repeat-containing protein 48 [Homo sapiens]	76	2.07
NP_057291.1	CPSF3	1	1	cleavage and polyadenylation specificity factor subunit 3 [Homo sapiens]	77	2.92
NP_005372.2	NCL	5	6	nucleolin [Homo sapiens]	77	12.11
NP_000932.3	POR	2	2	NADPH--cytochrome P450 reductase [Homo sapiens]	77	6.03
NP_004689.1	PRPF3	1	1	U4/U6 small nuclear ribonucleoprotein Prp3 [Homo sapiens]	77	4.54
NP_004604.2	TGM2	2	4	protein-glutamine gamma-glutamyltransferase 2 isoform a [Homo sapiens]	77	3.93
NP_003236.3	TGM3	2	2	protein-glutamine gamma-glutamyltransferase E [Homo sapiens]	77	3.17
NP_003232.2	TGM4	1	1	protein-glutamine gamma-glutamyltransferase 4 [Homo sapiens]	77	2.05
NP_066289.2	UBC	5	16	polyubiquitin-C [Homo sapiens]	77	69.49
NP_005681.2	DNM1L	1	1	dynamin-1-like protein isoform 3 [Homo sapiens]	78	2.58
NP_001013861.1	EXOC7	1	1	exocyst complex component 7 isoform 1 [Homo sapiens]	78	2.78
NP_006823.1	FERMT2	1	2	fermitin family homolog 2 isoform 1 [Homo sapiens]	78	2.06
NP_001182122.1	NASP	1	1	nuclear autoantigenic sperm protein isoform 4 [Homo sapiens]	78	1.8
NP_031397.1	BRD3	1	1	bromodomain-containing protein 3 [Homo sapiens]	79	2.48
NP_872634.1	SRPK2	1	1	SRSF protein kinase 2 isoform a [Homo sapiens]	79	3.15
NP_060082.2	ZCCHC8	2	2	zinc finger CCHC domain-containing protein 8 [Homo sapiens]	79	4.53
NP_006377.2	DDX17	2	7	probable ATP-dependent RNA helicase DDX17 isoform 1 [Homo sapiens]	80	3.84
NP_001229725.1	NUP93	2	2	nuclear pore complex protein Nup93 isoform 2 [Homo sapiens]	80	3.02
NP_000273.2	PCCA	1	14	propionyl-CoA carboxylase alpha chain, mitochondrial isoform a precursor [Homo sapiens]	80	1.92
NP_689926.1	STT3A	1	2	dolichyl-diphosphooligosaccharide--protein glycosyltransferase subunit STT3A [Homo sapiens]	80	1.28
NP_940997.1	AFAP1	1	1	actin filament-associated protein 1 isoform B [Homo sapiens]	81	2.33
NP_078961.3	BBS10	1	9	Bardet-Biedl syndrome 10 protein [Homo sapiens]	81	2.63
NP_004725.1	DCLK1	1	1	serine/threonine-protein kinase DCLK1 isoform 1 [Homo sapiens]	81	2.33
NP_001135741.1	GGCX	1	1	vitamin K-dependent gamma-carboxylase isoform 2 [Homo sapiens]	81	1.85
NP_001076581.2	GPD2	1	1	glycerol-3-phosphate dehydrogenase, mitochondrial precursor [Homo sapiens]	81	2.48
NP_065946.2	GRAMD1A	1	1	GRAM domain-containing protein 1A isoform 1 [Homo sapiens]	81	2.07
NP_000402.3	HLCS	1	1	biotin--protein ligase [Homo sapiens]	81	1.24
NP_001139630.1	MOGS	1	2	mannosyl-oligosaccharide glucosidase isoform 2 [Homo sapiens]	81	3.56
NP_005582.1	MRE11A	2	2	double-strand break repair protein MRE11A isoform 1 [Homo sapiens]	81	3.95
NP_004680.2	MTA1	2	2	metastasis-associated protein MTA1 MTA1 [Homo sapiens]	81	3.22
NP_078953.3	NSUN7	1	1	putative methyltransferase NSUN7 [Homo sapiens]	81	1.95
NP_001035544.1	SLC26A6	1	1	solute carrier family 26 member 6 isoform 4 [Homo sapiens]	81	3.79
NP_004930.1	DDX1	2	2	ATP-dependent RNA helicase DDX1 [Homo sapiens]	82	3.92
NP_115521.3	FBXO30	2	2	F-box only protein 30 [Homo sapiens]	82	8.99
NP_002221.1	JUP	10	19	junction plakoglobin [Homo sapiens]	82	16.64
NP_058197.2	OAS2	1	1	2'-5'-oligoadenylate synthase 2 isoform 1 [Homo sapiens]	82	3.76
NP_001005409.1	SF3A1	1	1	splicing factor 3A subunit 1 isoform 2 [Homo sapiens]	82	1.24
NP_001158222.1	ASPH	2	2	aspartyl/asparaginyl beta-hydroxylase isoform f [Homo sapiens]	83	5.08
NP_000054.2	C2	1	1	complement C2 isoform 1 preproprotein [Homo sapiens]	83	1.6
NP_001317.1	CSTF3	1	1	cleavage stimulation factor subunit 3 isoform 1 [Homo sapiens]	83	1.53
NP_002038.2	GARS	1	2	glycine--tRNA ligase precursor [Homo sapiens]	83	1.76
NP_000173.2	HADHA	3	4	trifunctional enzyme subunit alpha, mitochondrial precursor [Homo sapiens]	83	6.16
NP_031381.2	HSP90AB1	5	10	heat shock protein HSP 90-beta [Homo sapiens]	83	12.85
NP_001193496.1	IFI16	2	2	gamma-interferon-inducible protein 16 isoform 1 [Homo sapiens]	83	3.43
NP_036450.1	LETM1	1	1	LETM1 and EF-hand domain-containing protein 1, mitochondrial precursor [Homo sapiens]	83	1.89
NP_000290.2	PKP1	1	1	plakophilin-1 isoform 1b [Homo sapiens]	83	2.01
NP_006633.1	SDCCAG8	1	1	serologically defined colon cancer antigen 8 [Homo sapiens]	83	2.38
NP_001030129.1	SORBS1	2	2	sorbin and SH3 domain-containing protein 1 isoform 7 [Homo sapiens]	83	4.32
NP_066964.1	XRCC5	6	6	X-ray repair cross-complementing protein 5 [Homo sapiens]	83	14.62
XP_003846626.1	#N/A	1	1	PREDICTED: Putative golgin subfamily A member 6-like protein 6 [Homo sapiens]	83	1.81
NP_055871.1	RRP1B	1	3	ribosomal RNA processing protein 1 homolog B [Homo sapiens]	84	2.51
NP_001089.1	ACO2	1	1	aconitate hydratase, mitochondrial precursor [Homo sapiens]	85	1.41
NP_057441.1	LIMA1	2	2	LIM domain and actin-binding protein 1 isoform 2 [Homo sapiens]	85	6.06
NP_000893.2	MME	1	1	neprilysin [Homo sapiens]	85	2.13
NP_002617.3	PFKL	1	1	6-phosphofructokinase, liver type [Homo sapiens]	85	1.67
NP_000926.2	PLOD2	1	1	procollagen-lysine,2-oxoglutarate 5-dioxygenase 2 isoform 2 precursor [Homo sapiens]	85	1.63
NP_003225.2	TFRC	2	2	transferrin receptor protein 1 [Homo sapiens]	85	3.55
NP_065948.1	HCN3	1	1	potassium/sodium hyperpolarization-activated cyclic nucleotide-gated channel 3 [Homo sapiens]	86	2.33
NP_149100.2	PNPT1	1	1	polyribonucleotide nucleotidyltransferase 1, mitochondrial precursor [Homo sapiens]	86	2.17
NP_036244.2	TPX2	1	1	targeting protein for Xklp2 [Homo sapiens]	86	2.54
NP_001017423.1	ALDH18A1	1	3	delta-1-pyrroline-5-carboxylate synthase isoform 2 [Homo sapiens]	87	1.77
NP_001633.1	APLP2	1	1	amyloid-like protein 2 isoform 1 precursor [Homo sapiens]	87	2.1
NP_004719.2	DDX21	3	3	nucleolar RNA helicase 2 isoform 1 [Homo sapiens]	87	6.77
NP_001867.2	CPT1A	1	1	carnitine O-palmitoyltransferase 1, liver isoform isoform 1 [Homo sapiens]	88	1.81
NP_596867.1	ITGB1	13	18	integrin beta-1 isoform 1A precursor [Homo sapiens]	88	24.31
NP_005753.1	TRIM28	4	5	transcription intermediary factor 1-beta [Homo sapiens]	88	10.54
NP_006787.2	AFG3L2	2	4	AFG3-like protein 2 [Homo sapiens]	89	3.76
NP_078881.3	ARHGAP10	1	1	rho GTPase-activating protein 10 [Homo sapiens]	89	1.53
NP_001161743.1	GPR156	1	1	probable G-protein coupled receptor 156 isoform 2 [Homo sapiens]	89	1.98
NP_061120.3	MARK1	1	1	serine/threonine-protein kinase MARK1 [Homo sapiens]	89	2.89
NP_006161.2	NOP2	2	2	putative ribosomal RNA methyltransferase NOP2 isoform 1 [Homo sapiens]	89	5.2
NP_004783.2	PPIG	1	1	peptidyl-prolyl cis-trans isomerase G [Homo sapiens]	89	2.92
NP_003218.2	TFR2	1	1	transferrin receptor protein 2 isoform 1 [Homo sapiens]	89	4.87
NP_009057.1	VCP	5	9	transitional endoplasmic reticulum ATPase [Homo sapiens]	89	11.41
NP_003583.2	CUL1	1	1	cullin-1 [Homo sapiens]	90	2.32
NP_001122108.1	ELFN1	1	1	protein phosphatase 1 regulatory subunit 28 precursor [Homo sapiens]	90	3.02
NP_062547.1	SUSD2	1	1	sushi domain-containing protein 2 precursor [Homo sapiens]	90	1.7
NP_114032.2	HNRNPU	7	9	heterogeneous nuclear ribonucleoprotein U isoform a [Homo sapiens]	91	13.09
NP_037393.1	PPARGC1A	1	1	peroxisome proliferator-activated receptor gamma coactivator 1-alpha [Homo sapiens]	91	1.25
NP_003277.1	TOP1	2	3	DNA topoisomerase 1 [Homo sapiens]	91	3.4
NP_001244.1	CDC5L	1	1	cell division cycle 5-like protein [Homo sapiens]	92	2.49
NP_004438.3	EPS8	1	1	epidermal growth factor receptor kinase substrate 8 [Homo sapiens]	92	2.8
NP_003290.1	HSP90B1	1	1	endoplasmin precursor [Homo sapiens]	92	1
NP_060439.2	IWS1	2	2	protein IWS1 homolog [Homo sapiens]	92	3.17
NP_056308.3	KANK2	1	2	KN motif and ankyrin repeat domain-containing protein 2 isoform 1 [Homo sapiens]	92	1.16
NP_997080.1	ADAM15	1	3	disintegrin and metalloproteinase domain-containing protein 15 isoform 6 preproprotein [Homo sapiens]	93	2.09
NP_005906.2	MCM6	1	1	DNA replication licensing factor MCM6 [Homo sapiens]	93	0.97
NP_001157862.1	RAPGEF6	1	1	rap guanine nucleotide exchange factor 6 isoform 6 [Homo sapiens]	93	2.42
NP_006010.2	TCIRG1	1	1	V-type proton ATPase 116 kDa subunit a isoform 3 isoform a [Homo sapiens]	93	2.65
NP_009058.2	VIL1	1	1	villin-1 [Homo sapiens]	93	4.84
NP_000061.1	CAPN3	1	1	calpain-3 isoform a [Homo sapiens]	94	1.58
NP_001139487.1	DLGAP5	1	1	disks large-associated protein 5 isoform b [Homo sapiens]	94	3.21
NP_004939.1	DSC1	2	6	desmocollin-1 isoform Dsc1b preproprotein [Homo sapiens]	94	3.45
NP_002145.3	HSPA4	2	2	heat shock 70 kDa protein 4 [Homo sapiens]	94	6.19
NP_849193.1	STT3B	1	1	dolichyl-diphosphooligosaccharide--protein glycosyltransferase subunit STT3B [Homo sapiens]	94	1.21
NP_001952.1	EEF2	6	7	elongation factor 2 [Homo sapiens]	95	10.26
NP_000499.1	FGA	5	10	fibrinogen alpha chain isoform alpha-E preproprotein [Homo sapiens]	95	6.35
NP_001106674.2	NACA	2	6	nascent polypeptide-associated complex subunit alpha isoform a [Homo sapiens]	95	3.24
NP_065755.1	STRIP2	1	1	protein FAM40B isoform a [Homo sapiens]	95	2.4
NP_001020262.1	ABCF1	1	2	ATP-binding cassette sub-family F member 1 isoform a [Homo sapiens]	96	2.01
NP_005168.2	ATP6V0A1	1	1	V-type proton ATPase 116 kDa subunit a isoform 1 isoform c [Homo sapiens]	96	1.2
NP_004809.2	DDX23	1	1	probable ATP-dependent RNA helicase DDX23 [Homo sapiens]	96	3.78
NP_065147.1	DDX24	1	1	ATP-dependent RNA helicase DDX24 [Homo sapiens]	96	1.51
NP_001421.2	EPAS1	1	1	endothelial PAS domain-containing protein 1 [Homo sapiens]	96	1.49
NP_005905.2	MCM4	2	2	DNA replication licensing factor MCM4 [Homo sapiens]	96	3.59
NP_004399.2	DNM1	2	3	dynamin-1 isoform 1 [Homo sapiens]	97	3.82
NP_001005362.1	DNM2	1	1	dynamin-2 isoform 4 [Homo sapiens]	97	1.73
NP_006635.2	HSPH1	1	1	heat shock protein 105 kDa [Homo sapiens]	97	1.75
NP_002256.2	KPNB1	1	2	importin subunit beta-1 [Homo sapiens]	97	1.71
NP_002853.2	PYGB	4	4	glycogen phosphorylase, brain form [Homo sapiens]	97	8.19
NP_114401.2	TMEM245	1	1	transmembrane protein 245 [Homo sapiens]	97	1.48
NP_057212.1	COPG1	2	3	coatomer subunit gamma-1 [Homo sapiens]	98	3.43
NP_065173.2	PTGFRN	1	1	prostaglandin F2 receptor negative regulator precursor [Homo sapiens]	98	2.62
NP_848639.2	ZNF546	1	1	zinc finger protein 546 [Homo sapiens]	98	1.2
NP_076977.3	DDX54	1	1	ATP-dependent RNA helicase DDX54 isoform 2 [Homo sapiens]	99	2.84
NP_065779.1	ESYT2	3	3	extended synaptotagmin-2 [Homo sapiens]	99	5.04
NP_001158307.1	L1TD1	1	3	LINE-1 type transposase domain-containing protein 1 [Homo sapiens]	99	1.27
NP_005106.2	MVP	3	4	major vault protein [Homo sapiens]	99	7.61
NP_002705.2	PPP1R10	2	2	serine/threonine-protein phosphatase 1 regulatory subunit 10 [Homo sapiens]	99	2.98
NP_005179.2	CBL	1	1	E3 ubiquitin-protein ligase CBL [Homo sapiens]	100	4.08
NP_001894.2	CTNNA1	3	3	catenin alpha-1 [Homo sapiens]	100	7.73
NP_006833.2	SF3B2	1	1	splicing factor 3B subunit 2 [Homo sapiens]	100	1.68
NP_005996.2	WFS1	1	1	wolframin [Homo sapiens]	100	1.46
NP_064581.2	XAB2	1	1	pre-mRNA-splicing factor SYF1 [Homo sapiens]	100	2.22
NP_001001998.1	EXOSC10	1	1	exosome component 10 isoform 1 [Homo sapiens]	101	1.02
NP_694858.1	TNPO1	2	2	transportin-1 isoform 2 [Homo sapiens]	101	2.47
NP_001098998.1	CCDC178	1	1	uncharacterized protein C18orf34 isoform 1 [Homo sapiens]	102	2.19
NP_004757.1	COPB2	1	1	coatomer subunit beta' [Homo sapiens]	102	1.43
NP_001166176.1	EIF4G2	1	1	eukaryotic translation initiation factor 4 gamma 2 isoform 1 [Homo sapiens]	102	1.21
NP_000179.2	HK1	1	1	hexokinase-1 isoform HKI [Homo sapiens]	102	1.96
NP_079406.3	HKDC1	2	3	putative hexokinase HKDC1 [Homo sapiens]	102	4.58
NP_001177966.1	PSMD1	3	3	26S proteasome non-ATPase regulatory subunit 1 isoform 2 [Homo sapiens]	102	5.42
NP_055205.2	SND1	2	4	staphylococcal nuclease domain-containing protein 1 [Homo sapiens]	102	3.74
NP_001001487.1	ATP2C1	1	1	calcium-transporting ATPase type 2C member 1 isoform 1b [Homo sapiens]	103	2.77
NP_031398.2	DDX42	4	5	ATP-dependent RNA helicase DDX42 [Homo sapiens]	103	9.59
NP_061176.3	DHTKD1	1	1	probable 2-oxoglutarate dehydrogenase E1 component DHKTD1, mitochondrial [Homo sapiens]	103	1.63
NP_001244066.1	ITCH	1	1	E3 ubiquitin-protein ligase Itchy homolog isoform 1 [Homo sapiens]	103	1.88
NP_001139114.1	KIAA0226	1	1	run domain Beclin-1 interacting and cystein-rich containing protein isoform 1 [Homo sapiens]	103	1.83
NP_892114.1	SLC8A3	1	1	sodium/calcium exchanger 3 isoform C precursor [Homo sapiens]	103	3.78
NP_031370.2	TTF1	1	1	transcription termination factor 1 isoform 1 [Homo sapiens]	103	1.33
NP_001229766.1	AP2A2	1	2	AP-2 complex subunit alpha-2 isoform 1 [Homo sapiens]	104	1.81
NP_003679.2	CASK	1	1	peripheral plasma membrane protein CASK isoform 1 [Homo sapiens]	104	1.19
NP_006378.3	CHERP	1	1	calcium homeostasis endoplasmic reticulum protein [Homo sapiens]	104	1.53
NP_079032.2	MMRN2	2	2	multimerin-2 precursor [Homo sapiens]	104	2.74
NP_004915.2	ACTN4	4	5	alpha-actinin-4 [Homo sapiens]	105	6.04
NP_570603.2	AP2A1	1	1	AP-2 complex subunit alpha-1 isoform 2 [Homo sapiens]	105	2.41
NP_001025177.1	AP2B1	1	1	AP-2 complex subunit beta isoform a [Homo sapiens]	106	1.26
NP_056255.2	MTHFD1L	1	1	monofunctional C1-tetrahydrofolate synthase, mitochondrial isoform 2 precursor [Homo sapiens]	106	2.15
NP_001166170.1	PPARGC1B	1	1	peroxisome proliferator-activated receptor gamma coactivator 1-beta isoform 3 [Homo sapiens]	106	1.25
NP_003239.2	THBS4	1	1	thrombospondin-4 precursor [Homo sapiens]	106	1.56
NP_057535.1	COPB1	1	1	coatomer subunit beta [Homo sapiens]	107	1.99
NP_056249.1	INTS7	1	4	integrator complex subunit 7 isoform 1 [Homo sapiens]	107	1.14
NP_036601.2	PRPF6	2	2	pre-mRNA-processing factor 6 [Homo sapiens]	107	1.49
NP_055464.1	SAFB2	1	1	scaffold attachment factor B2 [Homo sapiens]	107	1.05
NP_004422.2	EPHA2	1	1	ephrin type-A receptor 2 precursor [Homo sapiens]	108	2.36
NP_057526.3	ERAP1	1	1	endoplasmic reticulum aminopeptidase 1 isoform a precursor [Homo sapiens]	108	1.9
NP_000810.1	GART	1	1	trifunctional purine biosynthetic protein adenosine-3 isoform 1 [Homo sapiens]	108	1.29
NP_001141.2	ANPEP	29	47	aminopeptidase N precursor [Homo sapiens]	109	35.26
NP_001153706.1	ATP1A1	23	38	sodium/potassium-transporting ATPase subunit alpha-1 isoform d [Homo sapiens]	109	27.32
NP_001245282.1	EFTUD2	5	5	116 kDa U5 small nuclear ribonucleoprotein component isoform a [Homo sapiens]	109	7.72
NP_001258358.1	EMC1	4	4	ER membrane protein complex subunit 1 isoform 4 precursor [Homo sapiens]	109	6.9
NP_938149.2	GANAB	1	1	neutral alpha-glucosidase AB isoform 3 precursor [Homo sapiens]	109	2.38
NP_005110.2	THRAP3	1	2	thyroid hormone receptor-associated protein 3 [Homo sapiens]	109	1.36
NP_036387.2	XRN2	1	2	5'-3' exoribonuclease 2 [Homo sapiens]	109	3.16
NP_001672.1	ATP2A2	10	10	sarcoplasmic/endoplasmic reticulum calcium ATPase 2 isoform a [Homo sapiens]	110	16.65
NP_001138997.1	RAI14	1	1	ankycorbin isoform d [Homo sapiens]	110	1.73
NP_055521.1	SART3	1	1	squamous cell carcinoma antigen recognized by T-cells 3 [Homo sapiens]	110	2.28
NP_001248340.1	SFSWAP	1	1	splicing factor, suppressor of white-apricot homolog isoform 1 [Homo sapiens]	110	1.89
NP_065986.2	USP37	1	1	ubiquitin carboxyl-terminal hydrolase 37 [Homo sapiens]	110	1.94
NP_001155856.1	ARHGEF2	1	1	rho guanine nucleotide exchange factor 2 isoform 2 [Homo sapiens]	111	1.02
NP_006380.1	HYOU1	2	4	hypoxia up-regulated protein 1 precursor [Homo sapiens]	111	4.3
NP_079229.2	NAA25	1	1	N-alpha-acetyltransferase 25, NatB auxiliary subunit [Homo sapiens]	112	1.44
NP_005981.3	STK10	1	1	serine/threonine-protein kinase 10 [Homo sapiens]	112	1.45
NP_004609.1	TOP3A	1	1	DNA topoisomerase 3-alpha [Homo sapiens]	112	1.3
NP_004110.2	FLT3	1	1	receptor-type tyrosine-protein kinase FLT3 [Homo sapiens]	113	1.01
NP_001609.2	PARP1	4	5	poly [ADP-ribose] polymerase 1 [Homo sapiens]	113	4.44
NP_001933.2	DSG1	9	15	desmoglein-1 preproprotein [Homo sapiens]	114	13.44
NP_001254515.1	FBXW10	1	2	F-box/WD repeat-containing protein 10 isoform 2 [Homo sapiens]	114	1.1
NP_620636.1	HLTF	1	1	helicase-like transcription factor [Homo sapiens]	114	0.99
NP_002196.2	ITGA5	1	2	integrin alpha-5 precursor [Homo sapiens]	114	1.72
NP_055586.1	RNF40	2	2	E3 ubiquitin-protein ligase BRE1B isoform 1 [Homo sapiens]	114	2.5
NP_001139400.1	SAP130	1	1	histone deacetylase complex subunit SAP130 isoform a [Homo sapiens]	114	1.39
NP_002201.1	ITGAV	1	1	integrin alpha-V isoform 1 precursor [Homo sapiens]	116	1.34
NP_002532.2	OGDH	1	1	2-oxoglutarate dehydrogenase, mitochondrial isoform 1 precursor [Homo sapiens]	116	1.66
NP_954650.2	SOGA1	1	1	protein SOGA1 isoform 2 [Homo sapiens]	116	0.98
NP_001009811.2	CEP131	1	1	5-azacytidine-induced protein 1 isoform b [Homo sapiens]	117	1.53
NP_003904.3	PRPF4B	2	3	serine/threonine-protein kinase PRP4 homolog [Homo sapiens]	117	3.08
NP_079031.2	SLTM	1	1	SAFB-like transcription modulator isoform a [Homo sapiens]	117	1.84
NP_005260.1	GLI1	1	1	zinc finger protein GLI1 isoform 1 [Homo sapiens]	118	0.81
NP_055949.2	MPRIP	1	1	myosin phosphatase Rho-interacting protein isoform 1 [Homo sapiens]	118	1.16
NP_056175.3	SKIV2L2	2	2	superkiller viralicidic activity 2-like 2 [Homo sapiens]	118	2.3
NP_001073884.1	U2SURP	1	1	U2 snRNP-associated SURP motif-containing protein [Homo sapiens]	118	1.17
NP_695012.1	UBA1	4	5	ubiquitin-like modifier-activating enzyme 1 [Homo sapiens]	118	7.18
NP_005492.1	ITGA3	5	7	integrin alpha-3 isoform b precursor [Homo sapiens]	119	6.47
NP_001074419.1	MYO1C	4	4	unconventional myosin-Ic isoform b [Homo sapiens]	120	5.56
NP_002366.2	MAP4	2	2	microtubule-associated protein 4 isoform 1 [Homo sapiens]	121	2.69
NP_005063.1	SLC12A4	1	1	solute carrier family 12 member 4 isoform a [Homo sapiens]	121	1.11
NP_000087.1	CP	4	11	ceruloplasmin precursor [Homo sapiens]	122	4.88
NP_001934.2	DSG2	1	2	desmoglein-2 preproprotein [Homo sapiens]	122	1.52
NP_003592.3	SMARCA5	3	3	SWI/SNF-related matrix-associated actin-dependent regulator of chromatin subfamily A member 5 [Homo sapiens]	122	3.23
NP_001035095.1	TCERG1	2	2	transcription elongation regulator 1 isoform 2 [Homo sapiens]	122	3.34
NP_852107.1	ADNP	1	1	activity-dependent neuroprotector homeobox protein [Homo sapiens]	123	1.18
NP_003065.3	SMARCC1	2	2	SWI/SNF complex subunit SMARCC1 [Homo sapiens]	123	3.26
NP_002902.2	UPF1	1	1	regulator of nonsense transcripts 1 [Homo sapiens]	123	1.07
NP_003391.1	XPO1	2	3	exportin-1 [Homo sapiens]	123	3.73
NP_061155.2	ANLN	1	1	actin-binding protein anillin [Homo sapiens]	124	1.07
NP_001171725.1	ESYT1	5	10	extended synaptotagmin-1 isoform 1 [Homo sapiens]	124	9.87
NP_054706.1	VCL	3	3	vinculin isoform meta-VCL [Homo sapiens]	124	4.41
NP_009293.1	DIAPH2	1	1	protein diaphanous homolog 2 isoform 12C [Homo sapiens]	125	1.19
NP_002262.3	IPO5	2	3	importin-5 [Homo sapiens]	125	3.59
NP_036355.2	MYO1B	1	2	unconventional myosin-Ib isoform 2 [Homo sapiens]	125	1.48
NP_001186704.1	CPD	5	5	carboxypeptidase D isoform 2 [Homo sapiens]	126	5.91
NP_055738.3	FNDC3A	1	1	fibronectin type-III domain-containing protein 3A isoform 2 [Homo sapiens]	126	1.4
NP_065757.1	SCAF4	1	1	splicing factor, arginine/serine-rich 15 isoform 1 [Homo sapiens]	126	2.09
NP_055238.1	AFF4	1	1	AF4/FMR2 family member 4 [Homo sapiens]	127	1.72
NP_776175.2	PRTG	2	2	protogenin precursor [Homo sapiens]	127	3.04
NP_001191676.1	RFC1	1	1	replication factor C subunit 1 isoform 2 [Homo sapiens]	128	0.96
NP_003461.2	USP7	3	3	ubiquitin carboxyl-terminal hydrolase 7 [Homo sapiens]	128	2.81
NP_002194.2	ITGA2	1	1	integrin alpha-2 precursor [Homo sapiens]	129	0.93
NP_000219.2	LAMB3	1	1	laminin subunit beta-3 precursor [Homo sapiens]	129	0.77
NP_848622.2	SLC9C2	1	1	sodium/hydrogen exchanger 11 [Homo sapiens]	129	1.07
NP_003237.2	THBS1	1	1	thrombospondin-1 precursor [Homo sapiens]	129	1.03
NP_056656.2	ADAR	1	2	double-stranded RNA-specific adenosine deaminase isoform c [Homo sapiens]	131	1.02
NP_005535.1	IRS1	2	2	insulin receptor substrate 1 [Homo sapiens]	132	2.33
NP_055795.1	STXBP5L	1	1	syntaxin-binding protein 5-like [Homo sapiens]	132	2.11
NP_001244928.1	ANKFY1	1	1	ankyrin repeat and FYVE domain-containing protein 1 isoform 3 [Homo sapiens]	133	1.32
NP_065143.2	ATP13A1	2	2	probable cation-transporting ATPase 13A1 [Homo sapiens]	133	3.57
NP_060707.2	CCAR1	2	3	cell division cycle and apoptosis regulator protein 1 [Homo sapiens]	133	3.22
NP_055448.1	CTR9	1	1	RNA polymerase-associated protein CTR9 homolog [Homo sapiens]	133	2.13
NP_055860.1	WAPAL	1	1	wings apart-like protein homolog [Homo sapiens]	133	1.09
NP_001675.3	ATP2B4	6	7	plasma membrane calcium-transporting ATPase 4 isoform 4b [Homo sapiens]	134	7.88
NP_005219.2	EGFR	1	1	epidermal growth factor receptor isoform a precursor [Homo sapiens]	134	0.74
NP_004808.2	TJP2	2	2	tight junction protein ZO-2 isoform 1 [Homo sapiens]	134	3.19
NP_036558.3	SF3B3	2	2	splicing factor 3B subunit 3 [Homo sapiens]	135	1.56
NP_060649.3	ATF7IP	1	1	activating transcription factor 7-interacting protein 1 [Homo sapiens]	136	0.87
NP_060918.2	CAND1	1	1	cullin-associated NEDD8-dissociated protein 1 [Homo sapiens]	136	0.81
NP_056090.1	KIAA1033	1	1	WASH complex subunit 7 [Homo sapiens]	136	0.94
NP_001248755.1	AP3D1	1	2	AP-3 complex subunit delta-1 isoform 3 [Homo sapiens]	137	1.81
NP_036333.2	GLG1	5	8	Golgi apparatus protein 1 isoform 1 precursor [Homo sapiens]	137	5.65
NP_003740.2	IRS2	1	1	insulin receptor substrate 2 [Homo sapiens]	137	1.27
NP_001138586.1	RRP12	2	2	RRP12-like protein isoform 2 [Homo sapiens]	137	2.67
NP_000081.1	COL3A1	1	2	collagen alpha-1(III) chain preproprotein [Homo sapiens]	138	1.16
NP_000079.2	COL1A1	1	3	collagen alpha-1(I) chain preproprotein [Homo sapiens]	139	1.16
NP_056988.3	EIF5B	3	4	eukaryotic translation initiation factor 5B [Homo sapiens]	139	4.34
NP_001073280.1	DIAPH1	1	1	protein diaphanous homolog 1 isoform 2 [Homo sapiens]	140	1.58
NP_036442.3	KIF4A	4	5	chromosome-associated kinesin KIF4A [Homo sapiens]	140	4.55
NP_000416.1	L1CAM	1	1	neural cell adhesion molecule L1 isoform 1 precursor [Homo sapiens]	140	1.11
NP_006286.1	VARS	1	1	valine--tRNA ligase [Homo sapiens]	140	1.03
NP_001348.2	DHX9	2	3	ATP-dependent RNA helicase A [Homo sapiens]	141	1.73
NP_976221.1	HDLBP	4	5	vigilin isoform a [Homo sapiens]	141	4.02
NP_005436.1	SMC3	1	1	structural maintenance of chromosomes protein 3 [Homo sapiens]	141	0.74
NP_000262.2	NPC1	1	1	Niemann-Pick C1 protein precursor [Homo sapiens]	142	0.94
NP_060356.2	ULK4	1	1	serine/threonine-protein kinase ULK4 [Homo sapiens]	142	1.41
NP_060651.2	ZNF532	1	1	zinc finger protein 532 [Homo sapiens]	142	0.85
NP_006297.2	SMC1A	3	3	structural maintenance of chromosomes protein 1A [Homo sapiens]	143	3.41
NP_005853.2	STAG1	1	1	cohesin subunit SA-1 [Homo sapiens]	144	1.67
NP_001034794.1	TRO	1	1	trophinin isoform 5 [Homo sapiens]	144	0.7
NP_055423.1	CYFIP1	2	2	cytoplasmic FMR1-interacting protein 1 isoform a [Homo sapiens]	145	2.15
NP_001138829.1	SIN3A	1	1	paired amphipathic helix protein Sin3a [Homo sapiens]	145	1.89
NP_036565.2	SF3B1	3	3	splicing factor 3B subunit 1 isoform 1 [Homo sapiens]	146	4.22
NP_060853.3	WDR33	1	1	pre-mRNA 3' end processing protein WDR33 isoform 1 [Homo sapiens]	146	1.35
NP_005487.3	SMC4	1	1	structural maintenance of chromosomes protein 4 [Homo sapiens]	147	1.24
NP_001099008.1	MYBBP1A	2	2	myb-binding protein 1A isoform 1 [Homo sapiens]	149	1.88
NP_004289.1	NUP155	1	1	nuclear pore complex protein Nup155 isoform 2 [Homo sapiens]	149	1.05
NP_001035154.1	SPATA31A1	1	1	protein FAM75A2 [Homo sapiens]	149	1.04
NP_940927.2	KIF7	1	1	kinesin-like protein KIF7 [Homo sapiens]	150	1.79
NP_996769.3	CCDC18	1	1	coiled-coil domain-containing protein 18 [Homo sapiens]	151	0.85
NP_001093869.1	PDS5A	1	1	sister chromatid cohesion protein PDS5 homolog A isoform 1 [Homo sapiens]	151	1.72
NP_055972.1	PHLDB1	1	1	pleckstrin homology-like domain family B member 1 isoform a [Homo sapiens]	151	0.73
NP_997186.1	ATRNL1	1	1	attractin-like protein 1 precursor [Homo sapiens]	153	1.09
NP_001257943.1	KTN1	1	1	kinectin isoform d [Homo sapiens]	153	1.2
NP_000170.1	MSH6	3	3	DNA mismatch repair protein Msh6 [Homo sapiens]	153	2.28
NP_005723.2	RAD50	2	2	DNA repair protein RAD50 [Homo sapiens]	154	1.83
NP_000236.2	MET	2	3	hepatocyte growth factor receptor isoform b precursor [Homo sapiens]	155	3.24
NP_055843.1	TNIK	1	1	TRAF2 and NCK-interacting protein kinase isoform 1 [Homo sapiens]	155	1.84
NP_003444.1	ZMYM2	1	1	zinc finger MYM-type protein 2 [Homo sapiens]	155	1.38
NP_056018.2	RPRD2	3	4	regulation of nuclear pre-mRNA domain-containing protein 2 [Homo sapiens]	156	3.29
NP_573566.2	LRPPRC	4	5	leucine-rich PPR motif-containing protein, mitochondrial precursor [Homo sapiens]	158	4.16
NP_001035864.1	CEP170	1	1	centrosomal protein of 170 kDa isoform gamma [Homo sapiens]	161	0.96
NP_542412.2	COL11A2	1	1	collagen alpha-2(XI) chain isoform 2 preproprotein [Homo sapiens]	162	1.09
NP_056046.1	NUP160	1	1	nuclear pore complex protein Nup160 [Homo sapiens]	162	0.91
NP_000005.2	A2M	2	2	alpha-2-macroglobulin precursor [Homo sapiens]	163	1.63
NP_055898.1	CDK12	1	1	cyclin-dependent kinase 12 isoform 2 [Homo sapiens]	163	1.15
NP_000083.3	COL4A4	1	1	collagen alpha-4(IV) chain precursor [Homo sapiens]	164	1.36
NP_055847.1	PDS5B	2	2	sister chromatid cohesion protein PDS5 homolog B [Homo sapiens]	165	1.66
NP_001239085.1	GEMIN5	1	1	gem-associated protein 5 isoform 2 [Homo sapiens]	168	1.99
NP_004765.2	MED1	3	3	mediator of RNA polymerase II transcription subunit 1 [Homo sapiens]	168	3.8
NP_004437.2	EPRS	1	1	bifunctional glutamate/proline--tRNA ligase [Homo sapiens]	170	1.52
NP_000159.3	GLI3	1	1	transcriptional activator GLI3 [Homo sapiens]	170	1.08
NP_004987.2	ABCC1	1	1	multidrug resistance-associated protein 1 [Homo sapiens]	171	0.59
NP_115784.1	BAZ1B	2	2	tyrosine-protein kinase BAZ1B [Homo sapiens]	171	1.48
NP_001058.2	TOP2A	2	2	DNA topoisomerase 2-alpha [Homo sapiens]	174	1.83
NP_009099.1	ABCA8	1	1	ATP-binding cassette sub-family A member 8 [Homo sapiens]	179	0.63
NP_003061.3	SMARCA2	1	1	probable global transcription activator SNF2L2 isoform a [Homo sapiens]	181	0.63
NP_203754.2	TNKS1BP1	1	1	182 kDa tankyrase-1-binding protein [Homo sapiens]	182	2.14
NP_001370.1	DNMT1	2	2	DNA (cytosine-5)-methyltransferase 1 isoform b [Homo sapiens]	183	1.67
NP_001075019.1	THOC2	1	1	THO complex subunit 2 [Homo sapiens]	183	0.63
NP_001059.2	TOP2B	4	5	DNA topoisomerase 2-beta [Homo sapiens]	183	3.45
NP_525023.2	ABCA6	1	2	ATP-binding cassette sub-family A member 6 [Homo sapiens]	184	0.74
NP_056030.1	CAMTA1	1	1	calmodulin-binding transcription activator 1 isoform 1 [Homo sapiens]	184	1.67
NP_060124.2	SAMD9	1	1	sterile alpha motif domain-containing protein 9 [Homo sapiens]	184	1.13
NP_000055.2	C3	3	3	complement C3 precursor [Homo sapiens]	187	2.16
NP_001003699.1	RREB1	1	1	ras-responsive element-binding protein 1 isoform 1 [Homo sapiens]	187	2.07
NP_003861.1	IQGAP1	2	2	ras GTPase-activating-like protein IQGAP1 [Homo sapiens]	189	2.66
NP_004850.1	CLTC	5	6	clathrin heavy chain 1 [Homo sapiens]	191	4.6
NP_055888.1	SIPA1L3	1	1	signal-induced proliferation-associated 1-like protein 3 [Homo sapiens]	194	0.73
NP_079199.2	NUP210	2	2	nuclear pore membrane glycoprotein 210 precursor [Homo sapiens]	205	1.17
NP_054858.2	SCN11A	1	1	sodium channel protein type 11 subunit alpha [Homo sapiens]	205	0.89
NP_005325.2	HCFC1	2	3	host cell factor 1 [Homo sapiens]	209	1.62
NP_055791.1	PDCD11	2	2	protein RRP5 homolog [Homo sapiens]	209	1.34
NP_001159605.1	FRAS1	1	1	extracellular matrix protein FRAS1 isoform 2 precursor [Homo sapiens]	216	1.16
NP_000928.1	POLR2A	1	1	DNA-directed RNA polymerase II subunit RPB1 [Homo sapiens]	217	0.66
NP_001264.2	CHD4	1	1	chromodomain-helicase-DNA-binding protein 4 [Homo sapiens]	218	0.73
NP_055571.2	CKAP5	3	5	cytoskeleton-associated protein 5 isoform b [Homo sapiens]	218	2.54
NP_079461.2	TANC2	1	1	protein TANC2 [Homo sapiens]	220	1.36
NP_115642.3	C2orf16	1	1	uncharacterized protein C2orf16 [Homo sapiens]	224	1.11
NP_001073867.1	KIAA0368	1	1	proteasome-associated protein ECM29 homolog [Homo sapiens]	224	0.59
NP_002464.1	MYH9	10	28	myosin-9 [Homo sapiens]	226	7.91
NP_056110.2	SMCHD1	1	1	structural maintenance of chromosomes flexible hinge domain-containing protein 1 [Homo sapiens]	226	0.45
NP_001073883.2	CCDC88C	1	1	protein Daple [Homo sapiens]	228	0.69
NP_055950.1	NUP205	3	3	nuclear pore complex protein Nup205 [Homo sapiens]	228	2.53
NP_004629.3	PRRC2A	1	1	protein PRRC2A [Homo sapiens]	229	0.93
NP_001979.2	EVPL	1	1	envoplakin [Homo sapiens]	231	0.49
NP_976063.1	MYO18A	1	1	unconventional myosin-XVIIIa isoform b [Homo sapiens]	231	0.54
NP_060506.5	ATG2B	1	1	autophagy-related protein 2 homolog B [Homo sapiens]	233	2.31
NP_038479.1	MYOF	10	11	myoferlin isoform a [Homo sapiens]	235	6.65
NP_775837.2	PRR14L	1	1	protein PRR14L [Homo sapiens]	237	0.88
NP_065783.3	ARID1B	1	1	AT-rich interactive domain-containing protein 1B isoform 2 [Homo sapiens]	238	1.78
NP_653259.3	DOCK11	1	1	dedicator of cytokinesis protein 11 [Homo sapiens]	238	0.63
NP_006176.2	NUMA1	2	3	nuclear mitotic apparatus protein 1 [Homo sapiens]	238	1.32
NP_001009899.2	KIAA2018	1	1	basic helix-loop-helix domain-containing protein KIAA2018 [Homo sapiens]	242	0.67
NP_689957.3	SDK1	1	1	protein sidekick-1 isoform 1 [Homo sapiens]	242	0.63
NP_000426.2	NOTCH3	1	1	neurogenic locus notch homolog protein 3 precursor [Homo sapiens]	243	0.69
NP_149072.2	DIDO1	1	1	death-inducer obliterator 1 isoform c [Homo sapiens]	244	1.12
NP_054733.2	SNRNP200	1	1	U5 small nuclear ribonucleoprotein 200 kDa helicase [Homo sapiens]	244	0.56
NP_938202.1	CACNA1G	1	1	voltage-dependent T-type calcium channel subunit alpha-1G isoform 13 [Homo sapiens]	248	1.25
NP_001014364.1	FLG2	5	8	filaggrin-2 [Homo sapiens]	248	3.39
NP_068506.2	SVIL	1	1	supervillin isoform 2 [Homo sapiens]	248	0.5
NP_001138947.1	FAM186A	1	1	protein FAM186A [Homo sapiens]	263	1.19
NP_620305.1	SON	1	1	protein SON isoform F [Homo sapiens]	264	1.07
NP_003283.2	TPR	4	6	nucleoprotein TPR [Homo sapiens]	267	2.88
NP_056993.2	NBAS	1	1	neuroblastoma-amplified sequence [Homo sapiens]	268	0.97
NP_006280.3	TLN1	6	8	talin-1 [Homo sapiens]	270	4.53
NP_997647.1	FN1	1	1	fibronectin isoform 1 preproprotein [Homo sapiens]	272	0.65
NP_004095.4	FASN	1	1	fatty acid synthase [Homo sapiens]	273	0.84
NP_006436.3	PRPF8	3	6	pre-mRNA-processing-splicing factor 8 [Homo sapiens]	273	2.44
NP_000867.2	IGF2R	2	2	cation-independent mannose-6-phosphate receptor precursor [Homo sapiens]	274	0.88
NP_060621.3	RIF1	1	1	telomere-associated protein RIF1 isoform 1 [Homo sapiens]	274	0.69
NP_003119.2	SPTBN1	8	10	spectrin beta chain, non-erythrocytic 1 isoform 1 [Homo sapiens]	274	4.86
NP_001157791.1	FLNB	9	13	filamin-B isoform 4 [Homo sapiens]	275	7.29
NP_001104026.1	FLNA	20	28	filamin-A isoform 2 [Homo sapiens]	281	14.47
NP_000480.2	ATRX	1	1	transcriptional regulator ATRX isoform 1 [Homo sapiens]	282	0.56
NP_001182461.1	SPTAN1	15	26	spectrin alpha chain, non-erythrocytic 1 isoform 3 [Homo sapiens]	282	9.79
NP_001120959.1	FLNC	3	4	filamin-C isoform b [Homo sapiens]	287	1.93
NP_001136336.2	PIEZO1	1	1	piezo-type mechanosensitive ion channel component 1 [Homo sapiens]	287	0.32
NP_006827.1	GCN1L1	2	2	translational activator GCN1 [Homo sapiens]	293	1.46
NP_057417.3	SRRM2	1	2	serine/arginine repetitive matrix protein 2 [Homo sapiens]	299	0.65
NP_001073946.1	TENM3	1	1	teneurin-3 [Homo sapiens]	301	0.78
NP_001107604.1	NBEAL1	1	1	neurobeachin-like protein 1 [Homo sapiens]	307	1.89
NP_001116151.1	TENM2	1	2	teneurin-2 [Homo sapiens]	307	0.8
NP_056986.2	UBR5	1	1	E3 ubiquitin-protein ligase UBR5 [Homo sapiens]	309	0.54
NP_001139438.1	MKI67	1	1	antigen KI-67 isoform 2 [Homo sapiens]	319	0.93
NP_004406.2	DSP	25	46	desmoplakin isoform I [Homo sapiens]	332	11.95
NP_055845.1	FRYL	1	1	protein furry homolog-like [Homo sapiens]	339	0.27
NP_002903.3	REV3L	1	1	DNA polymerase zeta catalytic subunit [Homo sapiens]	353	0.42
NP_848599.3	DNAH12	1	2	dynein heavy chain 12, axonemal isoform 1 [Homo sapiens]	357	0.26
NP_006258.3	RANBP2	1	2	E3 SUMO-protein ligase RanBP2 [Homo sapiens]	358	0.43
NP_060550.2	VPS13C	1	1	vacuolar protein sorting-associated protein 13C isoform 1B [Homo sapiens]	403	0.33
NP_002007.1	FLG	1	1	filaggrin [Homo sapiens]	435	1.72
NP_000287.3	PKD1	1	1	polycystin-1 isoform 2 precursor [Homo sapiens]	462	0.51
NP_008835.5	PRKDC	17	20	DNA-dependent protein kinase catalytic subunit isoform 1 [Homo sapiens]	469	5.89
NP_060009.1	DNAH3	1	1	dynein heavy chain 3, axonemal [Homo sapiens]	470	0.51
NP_000375.2	APOB	1	1	apolipoprotein B-100 precursor [Homo sapiens]	515	0.22
NP_061027.2	LRP1B	1	1	low-density lipoprotein receptor-related protein 1B precursor [Homo sapiens]	515	0.57
NP_000436.2	PLEC	6	8	plectin isoform 1c [Homo sapiens]	518	2.54
NP_003768.2	#N/A	1	1	dynein heavy chain 11, axonemal [Homo sapiens]	521	0.27
NP_001367.2	DYNC1H1	7	7	cytoplasmic dynein 1 heavy chain 1 [Homo sapiens]	532	2
NP_653267.2	DNHD1	1	1	dynein heavy chain domain-containing protein 1 isoform 1 [Homo sapiens]	533	0.42
NP_733751.2	KMT2C	1	1	histone-lysine N-methyltransferase MLL3 [Homo sapiens]	541	0.31
NP_001611.1	AHNAK	10	11	neuroblast differentiation-associated protein AHNAK isoform 1 [Homo sapiens]	629	5.59
NP_775922.2	FSIP2	1	2	fibrous sheath-interacting protein 2 [Homo sapiens]	789	0.27
NP_878918.2	SYNE2	2	2	nesprin-2 isoform 5 [Homo sapiens]	798	0.68
