# Supplementary material for: Development of Gel-Filter Method for High Enrichment of Low-Molecular Weight Proteins from Serum
Source: PLoS One. 2015 Feb 27;10(2):e0115862. doi: 10.1371/journal.pone.0115862 (PMC4344347; doi:10.1371/journal.pone.0115862)
Supplement: S2 Table — (XLS) [file pone.0115862.s009.xls]

## Sheet: Table S2-1
Table S2-1. Protein accession number, corresponding total peptides hits and spectral counts resulting from LC-MS/MS analysis for gel-filter method treatment.
		Run 1		Run 2				Run 1	Run 2
Refseq.Accession NO.	Gene symbol	Peptides hits	Spectral counts	Peptides hits	Spectral counts	Description	MW(kDa)	Sequence coverage(%)	Sequence coverage(%)
NP_000991.1	RPL39	#N/A	#N/A	1	1	60S ribosomal protein L39 [Homo sapiens]	6	#N/A	19.61
NP_001129609.1	RPL28	1	1	#N/A	#N/A	60S ribosomal protein L28 isoform 5 [Homo sapiens]	8	15.94	#N/A
NP_001005849.1	SUMO2	1	1	#N/A	#N/A	small ubiquitin-related modifier 2 isoform b precursor [Homo sapiens]	8	16.9	#N/A
NP_899634.1	PXMP4	#N/A	#N/A	1	1	peroxisomal membrane protein 4 isoform b [Homo sapiens]	8	#N/A	15.49
NP_001636.1	APOC1	11	95	9	65	apolipoprotein C-I precursor [Homo sapiens]	9	54.22	51.81
NP_001170954.1	C10orf113	1	1	#N/A	#N/A	putative uncharacterized protein C10orf113 isoform 2 [Homo sapiens]	9	11.39	#N/A
NP_477521.1	MUCL1	#N/A	#N/A	1	1	mucin-like protein 1 precursor [Homo sapiens]	9	#N/A	10
NP_001121183.1	TMEM14B	1	1	#N/A	#N/A	transmembrane protein 14B isoform b [Homo sapiens]	9	21.25	#N/A
NP_003851.1	BANF1	2	2	1	1	barrier-to-autointegration factor [Homo sapiens]	10	32.58	19.1
NP_002979.1	CCL18	1	1	1	1	C-C motif chemokine 18 precursor [Homo sapiens]	10	8.99	8.99
NP_002976.2	CCL5	1	1	1	2	C-C motif chemokine 5 precursor [Homo sapiens]	10	9.89	9.89
NP_001032583.1	DYNLL1	1	1	#N/A	#N/A	dynein light chain 1, cytoplasmic [Homo sapiens]	10	12.36	#N/A
NP_694542.1	FDCSP	1	1	#N/A	#N/A	follicular dendritic cell secreted peptide precursor [Homo sapiens]	10	28.24	#N/A
NP_001093139.1	HIGD1A	1	1	#N/A	#N/A	HIG1 domain family member 1A isoform b [Homo sapiens]	10	23.66	#N/A
NP_005971.1	S100P	1	2	1	1	protein S100-P [Homo sapiens]	10	13.68	13.68
NP_006542.1	SCGB1D2	1	1	#N/A	#N/A	secretoglobin family 1D member 2 precursor [Homo sapiens]	10	10	#N/A
NP_112576.1	SH3BGRL3	2	4	2	4	SH3 domain-binding glutamic acid-rich-like protein 3 [Homo sapiens]	10	26.88	26.88
NP_003124.1	SRP9	1	1	#N/A	#N/A	signal recognition particle 9 kDa protein isoform 2 [Homo sapiens]	10	17.44	#N/A
NP_003348.1	SCGB1A1	1	1	1	1	uteroglobin precursor [Homo sapiens]	10	10.99	10.99
NP_001254527.1	MGST1	#N/A	#N/A	1	1	microsomal glutathione S-transferase 1 isoform c [Homo sapiens]	10	#N/A	20.69
NP_112577.1	SF3B5	#N/A	#N/A	1	1	splicing factor 3B subunit 5 [Homo sapiens]	10	#N/A	17.44
NP_055439.1	S100A6	1	1	1	1	protein S100-A6 [Homo sapiens]	10	8.89	7.78
NP_002148.1	HSPE1	1	1	#N/A	#N/A	10 kDa heat shock protein, mitochondrial [Homo sapiens]	11	13.73	#N/A
NP_001098.1	ACYP1	1	2	#N/A	#N/A	acylphosphatase-1 isoform a [Homo sapiens]	11	13.13	#N/A
NP_009292.1	SNCA	1	1	2	3	alpha-synuclein isoform NACP112 [Homo sapiens]	11	14.29	33.93
NP_001634.1	APOA2	34	527	35	530	apolipoprotein A-II preproprotein [Homo sapiens]	11	74	74
NP_000474.2	APOC2	19	152	19	145	apolipoprotein C-II precursor [Homo sapiens]	11	72.28	78.22
NP_000031.1	APOC3	22	268	22	245	apolipoprotein C-III precursor [Homo sapiens]	11	73.74	76.77
NP_005204.1	CSTA	4	17	4	18	cystatin-A [Homo sapiens]	11	61.22	39.8
NP_000091.1	CSTB	1	1	1	1	cystatin-B [Homo sapiens]	11	12.24	12.24
NP_444513.1	DCD	8	102	8	84	dermcidin preproprotein [Homo sapiens]	11	35.45	35.45
NP_003535.1	HIST1H4B	5	14	4	7	histone H4 [Homo sapiens]	11	50.49	42.72
NP_997275.1	KRTDAP	1	1	#N/A	#N/A	keratinocyte differentiation-associated protein isoform 1 precursor [Homo sapiens]	11	11.11	#N/A
NP_002954.2	S100A7	1	2	1	3	protein S100-A7 [Homo sapiens]	11	10.89	10.89
NP_002955.2	S100A8	4	22	4	17	protein S100-A8 [Homo sapiens]	11	39.78	39.78
NP_663695.1	SPANXA2	#N/A	#N/A	1	1	sperm protein associated with the nucleus on the X chromosome A [Homo sapiens]	11	#N/A	32.99
NP_001035948.1	NUPR1	#N/A	#N/A	1	1	nuclear protein 1 isoform a [Homo sapiens]	11	#N/A	22
NP_000994.1	RPLP1	1	1	#N/A	#N/A	60S acidic ribosomal protein P1 isoform 1 [Homo sapiens]	12	14.04	#N/A
NP_061820.1	CYCS	2	2	1	1	cytochrome c [Homo sapiens]	12	20.95	13.33
NP_002055.1	GLRX	1	1	#N/A	#N/A	glutaredoxin-1 [Homo sapiens]	12	10.38	#N/A
NP_002406.1	MIF	2	6	2	7	macrophage migration inhibitory factor [Homo sapiens]	12	17.39	17.39
NP_000891.2	MGP	2	5	2	4	matrix Gla protein isoform 2 precursor [Homo sapiens]	12	23.3	23.3
NP_000792.1	FKBP1A	2	2	1	3	peptidyl-prolyl cis-trans isomerase FKBP1A isoform a [Homo sapiens]	12	19.44	12.96
NP_002611.1	PF4V1	1	7	1	6	platelet factor 4 variant precursor [Homo sapiens]	12	8.65	8.65
NP_005611.1	S100A11	2	2	2	4	protein S100-A11 [Homo sapiens]	12	23.81	34.29
NP_065723.1	S100A14	1	1	#N/A	#N/A	protein S100-A14 [Homo sapiens]	12	10.58	#N/A
NP_062427.1	S100A4	2	2	#N/A	#N/A	protein S100-A4 [Homo sapiens]	12	19.8	#N/A
NP_113657.1	SH3BGRL2	1	1	3	4	SH3 domain-binding glutamic acid-rich-like protein 2 [Homo sapiens]	12	13.08	36.45
NP_003320.2	TXN	6	27	5	23	thioredoxin isoform 1 [Homo sapiens]	12	42.86	31.43
NP_001129672.1	C10orf32	1	1	#N/A	#N/A	UPF0693 protein C10orf32 [Homo sapiens]	12	16.98	#N/A
NP_001124293.1	IFT22	1	1	#N/A	#N/A	rab-like protein 5 isoform c [Homo sapiens]	12	11.11	#N/A
NP_058131.1	GYPC	1	1	1	1	glycophorin-C isoform 2 [Homo sapiens]	12	27.52	8.26
NP_002845.1	PVALB	1	1	1	1	parvalbumin alpha [Homo sapiens]	12	18.18	10
NP_001247436.1	RPS3	1	2	#N/A	#N/A	40S ribosomal protein S3 isoform 3 [Homo sapiens]	13	7.69	18.8
NP_000980.1	RPL30	1	2	1	2	60S ribosomal protein L30 [Homo sapiens]	13	10.43	10.43
NP_874393.1	CREM	1	1	#N/A	#N/A	cAMP-responsive element modulator isoform 11 [Homo sapiens]	13	15.93	#N/A
NP_001138403.1	LOC391322	1	1	#N/A	#N/A	D-dopachrome decarboxylase related protein [Homo sapiens]	13	6.5	#N/A
NP_665807.1	MTPN	1	3	2	5	myotrophin [Homo sapiens]	13	14.41	25.42
XP_003846586.1	LOC100996747	1	2	1	2	PREDICTED: 40S ribosomal protein S26-like [Homo sapiens]	13	7.83	7.83
NP_002956.1	S100A9	5	24	4	27	protein S100-A9 [Homo sapiens]	13	39.47	37.72
NP_003013.1	SH3BGRL	5	7	5	8	SH3 domain-binding glutamic acid-rich-like protein [Homo sapiens]	13	60.53	50
NP_660349.1	C10orf35	#N/A	#N/A	1	1	uncharacterized protein C10orf35 [Homo sapiens]	13	#N/A	14.88
NP_058439.1	VAMP1	#N/A	#N/A	1	1	vesicle-associated membrane protein 1 isoform 3 [Homo sapiens]	13	#N/A	15.52
XP_003960371.1	DDTP1	#N/A	#N/A	1	1	PREDICTED: D-dopachrome decarboxylase-like [Homo sapiens]	13	#N/A	12.07
NP_001003936.1	TXNDC8	#N/A	#N/A	1	1	thioredoxin domain-containing protein 8 [Homo sapiens]	13	#N/A	12.17
NP_004709.2	COX7A2L	1	1	#N/A	#N/A	cytochrome c oxidase subunit 7A-related protein, mitochondrial [Homo sapiens]	13	15.79	#N/A
NP_001230481.1	C17orf112	1	1	1	1	uncharacterized protein C17orf112 [Homo sapiens]	13	20.18	20.18
NP_296374.1	RPL34	1	1	1	1	60S ribosomal protein L34 [Homo sapiens]	13	6.84	6.84
NP_004039.1	B2M	2	19	3	13	beta-2-microglobulin precursor [Homo sapiens]	14	16.81	19.33
NP_001434.1	FABP1	2	2	3	4	fatty acid-binding protein, liver [Homo sapiens]	14	18.9	36.22
NP_001019770.1	HIST2H2BF	2	5	1	1	histone H2B type 2-F isoform a [Homo sapiens]	14	20.63	11.9
NP_002695.1	PPBP	4	14	4	20	platelet basic protein preproprotein [Homo sapiens]	14	26.56	25.78
NP_116120.1	TXNDC17	1	1	#N/A	#N/A	thioredoxin domain-containing protein 17 [Homo sapiens]	14	7.32	#N/A
NP_068809.1	POLR2F	#N/A	#N/A	1	1	DNA-directed RNA polymerases I, II, and III subunit RPABC2 [Homo sapiens]	14	#N/A	9.45
NP_036544.1	H2AFV	#N/A	#N/A	1	1	histone H2A.V isoform 1 [Homo sapiens]	14	7.03	7.03
NP_001077862.1	DDTL	#N/A	#N/A	1	1	D-dopachrome decarboxylase-like protein [Homo sapiens]	14	5.97	11.19
NP_110381.2	SAA2	#N/A	#N/A	11	44	serum amyloid A-2 protein isoform a precursor [Homo sapiens]	14	34.43	47.54
NP_000322.2	SAA1	#N/A	#N/A	20	118	serum amyloid A-1 protein preproprotein [Homo sapiens]	14	66.39	67.21
NP_573569.1	ATP6V1G3	#N/A	#N/A	1	2	V-type proton ATPase subunit G 3 isoform a [Homo sapiens]	14	#N/A	20.34
NP_005331.1	HINT1	#N/A	#N/A	1	1	histidine triad nucleotide-binding protein 1 [Homo sapiens]	14	#N/A	19.05
NP_001007533.1	STH	#N/A	#N/A	1	1	saitohin [Homo sapiens]	14	#N/A	13.28
NP_001436.1	FABP6	#N/A	#N/A	1	1	gastrotropin isoform 2 [Homo sapiens]	14	#N/A	14.84
NP_997210.3	CDPF1	1	1	#N/A	#N/A	cysteine-rich DPF motif domain-containing protein 1 [Homo sapiens]	14	13.82	#N/A
NP_001019.1	RPS25	1	1	#N/A	#N/A	40S ribosomal protein S25 [Homo sapiens]	14	7.2	#N/A
NP_002862.2	RABIF	1	1	#N/A	#N/A	guanine nucleotide exchange factor MSS4 [Homo sapiens]	14	23.58	#N/A
NP_004588.1	SNRPD2	#N/A	#N/A	1	2	small nuclear ribonucleoprotein Sm D2 isoform 1 [Homo sapiens]	14	#N/A	16.95
NP_004166.1	SNRPD3	1	1	#N/A	#N/A	small nuclear ribonucleoprotein Sm D3 [Homo sapiens]	14	13.49	#N/A
NP_000984.1	RPL31	1	1	1	1	60S ribosomal protein L31 isoform 1 [Homo sapiens]	14	7.2	7.2
NP_733759.1	HIST1H2BA	2	3	#N/A	#N/A	histone H2B type 1-A [Homo sapiens]	14	19.69	#N/A
NP_001014990.1	MRPL22	1	1	#N/A	#N/A	39S ribosomal protein L22, mitochondrial isoform b [Homo sapiens]	15	4.76	#N/A
NP_001007.2	RPS12	2	4	#N/A	#N/A	40S ribosomal protein S12 [Homo sapiens]	15	18.18	#N/A
NP_001025180.1	RPS15A	1	6	1	4	40S ribosomal protein S15a [Homo sapiens]	15	15.38	15.38
NP_001017.1	RPS24	1	1	#N/A	#N/A	40S ribosomal protein S24 isoform c [Homo sapiens]	15	9.02	#N/A
NP_000969.1	RPL23	1	1	#N/A	#N/A	60S ribosomal protein L23 [Homo sapiens]	15	5.71	#N/A
NP_001025189.1	APRT	1	2	#N/A	#N/A	adenine phosphoribosyltransferase isoform b [Homo sapiens]	15	7.46	7.46
NP_001637.1	APOC4	5	62	4	63	apolipoprotein C-IV precursor [Homo sapiens]	15	33.86	28.35
NP_001433.1	FABP4	1	2	2	2	fatty acid-binding protein, adipocyte [Homo sapiens]	15	9.09	15.91
NP_001435.1	FABP5	6	9	3	3	fatty acid-binding protein, epidermal [Homo sapiens]	15	59.26	25.19
NP_004093.1	FABP3	6	15	6	11	fatty acid-binding protein, heart [Homo sapiens]	15	51.13	51.13
NP_002298.1	LGALS7	4	17	4	10	galectin-7 [Homo sapiens]	15	38.97	38.97
NP_000508.1	HBA2	17	114	18	167	hemoglobin subunit alpha [Homo sapiens]	15	83.8	64.08
NP_002096.1	H2AFX	2	7	#N/A	#N/A	histone H2A.x [Homo sapiens]	15	19.58	6.29
NP_005013.1	PFN1	14	50	15	85	profilin-1 [Homo sapiens]	15	88.57	87.14
NP_115714.1	LLPH	1	3	#N/A	#N/A	protein LLP homolog [Homo sapiens]	15	10.85	#N/A
NP_001078950.1	MAP1LC3B2	#N/A	#N/A	1	1	microtubule-associated proteins 1A/1B light chain 3 beta 2 precursor [Homo sapiens]	15	#N/A	19.2
NP_001015072.2	UFSP1	#N/A	#N/A	1	1	inactive Ufm1-specific protease 1 [Homo sapiens]	15	#N/A	6.34
XP_003960623.1	#N/A	1	1	#N/A	#N/A	PREDICTED: putative uncharacterized protein DKFZp434L187-like [Homo sapiens]	15	12.12	#N/A
NP_002614.2	PFDN4	1	1	#N/A	#N/A	prefoldin subunit 4 [Homo sapiens]	15	10.45	#N/A
NP_003125.3	SRP14	#N/A	#N/A	1	1	signal recognition particle 14 kDa protein [Homo sapiens]	15	#N/A	9.56
NP_001123473.1	C3orf55	#N/A	#N/A	1	1	putative uncharacterized protein C3orf55 isoform 2 [Homo sapiens]	15	#N/A	22.56
NP_005708.1	ARPC5	2	3	1	1	actin-related protein 2/3 complex subunit 5 isoform 1 [Homo sapiens]	16	17.22	7.95
NP_001230404.1	B9D1	1	1	#N/A	#N/A	B9 domain-containing protein 1 isoform c [Homo sapiens]	16	8.16	#N/A
NP_059118.2	CALML5	7	21	8	20	calmodulin-like protein 5 [Homo sapiens]	16	69.18	75.34
NP_066972.1	COTL1	4	6	4	9	coactosin-like protein [Homo sapiens]	16	46.48	46.48
NP_000090.1	CST3	3	7	4	7	cystatin-C precursor [Homo sapiens]	16	24.66	25.34
NP_000509.1	HBB	24	199	27	270	hemoglobin subunit beta [Homo sapiens]	16	89.8	89.8
NP_000510.1	HBD	16	119	16	150	hemoglobin subunit delta [Homo sapiens]	16	87.07	87.07
NP_000175.1	HBG2	5	22	7	25	hemoglobin subunit gamma-2 [Homo sapiens]	16	44.9	59.86
NP_004137.2	NDUFB7	1	1	1	1	NADH dehydrogenase [ubiquinone] 1 beta subcomplex subunit 7 [Homo sapiens]	16	12.41	12.41
XP_003846795.1	LOC100996792	1	1	#N/A	#N/A	PREDICTED: dual specificity mitogen-activated protein kinase kinase 3-like [Homo sapiens]	16	17.61	#N/A
NP_004155.2	RBP2	1	1	#N/A	#N/A	retinol-binding protein 2 [Homo sapiens]	16	6.72	#N/A
NP_000445.1	SOD1	1	1	#N/A	#N/A	superoxide dismutase [Cu-Zn] [Homo sapiens]	16	11.04	#N/A
NP_000362.1	TTR	28	241	27	275	transthyretin precursor [Homo sapiens]	16	73.47	73.47
NP_002293.2	LECT2	#N/A	#N/A	1	1	leukocyte cell-derived chemotaxin-2 precursor [Homo sapiens]	16	#N/A	5.3
NP_689605.1	AHSA2	#N/A	#N/A	1	1	activator of 90 kDa heat shock protein ATPase homolog 2 [Homo sapiens]	16	#N/A	13.87
NP_001027459.1	UBE2V1	#N/A	#N/A	1	1	ubiquitin-conjugating enzyme E2 variant 1 isoform d [Homo sapiens]	16	#N/A	6.8
NP_001797.1	CEBPG	#N/A	#N/A	1	1	CCAAT/enhancer-binding protein gamma [Homo sapiens]	16	#N/A	6
NP_001005526.1	SF3B1	#N/A	#N/A	1	2	splicing factor 3B subunit 1 isoform 2 [Homo sapiens]	16	#N/A	6.25
NP_001685.1	ATP6V0C	1	1	#N/A	#N/A	V-type proton ATPase 16 kDa proteolipid subunit [Homo sapiens]	16	7.1	#N/A
XP_003960879.1	#N/A	1	1	#N/A	#N/A	PREDICTED: protein shisa-5-like [Homo sapiens]	16	11.72	#N/A
NP_057269.1	HN1	1	1	#N/A	#N/A	hematological and neurological expressed 1 protein isoform 1 [Homo sapiens]	16	23.38	#N/A
NP_444273.1	TMEM203	1	1	#N/A	#N/A	transmembrane protein 203 [Homo sapiens]	16	22.79	#N/A
NP_001013.1	RPS19	1	3	#N/A	#N/A	40S ribosomal protein S19 [Homo sapiens]	16	7.59	#N/A
XP_001716221.2	FAM197Y9	1	2	#N/A	#N/A	PREDICTED: testis-specific Y-encoded protein 1-like [Homo sapiens]	16	14.48	#N/A
NP_001008.1	RPS13	2	4	2	3	40S ribosomal protein S13 [Homo sapiens]	17	8.61	8.61
NP_001009.1	RPS15	1	2	#N/A	#N/A	40S ribosomal protein S15 [Homo sapiens]	17	18.62	#N/A
NP_001240313.1	RPL15	1	2	#N/A	#N/A	60S ribosomal protein L15 isoform 2 [Homo sapiens]	17	11.03	#N/A
NP_000981.1	RPL27A	1	2	2	11	60S ribosomal protein L27a [Homo sapiens]	17	5.41	8.78
NP_001136.1	ANG	2	11	4	12	angiogenin precursor [Homo sapiens]	17	18.37	18.37
NP_008819.1	CALM1	4	5	4	5	calmodulin [Homo sapiens]	17	29.53	30.2
NP_005176.1	CALML3	2	2	#N/A	#N/A	calmodulin-like protein 3 [Homo sapiens]	17	18.79	#N/A
NP_001314.1	CST6	2	6	1	3	cystatin-M precursor [Homo sapiens]	17	14.09	7.38
NP_085056.2	CYB5B	1	1	#N/A	#N/A	cytochrome b5 type B [Homo sapiens]	17	22.67	#N/A
NP_001011546.1	DSTN	1	1	#N/A	#N/A	destrin isoform b [Homo sapiens]	17	15.54	#N/A
NP_065123.1	EIF5A2	2	2	2	5	eukaryotic translation initiation factor 5A-2 [Homo sapiens]	17	12.42	12.42
NP_004868.1	GMFG	1	1	#N/A	#N/A	glia maturation factor gamma [Homo sapiens]	17	9.15	#N/A
NP_071738.1	GLIPR2	3	3	3	3	Golgi-associated plant pathogenesis-related protein 1 [Homo sapiens]	17	27.92	27.92
NP_000230.1	LYZ	2	20	2	27	lysozyme C precursor [Homo sapiens]	17	14.19	14.19
NP_005359.1	MB	7	16	7	18	myoglobin [Homo sapiens]	17	68.83	68.83
NP_524147.2	MYL6	5	9	3	4	myosin light polypeptide 6 isoform 2 [Homo sapiens]	17	40.4	24.5
NP_001018149.1	NME2	3	5	2	5	nucleoside diphosphate kinase B isoform a [Homo sapiens]	17	23.68	17.11
NP_002643.1	PIP	3	28	3	24	prolactin-inducible protein precursor [Homo sapiens]	17	26.03	26.03
NP_003901.2	BUD31	1	1	#N/A	#N/A	protein BUD31 homolog [Homo sapiens]	17	13.19	#N/A
NP_002928.1	RNASE4	2	4	1	3	ribonuclease 4 precursor [Homo sapiens]	17	17.69	8.84
NP_115961.2	RNASE7	1	1	#N/A	#N/A	ribonuclease 7 precursor [Homo sapiens]	17	8.97	#N/A
NP_003339.1	UBE2N	2	3	3	3	ubiquitin-conjugating enzyme E2 N [Homo sapiens]	17	20.39	30.26
NP_057005.1	CUTA	#N/A	#N/A	1	1	protein CutA isoform 2 precursor [Homo sapiens]	17	#N/A	8.97
NP_001166366.1	CAV1	#N/A	#N/A	1	1	caveolin-1 isoform beta [Homo sapiens]	17	5.44	7.48
NP_981946.1	STMN1	1	1	#N/A	#N/A	stathmin isoform a [Homo sapiens]	17	6.71	#N/A
XP_003960137.1	#N/A	#N/A	#N/A	1	1	PREDICTED: putative lung carcinoma-associated protein 10-like [Homo sapiens]	17	#N/A	5.52
NP_003888.2	IER3	#N/A	#N/A	1	1	radiation-inducible immediate-early gene IEX-1 [Homo sapiens]	17	#N/A	13.46
NP_060441.2	MRPL20	#N/A	#N/A	1	1	39S ribosomal protein L20, mitochondrial [Homo sapiens]	17	#N/A	14.09
NP_006214.2	PIN4	#N/A	#N/A	1	1	peptidyl-prolyl cis-trans isomerase NIMA-interacting 4 isoform 1 [Homo sapiens]	17	#N/A	6.41
NP_542177.1	CST9L	#N/A	#N/A	1	1	cystatin-9-like precursor [Homo sapiens]	17	#N/A	11.56
NP_036449.1	LDOC1	1	1	1	1	protein LDOC1 [Homo sapiens]	17	10.27	10.27
NP_001095123.1	COMMD9	1	1	1	2	COMM domain-containing protein 9 isoform 2 [Homo sapiens]	17	15.38	15.38
NP_000967.1	RPL12	1	2	1	2	60S ribosomal protein L12 [Homo sapiens]	18	5.45	5.45
NP_005498.1	CFL1	10	28	7	25	cofilin-1 [Homo sapiens]	18	49.4	49.4
NP_066953.1	PPIA	10	23	9	22	peptidyl-prolyl cis-trans isomerase A [Homo sapiens]	18	60	57.58
NP_036455.1	MAFF	1	3	#N/A	#N/A	transcription factor MafF isoform a [Homo sapiens]	18	9.15	#N/A
NP_689551.2	ZG16	5	8	4	7	zymogen granule membrane protein 16 precursor [Homo sapiens]	18	45.51	40.12
NP_006347.1	ATP5H	#N/A	#N/A	1	1	ATP synthase subunit d, mitochondrial isoform a [Homo sapiens]	18	#N/A	9.94
NP_003338.1	UBE2L3	#N/A	#N/A	1	1	ubiquitin-conjugating enzyme E2 L3 isoform 1 [Homo sapiens]	18	#N/A	14.29
NP_115569.2	RNASEH2C	#N/A	#N/A	1	1	ribonuclease H2 subunit C [Homo sapiens]	18	#N/A	7.93
NP_001224.1	CAV2	#N/A	#N/A	1	1	caveolin-2 isoform a [Homo sapiens]	18	#N/A	9.26
NP_001138779.1	LRTOMT	1	1	#N/A	#N/A	leucine-rich repeat-containing protein 51 isoform LRTOMT1b [Homo sapiens]	18	15.19	#N/A
NP_001186932.1	GPSM1	#N/A	#N/A	1	1	G-protein-signaling modulator 1 isoform c [Homo sapiens]	18	#N/A	15.06
NP_003270.1	TNNC2	1	1	1	1	troponin C, skeletal muscle [Homo sapiens]	18	6.88	6.88
NP_001035928.1	TMEM80	1	1	1	1	transmembrane protein 80 isoform 2 [Homo sapiens]	18	6.55	6.55
NP_660309.1	NUDCD2	1	2	1	1	nudC domain-containing protein 2 [Homo sapiens]	18	12.1	12.1
NP_542157.1	CAPS	#N/A	#N/A	2	2	calcyphosin isoform b [Homo sapiens]	18	#N/A	34.57
NP_000973.2	RPL21	1	1	#N/A	#N/A	60S ribosomal protein L21 [Homo sapiens]	19	9.38	#N/A
NP_002405.1	CD99	1	1	1	1	CD99 antigen isoform a precursor [Homo sapiens]	19	5.41	5.41
NP_006694.1	NUDT3	1	1	1	1	diphosphoinositol polyphosphate phosphohydrolase 1 [Homo sapiens]	19	5.81	5.81
NP_054900.2	LGALSL	5	8	3	7	galectin-related protein [Homo sapiens]	19	41.28	24.42
NP_062564.1	IL36G	1	2	#N/A	#N/A	interleukin-36 gamma [Homo sapiens]	19	10.65	#N/A
NP_000221.1	LEP	1	1	2	2	leptin precursor [Homo sapiens]	19	10.78	18.56
NP_002288.1	LCN1	1	1	#N/A	#N/A	lipocalin-1 isoform 1 precursor [Homo sapiens]	19	6.25	#N/A
NP_002504.2	NME3	2	7	1	3	nucleoside diphosphate kinase 3 precursor [Homo sapiens]	19	17.75	10.06
NP_006338.1	PPIH	1	1	#N/A	#N/A	peptidyl-prolyl cis-trans isomerase H [Homo sapiens]	19	13.56	#N/A
NP_000165.1	GP9	1	1	1	1	platelet glycoprotein IX precursor [Homo sapiens]	19	5.08	5.08
NP_006592.3	PTGES3	1	1	#N/A	#N/A	prostaglandin E synthase 3 [Homo sapiens]	19	8.12	#N/A
NP_002571.1	REG3A	1	1	1	1	regenerating islet-derived protein 3-alpha precursor [Homo sapiens]	19	13.14	13.14
NP_002880.1	RARRES2	6	12	2	6	retinoic acid receptor responder protein 2 precursor [Homo sapiens]	19	41.72	7.36
NP_056997.1	TXNDC12	1	1	#N/A	#N/A	thioredoxin domain-containing protein 12 precursor [Homo sapiens]	19	6.4	#N/A
NP_061980.1	C19orf10	#N/A	#N/A	1	1	UPF0556 protein C19orf10 precursor [Homo sapiens]	19	#N/A	6.94
NP_789783.1	AGR3	#N/A	#N/A	1	1	anterior gradient protein 3 homolog precursor [Homo sapiens]	19	#N/A	9.04
NP_003409.1	CNBP	#N/A	#N/A	1	1	cellular nucleic acid-binding protein isoform 3 [Homo sapiens]	19	#N/A	11.3
NP_001230060.1	RPL13	#N/A	#N/A	1	1	60S ribosomal protein L13 isoform 3 [Homo sapiens]	19	#N/A	4.88
NP_612378.1	BOD1	#N/A	#N/A	1	3	biorientation of chromosomes in cell division protein 1 isoform a [Homo sapiens]	19	#N/A	9.19
NP_443197.1	TSEN15	#N/A	#N/A	1	1	tRNA-splicing endonuclease subunit Sen15 isoform 1 [Homo sapiens]	19	#N/A	13.45
NP_001165899.1	KLHL7	#N/A	#N/A	1	1	kelch-like protein 7 isoform 3 [Homo sapiens]	19	#N/A	16.87
NP_001135874.1	CD164	1	1	#N/A	#N/A	sialomucin core protein 24 isoform 3 precursor [Homo sapiens]	19	5.06	#N/A
NP_001135444.1	DPH6	#N/A	#N/A	1	1	ATP-binding domain-containing protein 4 isoform 2 [Homo sapiens]	19	#N/A	9.09
NP_006751.1	UPK2	1	1	#N/A	#N/A	uroplakin-2 precursor [Homo sapiens]	19	11.41	#N/A
NP_006271.1	SSR4	1	1	#N/A	#N/A	translocon-associated protein subunit delta isoform 2 precursor [Homo sapiens]	19	10.98	#N/A
NP_001017369.1	MSMO1	#N/A	#N/A	1	1	methylsterol monooxygenase 1 isoform 2 [Homo sapiens]	19	#N/A	29.63
NP_001243509.1	RPL10	1	1	1	2	60S ribosomal protein L10 isoform c [Homo sapiens]	20	5.06	5.06
NP_001186731.1	RPL11	1	1	#N/A	#N/A	60S ribosomal protein L11 isoform 2 [Homo sapiens]	20	7.91	#N/A
NP_005709.1	ARPC4	3	8	4	6	actin-related protein 2/3 complex subunit 4 isoform a [Homo sapiens]	20	24.4	23.21
NP_001651.1	ARF4	4	8	3	9	ADP-ribosylation factor 4 [Homo sapiens]	20	28.89	23.33
NP_006399.1	AGR2	1	2	#N/A	#N/A	anterior gradient protein 2 homolog precursor [Homo sapiens]	20	9.71	#N/A
NP_004326.1	BST2	1	1	2	3	bone marrow stromal antigen 2 [Homo sapiens]	20	5.56	13.89
NP_004336.3	CAMP	1	3	2	3	cathelicidin antimicrobial peptide preproprotein [Homo sapiens]	20	5.2	12.14
NP_001744.2	CAV1	2	6	#N/A	#N/A	caveolin-1 isoform alpha [Homo sapiens]	20	18.54	6.18
NP_004081.1	DUSP3	4	4	2	2	dual specificity protein phosphatase 3 [Homo sapiens]	20	26.49	14.05
NP_005605.1	RHEB	1	1	#N/A	#N/A	GTP-binding protein Rheb [Homo sapiens]	20	8.7	#N/A
NP_005861.2	SAP18	1	1	1	1	histone deacetylase complex subunit SAP18 [Homo sapiens]	20	6.98	6.98
NP_006462.1	MYL12A	4	6	4	6	myosin regulatory light chain 12A [Homo sapiens]	20	23.39	23.39
NP_009193.2	PARK7	4	8	5	9	protein DJ-1 [Homo sapiens]	20	41.8	41.8
NP_002877.2	RAP2B	1	1	#N/A	#N/A	ras-related protein Rap-2b [Homo sapiens]	20	6.56	#N/A
NP_003286.1	TPT1	3	3	1	1	translationally-controlled tumor protein [Homo sapiens]	20	23.26	7.56
NP_057310.1	VPS29	1	1	#N/A	#N/A	vacuolar protein sorting-associated protein 29 isoform 1 [Homo sapiens]	20	7.69	#N/A
NP_060324.1	TMEM160	#N/A	#N/A	1	1	transmembrane protein 160 precursor [Homo sapiens]	20	#N/A	27.66
NP_001654.1	ARF6	#N/A	#N/A	1	1	ADP-ribosylation factor 6 [Homo sapiens]	20	#N/A	5.71
NP_000476.1	APRT	#N/A	#N/A	2	3	adenine phosphoribosyltransferase isoform a [Homo sapiens]	20	5.56	12.78
NP_002192.2	ISG20	#N/A	#N/A	1	1	interferon-stimulated gene 20 kDa protein [Homo sapiens]	20	#N/A	4.97
NP_938206.1	TCF21	#N/A	#N/A	1	1	transcription factor 21 [Homo sapiens]	20	#N/A	14.53
NP_001001676.1	LCN9	1	1	#N/A	#N/A	epididymal-specific lipocalin-9 precursor [Homo sapiens]	20	6.25	#N/A
NP_001108220.1	TMEM240	1	2	#N/A	#N/A	transmembrane protein 240 [Homo sapiens]	20	7.51	#N/A
NP_062829.1	CABP5	1	1	#N/A	#N/A	calcium-binding protein 5 [Homo sapiens]	20	6.36	#N/A
NP_001026904.1	FDX1L	#N/A	#N/A	1	1	adrenodoxin-like protein, mitochondrial precursor [Homo sapiens]	20	#N/A	7.65
NP_940954.1	FAM89A	1	1	#N/A	#N/A	protein FAM89A [Homo sapiens]	20	11.41	#N/A
NP_006174.1	NTS	1	1	#N/A	#N/A	neurotensin/neuromedin N preproprotein [Homo sapiens]	20	11.76	#N/A
NP_612638.3	HINT3	1	1	#N/A	#N/A	histidine triad nucleotide-binding protein 3 [Homo sapiens]	20	8.79	#N/A
NP_001128231.1	CRYZ	#N/A	#N/A	1	1	quinone oxidoreductase isoform c [Homo sapiens]	20	#N/A	10.42
NP_001243825.1	DOK7	1	2	1	1	protein Dok-7 isoform 3 [Homo sapiens]	20	9.28	9.28
NP_006088.2	MYL9	#N/A	#N/A	4	6	myosin regulatory light polypeptide 9 isoform a [Homo sapiens]	20	16.86	40.7
NP_054737.1	MRPS28	1	3	1	1	28S ribosomal protein S28, mitochondrial [Homo sapiens]	21	6.42	6.42
NP_001136249.1	HSD3B7	1	1	#N/A	#N/A	3 beta-hydroxysteroid dehydrogenase type 7 isoform b [Homo sapiens]	21	5.61	#N/A
NP_005710.1	ARPC3	5	8	4	6	actin-related protein 2/3 complex subunit 3 [Homo sapiens]	21	30.9	26.97
NP_001019399.1	ARF1	6	18	6	15	ADP-ribosylation factor 1 [Homo sapiens]	21	43.65	43.65
NP_001638.1	APOD	2	7	4	10	apolipoprotein D precursor [Homo sapiens]	21	12.7	17.99
NP_061974.2	APOM	16	57	18	62	apolipoprotein M isoform 1 [Homo sapiens]	21	37.23	43.09
NP_001243.1	CD70	1	1	#N/A	#N/A	CD70 antigen [Homo sapiens]	21	6.74	#N/A
NP_001034891.1	CDC42	6	7	#N/A	#N/A	cell division control protein 42 homolog isoform 1 [Homo sapiens]	21	38.22	29.32
NP_004069.1	CSRP1	3	5	3	6	cysteine and glycine-rich protein 1 isoform 1 [Homo sapiens]	21	26.94	26.94
NP_076956.1	GGCT	5	13	3	8	gamma-glutamylcyclotransferase isoform 1 [Homo sapiens]	21	32.45	21.28
NP_006001.3	MANF	1	1	#N/A	#N/A	mesencephalic astrocyte-derived neurotrophic factor precursor [Homo sapiens]	21	9.34	#N/A
NP_001001349.1	NKIRAS2	1	1	1	1	NF-kappa-B inhibitor-interacting Ras-like protein 2 isoform a [Homo sapiens]	21	5.24	5.24
NP_002528.1	OAZ2	1	1	#N/A	#N/A	ornithine decarboxylase antizyme 2 [Homo sapiens]	21	5.29	#N/A
NP_002558.1	PEBP1	6	14	6	12	phosphatidylethanolamine-binding protein 1 preproprotein [Homo sapiens]	21	47.59	47.59
NP_000945.3	PTGDS	3	9	5	9	prostaglandin-H2 D-isomerase precursor [Homo sapiens]	21	25.79	29.47
NP_002863.1	RAC2	5	6	5	6	ras-related C3 botulinum toxin substrate 2 [Homo sapiens]	21	20.31	27.6
NP_002875.1	RAP1A	9	24	#N/A	#N/A	ras-related protein Rap-1A [Homo sapiens]	21	33.15	30.98
NP_056461.1	RAP1B	12	34	10	41	ras-related protein Rap-1b isoform 1 precursor [Homo sapiens]	21	55.98	60.33
NP_001005339.1	RGS10	1	1	#N/A	#N/A	regulator of G-protein signaling 10 isoform a [Homo sapiens]	21	8.84	#N/A
NP_001035515.1	U2AF1L4	1	1	#N/A	#N/A	splicing factor U2AF 26 kDa subunit isoform 1 [Homo sapiens]	21	4.42	#N/A
NP_955395.1	TPD52L2	2	2	1	1	tumor protein D54 isoform d [Homo sapiens]	21	10.5	5
NP_115744.2	LZIC	#N/A	#N/A	1	1	protein LZIC [Homo sapiens]	21	#N/A	5.26
NP_057543.2	MZB1	#N/A	#N/A	1	1	plasma cell-induced resident endoplasmic reticulum protein precursor [Homo sapiens]	21	#N/A	7.41
NP_005660.4	REEP5	#N/A	#N/A	1	1	receptor expression-enhancing protein 5 [Homo sapiens]	21	#N/A	5.29
NP_001653.1	ARF5	#N/A	#N/A	4	9	ADP-ribosylation factor 5 [Homo sapiens]	21	23.33	28.89
NP_001241662.1	SPECC1L	1	1	#N/A	#N/A	cytospin-A isoform 3 [Homo sapiens]	21	5.46	#N/A
NP_000396.2	GM2A	1	1	#N/A	#N/A	ganglioside GM2 activator isoform 1 precursor [Homo sapiens]	21	3.63	#N/A
NP_149076.1	FATE1	1	1	#N/A	#N/A	fetal and adult testis-expressed transcript protein [Homo sapiens]	21	13.66	#N/A
NP_644811.1	RHOXF1	1	1	#N/A	#N/A	rhox homeobox family member 1 [Homo sapiens]	21	12.5	#N/A
NP_619650.2	CALML6	#N/A	#N/A	1	1	calmodulin-like protein 6 [Homo sapiens]	21	#N/A	6.63
NP_054797.2	MRPL13	1	1	#N/A	#N/A	39S ribosomal protein L13, mitochondrial [Homo sapiens]	21	8.99	#N/A
NP_001012750.1	DCTD	1	1	#N/A	#N/A	deoxycytidylate deaminase isoform a [Homo sapiens]	21	13.23	#N/A
NP_005728.2	ARL4C	1	1	1	1	ADP-ribosylation factor-like protein 4C [Homo sapiens]	21	10.94	11.98
NP_001007552.1	CT45A5	1	1	1	2	cancer/testis antigen family 45 member A5 [Homo sapiens]	21	6.35	6.35
NP_003332.1	UBE2E1	2	2	1	1	ubiquitin-conjugating enzyme E2 E1 isoform 1 [Homo sapiens]	21	12.44	20.73
NP_001002.1	RPS7	1	1	1	1	40S ribosomal protein S7 [Homo sapiens]	22	5.67	3.61
NP_000970.1	RPL18	4	8	#N/A	#N/A	60S ribosomal protein L18 isoform 1 [Homo sapiens]	22	23.94	#N/A
NP_001020092.1	RPL9	3	3	#N/A	#N/A	60S ribosomal protein L9 [Homo sapiens]	22	25	#N/A
NP_001139786.1	ABHD14B	5	8	3	3	abhydrolase domain-containing protein 14B isoform 1 [Homo sapiens]	22	34.76	21.9
NP_000467.1	AK1	6	8	5	7	adenylate kinase isoenzyme 1 [Homo sapiens]	22	41.24	30.93
NP_001187.1	BID	1	2	1	1	BH3-interacting domain death agonist isoform 2 [Homo sapiens]	22	6.67	6.67
NP_000597.2	C8G	1	1	2	2	complement component C8 gamma chain precursor [Homo sapiens]	22	7.43	17.82
NP_000704.1	BLVRB	3	3	2	2	flavin reductase (NADPH) [Homo sapiens]	22	21.36	14.08
NP_062563.3	GKN1	2	3	3	3	gastrokine-1 [Homo sapiens]	22	12.06	15.08
NP_000572.2	GPX1	1	1	#N/A	#N/A	glutathione peroxidase 1 isoform 1 [Homo sapiens]	22	4.43	#N/A
NP_064535.1	SAR1A	4	4	4	5	GTP-binding protein SAR1a [Homo sapiens]	22	27.27	27.27
NP_001028675.1	SAR1B	3	4	3	4	GTP-binding protein SAR1b [Homo sapiens]	22	15.15	15.66
NP_061157.3	C19orf80	1	1	1	1	hepatocellular carcinoma-associated protein TD26 precursor [Homo sapiens]	22	5.56	5.56
NP_775297.1	IL37	1	1	#N/A	#N/A	interleukin-37 isoform 5 [Homo sapiens]	22	11.46	#N/A
NP_005800.3	PRDX2	6	21	5	14	peroxiredoxin-2 isoform a [Homo sapiens]	22	27.78	27.27
NP_036226.1	PRDX5	6	8	4	8	peroxiredoxin-5, mitochondrial isoform a precursor [Homo sapiens]	22	36.92	26.64
NP_006547.1	PMVK	3	3	4	4	phosphomevalonate kinase [Homo sapiens]	22	18.23	22.4
NP_037364.1	PDCD6	1	1	1	2	programmed cell death protein 6 isoform 1 [Homo sapiens]	22	6.81	6.81
NP_112243.1	RAB1B	4	7	5	7	ras-related protein Rab-1B [Homo sapiens]	22	33.33	37.31
NP_001036143.1	RHOC	6	8	6	7	rho-related GTP-binding protein RhoC precursor [Homo sapiens]	22	34.2	39.9
NP_006546.1	YKT6	2	2	#N/A	#N/A	synaptobrevin homolog YKT6 [Homo sapiens]	22	15.15	#N/A
NP_001032726.1	BTF3	1	1	#N/A	#N/A	transcription factor BTF3 isoform A [Homo sapiens]	22	9.22	#N/A
NP_001655.1	RHOA	6	9	6	8	transforming protein RhoA precursor [Homo sapiens]	22	34.2	39.9
NP_003555.1	TAGLN2	13	54	11	47	transgelin-2 [Homo sapiens]	22	68.84	64.32
NP_061986.1	FGF21	#N/A	#N/A	1	1	fibroblast growth factor 21 precursor [Homo sapiens]	22	#N/A	8.61
NP_002134.2	HPCA	#N/A	#N/A	1	1	neuron-specific calcium-binding protein hippocalcin [Homo sapiens]	22	#N/A	10.36
NP_006433.2	DRAP1	#N/A	#N/A	1	1	dr1-associated corepressor [Homo sapiens]	22	#N/A	4.88
NP_006318.1	TIMM23	#N/A	#N/A	1	1	mitochondrial import inner membrane translocase subunit Tim23 [Homo sapiens]	22	#N/A	12.92
NP_001553.1	IL18	#N/A	#N/A	1	1	interleukin-18 isoform 1 proprotein [Homo sapiens]	22	#N/A	6.74
NP_954646.1	MRRF	#N/A	#N/A	1	3	ribosome-recycling factor, mitochondrial isoform 2 precursor [Homo sapiens]	22	#N/A	13.93
NP_997313.2	C11orf88	1	1	#N/A	#N/A	UPF0722 protein C11orf88 isoform 1 [Homo sapiens]	22	12.76	#N/A
NP_477517.1	LOH12CR1	#N/A	#N/A	1	1	loss of heterozygosity 12 chromosomal region 1 protein [Homo sapiens]	22	#N/A	9.69
NP_008957.1	DUSP14	1	1	#N/A	#N/A	dual specificity protein phosphatase 14 [Homo sapiens]	22	14.14	#N/A
NP_053581.2	BNIP1	#N/A	#N/A	1	1	vesicle transport protein SEC20 isoform BNIP1-a [Homo sapiens]	22	#N/A	7.22
NP_001121.2	AES	1	1	1	1	amino-terminal enhancer of split isoform b [Homo sapiens]	22	5.58	5.58
NP_001000.2	RPS5	1	1	1	1	40S ribosomal protein S5 [Homo sapiens]	23	7.35	4.9
NP_001004.2	RPS9	1	1	1	2	40S ribosomal protein S9 [Homo sapiens]	23	4.12	4.64
NP_003964.3	RPL14	1	1	#N/A	#N/A	60S ribosomal protein L14 [Homo sapiens]	23	5.58	#N/A
NP_000972.1	RPL19	1	1	#N/A	#N/A	60S ribosomal protein L19 [Homo sapiens]	23	4.59	#N/A
NP_001179.1	BAK1	1	1	#N/A	#N/A	bcl-2 homologous antagonist/killer [Homo sapiens]	23	14.69	#N/A
NP_078867.2	CHMP6	1	1	1	1	charged multivesicular body protein 6 [Homo sapiens]	23	6.47	6.47
NP_006701.1	COPS8	1	1	#N/A	#N/A	COP9 signalosome complex subunit 8 isoform 1 [Homo sapiens]	23	6.7	#N/A
NP_000843.1	GSTP1	9	17	9	16	glutathione S-transferase P [Homo sapiens]	23	57.14	65.71
NP_001531.1	HSPB1	6	12	3	6	heat shock protein beta-1 [Homo sapiens]	23	45.37	31.22
NP_005313.1	HIST1H1B	1	1	#N/A	#N/A	histone H1.5 [Homo sapiens]	23	4.87	#N/A
NP_064455.1	IGLL1	3	5	3	9	immunoglobulin lambda-like polypeptide 1 isoform a precursor [Homo sapiens]	23	18.78	18.78
NP_001171597.1	IGLL5	11	59	10	82	immunoglobulin lambda-like polypeptide 5 isoform 1 [Homo sapiens]	23	35.05	37.85
NP_055691.1	JOSD1	1	1	#N/A	#N/A	Josephin-1 [Homo sapiens]	23	9.9	#N/A
NP_003245.1	TIMP1	1	1	1	1	metalloproteinase inhibitor 1 precursor [Homo sapiens]	23	5.8	5.8
NP_005555.2	LCN2	1	4	1	1	neutrophil gelatinase-associated lipocalin precursor [Homo sapiens]	23	7.58	7.58
NP_000934.1	PPIC	1	1	1	1	peptidyl-prolyl cis-trans isomerase C precursor [Homo sapiens]	23	6.13	6.13
NP_002785.1	PSMB2	2	6	2	5	proteasome subunit beta type-2 isoform 1 [Homo sapiens]	23	12.44	12.44
NP_002786.2	PSMB3	2	4	2	4	proteasome subunit beta type-3 [Homo sapiens]	23	16.59	16.59
NP_057215.3	RAB10	2	5	1	2	ras-related protein Rab-10 [Homo sapiens]	23	11.5	5.5
NP_065120.2	RAB25	1	1	#N/A	#N/A	ras-related protein Rab-25 [Homo sapiens]	23	6.1	#N/A
NP_006852.1	RAB35	1	1	#N/A	#N/A	ras-related protein Rab-35 isoform 1 [Homo sapiens]	23	5.47	#N/A
NP_057661.3	RAB6B	2	3	2	3	ras-related protein Rab-6B [Homo sapiens]	23	11.06	11.06
NP_004628.4	RAB7A	4	8	3	5	ras-related protein Rab-7a [Homo sapiens]	23	24.64	17.87
NP_002872.1	RALB	2	2	3	3	ras-related protein Ral-B [Homo sapiens]	23	10.19	15.53
NP_006735.2	RBP4	8	78	9	82	retinol-binding protein 4 precursor [Homo sapiens]	23	39.8	40.3
NP_001172006.1	ARHGDIA	5	7	4	7	rho GDP-dissociation inhibitor 1 isoform a [Homo sapiens]	23	25.98	22.55
NP_001166.3	ARHGDIB	5	9	5	8	rho GDP-dissociation inhibitor 2 [Homo sapiens]	23	35.82	40.3
NP_001186673.1	SAA2-SAA4	20	343	#N/A	#N/A	SAA2-SAA2 protein precursor [Homo sapiens]	23	50.96	51.44
NP_000724.1	CD3E	1	1	#N/A	#N/A	T-cell surface glycoprotein CD3 epsilon chain precursor [Homo sapiens]	23	4.35	#N/A
NP_003269.2	CLEC3B	7	29	8	26	tetranectin precursor [Homo sapiens]	23	25.74	27.72
NP_003177.2	TAGLN	1	1	2	2	transgelin [Homo sapiens]	23	4.48	11.44
NP_006806.1	TMED2	2	2	#N/A	#N/A	transmembrane emp24 domain-containing protein 2 precursor [Homo sapiens]	23	14.43	#N/A
NP_510882.1	TM2D2	#N/A	#N/A	1	1	TM2 domain-containing protein 2 isoform a precursor [Homo sapiens]	23	#N/A	2.8
NP_006261.1	RRAS	#N/A	#N/A	1	1	ras-related protein R-Ras precursor [Homo sapiens]	23	#N/A	7.34
NP_006232.1	PPP1R2	1	1	#N/A	#N/A	protein phosphatase inhibitor 2 [Homo sapiens]	23	10.24	#N/A
NP_940843.1	PRR20A	#N/A	#N/A	1	1	proline-rich protein 20A [Homo sapiens]	23	#N/A	11.76
NP_001772.1	CD69	#N/A	#N/A	1	1	early activation antigen CD69 [Homo sapiens]	23	#N/A	6.03
NP_056263.1	DPCD	1	1	#N/A	#N/A	protein DPCD [Homo sapiens]	23	11.33	#N/A
NP_001032239.1	ACOT6	#N/A	#N/A	1	1	putative acyl-coenzyme A thioesterase 6 [Homo sapiens]	23	#N/A	10.63
NP_001120646.1	MRO	#N/A	#N/A	1	1	protein maestro isoform b [Homo sapiens]	23	#N/A	5.1
NP_958842.1	RAB5C	1	5	#N/A	#N/A	ras-related protein Rab-5C isoform a [Homo sapiens]	23	5.09	#N/A
NP_689604.1	PQLC3	1	1	#N/A	#N/A	PQ-loop repeat-containing protein 3 precursor [Homo sapiens]	23	8.42	#N/A
NP_001180467.1	TMEM126B	#N/A	#N/A	1	1	transmembrane protein 126B isoform c [Homo sapiens]	23	#N/A	7.5
NP_852615.1	MRPL21	1	1	1	2	39S ribosomal protein L21, mitochondrial isoform d [Homo sapiens]	23	16.1	16.1
NP_036555.1	RPL13A	1	1	#N/A	#N/A	60S ribosomal protein L13a isoform 1 [Homo sapiens]	24	5.42	#N/A
NP_001928.2	DPT	1	1	1	1	dermatopontin precursor [Homo sapiens]	24	5.47	5.47
NP_006316.1	RAN	4	5	5	14	GTP-binding nuclear protein Ran [Homo sapiens]	24	22.22	27.31
NP_003246.1	TIMP2	1	1	2	2	metalloproteinase inhibitor 2 precursor [Homo sapiens]	24	6.36	6.82
NP_000933.1	PPIB	7	13	8	13	peptidyl-prolyl cis-trans isomerase B precursor [Homo sapiens]	24	36.57	37.04
NP_003842.1	CREG1	1	1	#N/A	#N/A	protein CREG1 precursor [Homo sapiens]	24	9.55	#N/A
NP_004654.1	RAB11A	4	7	4	7	ras-related protein Rab-11A isoform 1 [Homo sapiens]	24	29.17	19.91
NP_057406.2	RAB14	5	8	5	6	ras-related protein Rab-14 [Homo sapiens]	24	38.6	38.6
NP_002856.1	RAB2A	3	5	2	2	ras-related protein Rab-2A isoform a [Homo sapiens]	24	17.92	12.74
NP_004274.1	RAB3D	1	1	#N/A	#N/A	ras-related protein Rab-3D [Homo sapiens]	24	6.85	#N/A
NP_057238.3	RAB4B	1	2	2	2	ras-related protein Rab-4B [Homo sapiens]	24	6.57	10.8
NP_002859.1	RAB5B	1	3	#N/A	#N/A	ras-related protein Rab-5B isoform 1 [Homo sapiens]	24	5.12	#N/A
NP_005361.2	RAB8A	3	3	3	4	ras-related protein Rab-8A [Homo sapiens]	24	19.32	19.32
NP_060048.2	ROPN1	1	1	#N/A	#N/A	ropporin-1A [Homo sapiens]	24	11.79	#N/A
NP_008875.1	SPP2	2	8	2	8	secreted phosphoprotein 24 precursor [Homo sapiens]	24	11.37	11.37
NP_001139805.1	SUMF2	1	1	1	1	sulfatase-modifying factor 2 isoform g [Homo sapiens]	24	4.69	4.69
NP_036277.2	DTYMK	1	1	#N/A	#N/A	thymidylate kinase isoform 1 [Homo sapiens]	24	5.19	#N/A
NP_057614.1	RAB8B	#N/A	#N/A	1	1	ras-related protein Rab-8B [Homo sapiens]	24	#N/A	5.8
NP_057517.1	GLTP	#N/A	#N/A	1	1	glycolipid transfer protein [Homo sapiens]	24	#N/A	5.74
NP_872333.1	CABP7	#N/A	#N/A	1	1	calcium-binding protein 7 [Homo sapiens]	24	#N/A	6.51
NP_079351.2	THOC7	#N/A	#N/A	1	1	THO complex subunit 7 homolog [Homo sapiens]	24	#N/A	5.88
NP_001003.1	RPS8	#N/A	#N/A	2	2	40S ribosomal protein S8 [Homo sapiens]	24	#N/A	5.77
NP_005393.2	RALA	#N/A	#N/A	3	3	ras-related protein Ral-A precursor [Homo sapiens]	24	3.4	15.53
NP_149073.1	SARNP	1	1	#N/A	#N/A	SAP domain-containing ribonucleoprotein [Homo sapiens]	24	6.67	#N/A
NP_444509.2	FAM167A	1	1	#N/A	#N/A	protein FAM167A [Homo sapiens]	24	7.01	#N/A
NP_060211.3	DCAF16	#N/A	#N/A	1	1	DDB1- and CUL4-associated factor 16 [Homo sapiens]	24	#N/A	7.87
NP_057139.1	MRPL48	#N/A	#N/A	1	2	39S ribosomal protein L48, mitochondrial [Homo sapiens]	24	#N/A	6.6
NP_803877.2	NUDT14	1	1	#N/A	#N/A	uridine diphosphate glucose pyrophosphatase [Homo sapiens]	24	4.95	#N/A
NP_653260.1	TCP10L	#N/A	#N/A	1	1	T-complex protein 10A homolog 2 [Homo sapiens]	24	#N/A	4.19
NP_003736.1	SOCS1	1	1	#N/A	#N/A	suppressor of cytokine signaling 1 [Homo sapiens]	24	8.06	#N/A
NP_689479.1	C19orf40	#N/A	#N/A	1	1	Fanconi anemia-associated protein of 24 kDa [Homo sapiens]	24	#N/A	9.77
NP_004322.1	BNIP3L	1	1	1	2	BCL2/adenovirus E1B 19 kDa protein-interacting protein 3-like [Homo sapiens]	24	7.31	7.31
NP_000558.2	CRP	10	21	9	29	C-reactive protein precursor [Homo sapiens]	25	27.68	24.55
NP_001032752.1	EEF1B2	1	1	1	1	elongation factor 1-beta [Homo sapiens]	25	6.67	6.67
NP_006792.1	KDELR1	1	1	#N/A	#N/A	ER lumen protein retaining receptor 1 [Homo sapiens]	25	8.96	#N/A
NP_002075.2	GPX3	8	29	8	29	glutathione peroxidase 3 precursor [Homo sapiens]	25	34.96	32.74
NP_001231695.1	MOB1B	1	1	#N/A	#N/A	MOB kinase activator 1B isoform 1 [Homo sapiens]	25	4.98	#N/A
NP_004896.1	PRDX6	3	6	3	8	peroxiredoxin-6 [Homo sapiens]	25	20.98	20.98
NP_002789.1	PSMB6	3	4	2	3	proteasome subunit beta type-6 isoform 1 proprotein [Homo sapiens]	25	12.97	8.79
NP_001035109.1	FAM3C	3	4	5	5	protein FAM3C precursor [Homo sapiens]	25	12.78	25.55
NP_004154.2	RAB27B	1	1	1	1	ras-related protein Rab-27B [Homo sapiens]	25	5.05	5.05
NP_001630.1	APCS	14	147	20	146	serum amyloid P-component precursor [Homo sapiens]	25	51.57	49.33
NP_000627.2	SOD2	1	1	#N/A	#N/A	superoxide dismutase [Mn], mitochondrial isoform A precursor [Homo sapiens]	25	6.31	#N/A
NP_006818.3	TMED10	2	3	#N/A	#N/A	transmembrane emp24 domain-containing protein 10 precursor [Homo sapiens]	25	10.96	#N/A
NP_004172.2	UCHL1	2	3	#N/A	#N/A	ubiquitin carboxyl-terminal hydrolase isozyme L1 [Homo sapiens]	25	17.94	#N/A
NP_004883.3	SEC22B	4	5	2	2	vesicle-trafficking protein SEC22b precursor [Homo sapiens]	25	26.05	9.3
NP_001028.1	SCN1B	#N/A	#N/A	1	1	sodium channel subunit beta-1 isoform a precursor [Homo sapiens]	25	#N/A	5.96
NP_077289.1	NOL12	1	1	#N/A	#N/A	nucleolar protein 12 [Homo sapiens]	25	6.1	#N/A
NP_004701.1	SYNGR2	#N/A	#N/A	1	1	synaptogyrin-2 [Homo sapiens]	25	#N/A	8.04
XP_003960412.1	#N/A	1	2	#N/A	#N/A	PREDICTED: dystonin-like [Homo sapiens]	25	7.91	#N/A
NP_001007090.3	RESP18	1	1	#N/A	#N/A	regulated endocrine-specific protein 18 [Homo sapiens]	25	10.96	#N/A
NP_001182470.1	GS1-259H13.2	1	1	#N/A	#N/A	transmembrane protein 225-like [Homo sapiens]	25	15.38	#N/A
NP_001138341.1	LIPT2	#N/A	#N/A	1	1	putative lipoyltransferase 2, mitochondrial precursor [Homo sapiens]	25	#N/A	5.63
NP_001243028.1	CTHRC1	1	1	#N/A	#N/A	collagen triple helix repeat-containing protein 1 isoform 2 [Homo sapiens]	25	8.73	#N/A
NP_861974.1	TMED7	#N/A	#N/A	1	1	transmembrane emp24 domain-containing protein 7 precursor [Homo sapiens]	25	#N/A	5.36
NP_068578.2	FAM3A	1	1	#N/A	#N/A	protein FAM3A isoform 1 precursor [Homo sapiens]	25	12.17	4.78
NP_778205.1	ST6GALNAC4	1	1	1	1	alpha-N-acetyl-neuraminyl-2,3-beta-galactosyl-1,3-N-acetyl-galactosaminide alpha-2,6-sialyltransferase isoform b [Homo sapiens]	25	13.3	6.42
NP_665859.1	PDCD10	1	1	1	1	programmed cell death protein 10 [Homo sapiens]	25	6.13	4.72
NP_001032900.1	HSD17B10	1	2	#N/A	#N/A	3-hydroxyacyl-CoA dehydrogenase type-2 isoform 2 [Homo sapiens]	26	3.97	#N/A
NP_037543.1	AK2	1	1	1	1	adenylate kinase 2, mitochondrial isoform b [Homo sapiens]	26	4.31	4.31
NP_001107573.1	C1QC	4	9	4	9	complement C1q subcomponent subunit C precursor [Homo sapiens]	26	21.22	21.22
NP_000311.2	QDPR	2	2	2	2	dihydropteridine reductase [Homo sapiens]	26	11.48	12.3
NP_003093.2	SOD3	1	2	3	4	extracellular superoxide dismutase [Cu-Zn] precursor [Homo sapiens]	26	6.67	15.83
NP_002297.2	LGALS3	1	1	#N/A	#N/A	galectin-3 isoform 1 [Homo sapiens]	26	5.6	#N/A
NP_689992.1	GLIPR1L1	1	1	#N/A	#N/A	GLIPR1-like protein 1 precursor [Homo sapiens]	26	4.29	#N/A
NP_659399.2	PEBP4	1	1	1	1	phosphatidylethanolamine-binding protein 4 precursor [Homo sapiens]	26	9.69	3.52
NP_002781.2	PSMA5	4	6	4	7	proteasome subunit alpha type-5 isoform 1 [Homo sapiens]	26	20.33	24.07
NP_002784.1	PSMB1	3	3	2	2	proteasome subunit beta type-1 [Homo sapiens]	26	15.35	9.54
NP_612462.1	RAB3C	1	1	1	1	ras-related protein Rab-3C [Homo sapiens]	26	6.61	6.61
NP_001019850.1	C1orf68	1	4	1	7	skin-specific protein 32 [Homo sapiens]	26	3.2	3.2
NP_076997.1	TMEM109	1	1	#N/A	#N/A	transmembrane protein 109 precursor [Homo sapiens]	26	4.94	#N/A
NP_002761.1	PRSS2	2	7	2	8	trypsin-2 preproprotein [Homo sapiens]	26	8.1	8.1
NP_057392.1	CMPK1	1	1	#N/A	#N/A	UMP-CMP kinase isoform a [Homo sapiens]	26	5.7	#N/A
NP_001013765.1	TMEM225	#N/A	#N/A	1	1	transmembrane protein 225 [Homo sapiens]	26	#N/A	4.44
NP_002563.1	PAFAH1B2	#N/A	#N/A	1	1	platelet-activating factor acetylhydrolase IB subunit beta isoform a [Homo sapiens]	26	#N/A	3.93
NP_612471.1	ZMYND19	#N/A	#N/A	1	1	zinc finger MYND domain-containing protein 19 [Homo sapiens]	26	#N/A	9.69
NP_064549.1	ASPH	#N/A	#N/A	1	1	aspartyl/asparaginyl beta-hydroxylase isoform e [Homo sapiens]	26	#N/A	8
NP_002564.1	PAFAH1B3	#N/A	#N/A	1	1	platelet-activating factor acetylhydrolase IB subunit gamma [Homo sapiens]	26	#N/A	3.9
NP_002778.1	PSMA2	#N/A	#N/A	1	2	proteasome subunit alpha type-2 [Homo sapiens]	26	#N/A	8.97
NP_073143.2	DUSP6	#N/A	#N/A	1	1	dual specificity protein phosphatase 6 isoform b [Homo sapiens]	26	#N/A	6.81
NP_542432.2	TREX2	#N/A	#N/A	1	1	three prime repair exonuclease 2 [Homo sapiens]	26	#N/A	5.93
XP_003846640.1	#N/A	1	1	#N/A	#N/A	PREDICTED: uncharacterized protein LOC100996842 [Homo sapiens]	26	5.79	#N/A
NP_775878.2	FAM177A1	#N/A	#N/A	1	1	protein FAM177A1 isoform 1 precursor [Homo sapiens]	26	#N/A	5.08
XP_003960340.1	#N/A	#N/A	#N/A	1	1	PREDICTED: ankyrin repeat domain-containing protein 36C-like isoform 2 [Homo sapiens]	26	#N/A	5.8
NP_663747.1	CDCA4	1	1	#N/A	#N/A	cell division cycle-associated protein 4 [Homo sapiens]	26	17.43	#N/A
NP_001124469.1	FAM58A	#N/A	#N/A	1	1	cyclin-related protein FAM58A isoform 2 [Homo sapiens]	26	#N/A	7.46
NP_036463.1	MSRA	#N/A	#N/A	1	1	mitochondrial peptide methionine sulfoxide reductase isoform a [Homo sapiens]	26	#N/A	9.79
NP_001230929.1	SPIB	#N/A	#N/A	1	1	transcription factor Spi-B isoform 4 [Homo sapiens]	26	#N/A	17.75
NP_001032382.1	THYN1	#N/A	#N/A	1	2	thymocyte nuclear protein 1 isoform 1 [Homo sapiens]	26	#N/A	9.78
NP_940970.1	GJB7	#N/A	#N/A	1	1	gap junction beta-7 protein [Homo sapiens]	26	#N/A	8.52
NP_001279.2	CLIC1	8	12	7	13	chloride intracellular channel protein 1 [Homo sapiens]	27	48.13	44.81
NP_000482.3	C1QB	3	4	3	5	complement C1q subcomponent subunit B precursor [Homo sapiens]	27	17	17
NP_001919.2	CFD	6	15	7	25	complement factor D preproprotein [Homo sapiens]	27	32.02	41.9
NP_006395.2	PROCR	1	1	#N/A	#N/A	endothelial protein C receptor precursor [Homo sapiens]	27	5.46	#N/A
NP_852133.1	EIF6	2	2	#N/A	#N/A	eukaryotic translation initiation factor 6 isoform a [Homo sapiens]	27	17.14	#N/A
NP_000840.2	GSTM3	3	4	#N/A	#N/A	glutathione S-transferase Mu 3 [Homo sapiens]	27	14.22	#N/A
NP_001091992.1	HTATIP2	1	1	#N/A	#N/A	oxidoreductase HTATIP2 isoform b [Homo sapiens]	27	5.37	#N/A
NP_001032626.1	PHYH	1	1	#N/A	#N/A	phytanoyl-CoA dioxygenase, peroxisomal isoform b [Homo sapiens]	27	5.88	#N/A
NP_002782.1	PSMA6	4	6	4	4	proteasome subunit alpha type-6 [Homo sapiens]	27	18.7	17.89
NP_002995.1	SECTM1	1	1	#N/A	#N/A	secreted and transmembrane protein 1 precursor [Homo sapiens]	27	7.66	#N/A
NP_057487.2	CWC15	1	1	1	1	spliceosome-associated protein CWC15 homolog [Homo sapiens]	27	4.37	4.37
NP_000356.1	TPI1	13	32	13	35	triosephosphate isomerase isoform 1 [Homo sapiens]	27	75.5	67.07
NP_001238981.1	PCMT1	#N/A	#N/A	1	1	protein-L-isoaspartate(D-aspartate) O-methyltransferase isoform 5 [Homo sapiens]	27	#N/A	4.38
NP_003799.1	TNFSF13	#N/A	#N/A	1	1	tumor necrosis factor ligand superfamily member 13 isoform alpha proprotein [Homo sapiens]	27	#N/A	17.6
NP_835221.2	DLX1	#N/A	#N/A	1	1	homeobox protein DLX-1 isoform 1 [Homo sapiens]	27	#N/A	7.06
NP_660359.2	TMEM217	1	1	#N/A	#N/A	transmembrane protein 217 isoform 1 [Homo sapiens]	27	10.04	#N/A
NP_071890.2	TPK1	1	1	#N/A	#N/A	thiamin pyrophosphokinase 1 isoform a [Homo sapiens]	27	4.53	#N/A
NP_057041.2	APIP	#N/A	#N/A	1	1	probable methylthioribulose-1-phosphate dehydratase [Homo sapiens]	27	#N/A	9.09
NP_001230122.1	BPIFA1	1	1	#N/A	#N/A	BPI fold-containing family A member 1 precursor [Homo sapiens]	27	5.86	#N/A
NP_060366.1	GID8	1	1	1	1	glucose-induced degradation protein 8 homolog [Homo sapiens]	27	3.95	3.95
NP_001004317.1	LIN28B	1	1	1	1	protein lin-28 homolog B [Homo sapiens]	27	4.4	4.4
NP_002760.1	PRSS1	3	8	#N/A	#N/A	trypsin-1 preproprotein [Homo sapiens]	27	14.17	8.1
NP_003396.1	YWHAH	5	6	5	6	14-3-3 protein eta [Homo sapiens]	28	20.33	21.14
NP_036611.2	YWHAG	6	7	7	9	14-3-3 protein gamma [Homo sapiens]	28	28.34	26.32
NP_006133.1	SFN	4	4	4	4	14-3-3 protein sigma [Homo sapiens]	28	15.32	17.74
NP_006817.1	YWHAQ	4	8	4	7	14-3-3 protein theta [Homo sapiens]	28	16.73	16.33
NP_003397.1	YWHAZ	9	22	#N/A	#N/A	14-3-3 protein zeta/delta [Homo sapiens]	28	47.35	47.76
NP_000964.1	RPL8	1	1	1	1	60S ribosomal protein L8 [Homo sapiens]	28	7.39	4.28
NP_036220.1	PGLS	1	1	1	2	6-phosphogluconolactonase [Homo sapiens]	28	4.26	4.26
NP_001003962.1	CAPNS1	2	4	3	3	calpain small subunit 1 [Homo sapiens]	28	9.33	14.18
NP_036246.1	CASP14	10	44	10	38	caspase-14 precursor [Homo sapiens]	28	37.6	41.32
NP_004823.1	GSTO1	3	3	4	4	glutathione S-transferase omega-1 isoform 1 [Homo sapiens]	28	13.28	16.6
NP_001158890.1	SLC25A11	1	1	1	2	mitochondrial 2-oxoglutarate/malate carrier protein isoform 3 [Homo sapiens]	28	3.8	6.08
NP_001032827.1	NPM1	1	1	1	1	nucleophosmin isoform 3 [Homo sapiens]	28	7.34	3.47
NP_001161726.1	OCIAD1	1	1	#N/A	#N/A	OCIA domain-containing protein 1 isoform 4 [Homo sapiens]	28	7.2	#N/A
NP_000294.1	PMM2	1	1	#N/A	#N/A	phosphomannomutase 2 [Homo sapiens]	28	4.88	#N/A
NP_002779.1	PSMA3	2	4	1	2	proteasome subunit alpha type-3 isoform 1 [Homo sapiens]	28	8.24	4.71
NP_002783.1	PSMA7	3	10	3	7	proteasome subunit alpha type-7 [Homo sapiens]	28	16.13	16.13
NP_002788.1	PSMB5	5	6	4	5	proteasome subunit beta type-5 isoform 1 [Homo sapiens]	28	23.57	18.63
NP_659477.2	PRKCDBP	1	3	1	1	protein kinase C delta-binding protein [Homo sapiens]	28	4.21	4.21
NP_001018008.1	TPM1	4	5	4	6	tropomyosin alpha-1 chain isoform 6 [Homo sapiens]	28	18.37	17.55
NP_057078.1	ATP6V1D	#N/A	#N/A	1	1	V-type proton ATPase subunit D [Homo sapiens]	28	#N/A	4.45
NP_919415.2	VAPA	#N/A	#N/A	2	2	vesicle-associated membrane protein-associated protein A isoform 2 [Homo sapiens]	28	#N/A	12.05
NP_001247435.1	RPS3	#N/A	#N/A	4	6	40S ribosomal protein S3 isoform 2 [Homo sapiens]	28	3.47	18.15
NP_663723.1	YWHAZ	#N/A	#N/A	12	22	14-3-3 protein zeta/delta [Homo sapiens]	28	47.35	51.02
NP_001073985.1	GRXCR2	#N/A	#N/A	1	1	glutaredoxin domain-containing cysteine-rich protein 2 [Homo sapiens]	28	#N/A	5.65
NP_055136.1	ORC6	1	1	#N/A	#N/A	origin recognition complex subunit 6 [Homo sapiens]	28	10.71	#N/A
NP_055112.2	ETHE1	1	1	#N/A	#N/A	protein ETHE1, mitochondrial [Homo sapiens]	28	7.09	#N/A
NP_076920.1	HOXB4	#N/A	#N/A	1	1	homeobox protein Hox-B4 [Homo sapiens]	28	#N/A	3.98
NP_037474.1	TFPT	#N/A	#N/A	1	1	TCF3 fusion partner [Homo sapiens]	28	#N/A	7.11
NP_002588.3	PDC	1	1	1	1	phosducin isoform a [Homo sapiens]	28	3.66	3.66
NP_710161.1	SYCP3	1	6	1	12	synaptonemal complex protein 3 [Homo sapiens]	28	3.39	3.39
NP_006752.1	YWHAE	5	8	6	8	14-3-3 protein epsilon [Homo sapiens]	29	24.31	31.37
NP_000962.2	RPL7	2	5	2	3	60S ribosomal protein L7 [Homo sapiens]	29	12.9	9.68
NP_940991.1	BSG	1	1	#N/A	#N/A	basigin isoform 2 [Homo sapiens]	29	5.58	#N/A
NP_001729.1	CA1	8	17	9	28	carbonic anhydrase 1 [Homo sapiens]	29	44.83	48.66
NP_000058.1	CA2	7	8	7	8	carbonic anhydrase 2 [Homo sapiens]	29	36.15	36.54
NP_039234.1	CLIC4	3	3	1	1	chloride intracellular channel protein 4 [Homo sapiens]	29	14.23	4.74
NP_057044.2	CUTC	1	1	#N/A	#N/A	copper homeostasis protein cutC homolog [Homo sapiens]	29	4.4	#N/A
NP_000108.1	EMD	4	5	2	3	emerin [Homo sapiens]	29	21.26	10.63
NP_006808.1	ERP29	3	3	1	1	endoplasmic reticulum resident protein 29 isoform 1 precursor [Homo sapiens]	29	14.18	3.83
NP_002620.1	PGAM1	5	6	6	6	phosphoglycerate mutase 1 [Homo sapiens]	29	27.17	31.5
NP_002780.1	PSMA4	3	3	3	3	proteasome subunit alpha type-4 isoform 1 [Homo sapiens]	29	13.03	13.03
NP_006745.1	SYPL1	1	1	1	1	synaptophysin-like protein 1 isoform a [Homo sapiens]	29	4.25	4.25
NP_005810.1	STX6	1	1	1	1	syntaxin-6 [Homo sapiens]	29	4.31	4.31
NP_003281.1	TPM4	4	4	3	3	tropomyosin alpha-4 chain isoform 2 [Homo sapiens]	29	19.35	14.92
NP_006296.1	ANP32A	#N/A	#N/A	1	1	acidic leucine-rich nuclear phosphoprotein 32 family member A [Homo sapiens]	29	#N/A	5.22
NP_002787.2	PSMB4	#N/A	#N/A	1	1	proteasome subunit beta type-4 [Homo sapiens]	29	#N/A	5.68
NP_001001.2	RPS6	#N/A	#N/A	1	1	40S ribosomal protein S6 [Homo sapiens]	29	#N/A	3.21
NP_002583.1	PCNA	#N/A	#N/A	1	1	proliferating cell nuclear antigen [Homo sapiens]	29	#N/A	5.75
NP_001230455.1	HYI	#N/A	#N/A	1	1	putative hydroxypyruvate isomerase isoform 4 [Homo sapiens]	29	#N/A	2.57
NP_001171491.1	BEAN1	#N/A	#N/A	1	1	protein BEAN1 isoform 1 [Homo sapiens]	29	#N/A	6.18
NP_963836.2	MED8	1	1	#N/A	#N/A	mediator of RNA polymerase II transcription subunit 8 isoform 1 [Homo sapiens]	29	5.22	#N/A
NP_659447.1	ENKUR	1	1	#N/A	#N/A	enkurin isoform 1 [Homo sapiens]	29	4.3	#N/A
NP_001019818.1	RAB3IP	#N/A	#N/A	1	1	rab-3A-interacting protein isoform A [Homo sapiens]	29	#N/A	5.12
NP_001015892.1	TAF9	1	1	#N/A	#N/A	adenylate kinase isoenzyme 6 isoform a [Homo sapiens]	29	6.06	#N/A
NP_006111.2	HLA-DMA	1	1	#N/A	#N/A	HLA class II histocompatibility antigen, DM alpha chain precursor [Homo sapiens]	29	4.98	#N/A
XP_003960315.1	#N/A	1	1	#N/A	#N/A	PREDICTED: uncharacterized protein LOC101060677 [Homo sapiens]	29	4.01	#N/A
NP_004468.1	FRG1	#N/A	#N/A	1	1	protein FRG1 [Homo sapiens]	29	#N/A	6.2
NP_001182132.1	EEF1D	1	1	#N/A	#N/A	elongation factor 1-delta isoform 5 [Homo sapiens]	29	6.11	#N/A
NP_002792.1	PSMB10	1	1	#N/A	#N/A	proteasome subunit beta type-10 precursor [Homo sapiens]	29	9.16	#N/A
NP_001963.1	ELANE	#N/A	#N/A	1	1	neutrophil elastase preproprotein [Homo sapiens]	29	#N/A	7.12
NP_005071.2	XBP1	#N/A	#N/A	1	1	X-box-binding protein 1 isoform XBP1(U) [Homo sapiens]	29	#N/A	4.6
XP_003960253.1	#N/A	1	1	1	1	PREDICTED: uncharacterized protein LOC101060562 [Homo sapiens]	29	5.6	4.85
NP_001161861.2	CITED2	2	2	#N/A	#N/A	cbp/p300-interacting transactivator 2 isoform 2 [Homo sapiens]	29	13.45	#N/A
NP_612494.1	GTPBP8	1	2	1	1	GTP-binding protein 8 isoform 2 [Homo sapiens]	29	11.55	11.55
NP_000997.1	RPS3A	1	1	1	1	40S ribosomal protein S3a isoform 1 [Homo sapiens]	30	5.68	5.68
NP_001748.1	CBR1	1	1	#N/A	#N/A	carbonyl reductase [NADPH] 1 [Homo sapiens]	30	3.97	#N/A
NP_001177915.1	CRISP3	2	6	1	3	cysteine-rich secretory protein 3 isoform 2 precursor [Homo sapiens]	30	7.46	5.6
NP_056005.1	DNAJC9	1	1	1	1	dnaJ homolog subfamily C member 9 [Homo sapiens]	30	4.62	4.62
NP_004455.2	FGF5	1	1	#N/A	#N/A	fibroblast growth factor 5 isoform 1 precursor [Homo sapiens]	30	8.21	#N/A
NP_006139.1	LASP1	2	4	2	4	LIM and SH3 domain protein 1 [Homo sapiens]	30	8.81	8.81
NP_002625.1	PHB	1	1	5	6	prohibitin [Homo sapiens]	30	7.35	27.94
NP_002777.1	PSMA1	3	4	1	1	proteasome subunit alpha type-1 isoform 2 [Homo sapiens]	30	12.93	3.8
NP_683720.2	PSMB8	4	5	4	4	proteasome subunit beta type-8 isoform E2 proprotein [Homo sapiens]	30	18.48	18.48
NP_057647.1	RASL12	1	1	#N/A	#N/A	ras-like protein family member 12 [Homo sapiens]	30	4.89	#N/A
NP_149351.1	SURF4	1	2	#N/A	#N/A	surfeit locus protein 4 [Homo sapiens]	30	5.95	#N/A
NP_003560.2	STX7	1	2	3	4	syntaxin-7 [Homo sapiens]	30	3.83	12.64
NP_001138466.1	C2orf72	1	1	1	1	uncharacterized protein C2orf72 [Homo sapiens]	30	4.41	4.41
NP_000963.1	RPL7A	#N/A	#N/A	1	1	60S ribosomal protein L7a [Homo sapiens]	30	#N/A	4.89
NP_954655.1	BPGM	#N/A	#N/A	1	1	bisphosphoglycerate mutase [Homo sapiens]	30	#N/A	4.25
NP_852480.1	EXOSC8	#N/A	#N/A	1	1	exosome complex component RRP43 [Homo sapiens]	30	#N/A	4.71
NP_835231.1	NME9	#N/A	#N/A	1	1	thioredoxin domain-containing protein 6 [Homo sapiens]	30	#N/A	8.75
NP_067026.3	SRPRB	#N/A	#N/A	1	1	signal recognition particle receptor subunit beta [Homo sapiens]	30	#N/A	4.8
NP_660300.3	CCSAP	#N/A	#N/A	1	1	centriole, cilia and spindle-associated protein [Homo sapiens]	30	#N/A	4.07
NP_001128320.1	CCDC152	1	1	#N/A	#N/A	coiled-coil domain-containing protein 152 [Homo sapiens]	30	4.72	#N/A
NP_001247405.1	WDR4	1	1	#N/A	#N/A	tRNA (guanine-N(7)-)-methyltransferase subunit WDR4 isoform 3 [Homo sapiens]	30	9.02	#N/A
NP_006003.1	CLPP	#N/A	#N/A	1	1	putative ATP-dependent Clp protease proteolytic subunit, mitochondrial precursor [Homo sapiens]	30	#N/A	4.33
NP_060917.1	EMC3	#N/A	#N/A	1	1	ER membrane protein complex subunit 3 [Homo sapiens]	30	#N/A	6.9
NP_001162597.1	TMIGD2	1	1	#N/A	#N/A	transmembrane and immunoglobulin domain-containing protein 2 isoform 2 precursor [Homo sapiens]	30	5.76	#N/A
NP_006160.1	NNMT	1	1	#N/A	#N/A	nicotinamide N-methyltransferase [Homo sapiens]	30	9.09	#N/A
NP_056300.2	RWDD3	1	2	#N/A	#N/A	RWD domain-containing protein 3 isoform a [Homo sapiens]	30	4.49	#N/A
NP_001254657.1	ING1	1	1	#N/A	#N/A	inhibitor of growth protein 1 isoform E [Homo sapiens]	30	7.63	#N/A
NP_001138741.1	FAM185A	1	1	#N/A	#N/A	protein FAM185A isoform 2 [Homo sapiens]	30	16	2.18
NP_036457.1	MAPRE1	2	2	#N/A	#N/A	microtubule-associated protein RP/EB family member 1 [Homo sapiens]	30	17.16	#N/A
NP_001020026.1	ZNF197	1	2	1	1	zinc finger protein 197 isoform 2 [Homo sapiens]	30	5.99	5.99
NP_665895.1	KLK10	2	3	#N/A	#N/A	kallikrein-10 preproprotein [Homo sapiens]	30	9.42	#N/A
NP_002943.2	RPS2	2	2	2	2	40S ribosomal protein S2 [Homo sapiens]	31	9.22	7.85
NP_000030.1	APOA1	73	1564	74	1914	apolipoprotein A-I preproprotein [Homo sapiens]	31	83.52	83.52
NP_005657.1	CFHR2	2	2	2	2	complement factor H-related protein 2 precursor [Homo sapiens]	31	7.41	6.67
NP_004921.1	CAPZB	1	1	1	1	F-actin-capping protein subunit beta isoform 1 [Homo sapiens]	31	5.51	3.68
NP_001003810.1	HNRNPD	1	3	#N/A	#N/A	heterogeneous nuclear ribonucleoprotein D0 isoform d [Homo sapiens]	31	8.36	#N/A
NP_055029.1	IMPA2	1	1	#N/A	#N/A	inositol monophosphatase 2 [Homo sapiens]	31	4.17	#N/A
NP_000590.1	IGFBP5	1	3	1	4	insulin-like growth factor-binding protein 5 precursor [Homo sapiens]	31	3.68	3.68
NP_001001414.1	NCCRP1	2	5	3	4	non-specific cytotoxic cell receptor protein 1 homolog [Homo sapiens]	31	7.64	10.91
NP_659547.2	NSMCE1	1	1	#N/A	#N/A	non-structural maintenance of chromosomes element 1 homolog [Homo sapiens]	31	3.76	#N/A
NP_001234930.1	SET	1	1	2	2	protein SET isoform 4 [Homo sapiens]	31	4.89	8.65
NP_001670.1	ATP1B3	2	2	1	1	sodium/potassium-transporting ATPase subunit beta-3 [Homo sapiens]	31	8.6	5.02
NP_003365.1	VDAC1	16	39	13	31	voltage-dependent anion-selective channel protein 1 [Homo sapiens]	31	66.08	62.54
NP_005653.3	VDAC3	1	2	2	3	voltage-dependent anion-selective channel protein 3 isoform 1 [Homo sapiens]	31	3.53	10.6
NP_001243164.1	PGAP2	#N/A	#N/A	1	1	post-GPI attachment to proteins factor 2 isoform 3 [Homo sapiens]	31	#N/A	7.72
NP_001186668.1	CTSS	1	1	1	1	cathepsin S isoform 2 preproprotein [Homo sapiens]	32	3.56	3.56
NP_001070862.1	DPH5	1	1	#N/A	#N/A	diphthine synthase isoform a [Homo sapiens]	32	5.26	#N/A
NP_004090.4	STOM	1	1	2	2	erythrocyte band 7 integral membrane protein isoform a [Homo sapiens]	32	4.17	10.76
NP_001070911.1	HNRNPC	4	5	3	3	heterogeneous nuclear ribonucleoproteins C1/C2 isoform b [Homo sapiens]	32	16.72	10.92
NP_001013416.1	IGFBP3	4	10	5	12	insulin-like growth factor-binding protein 3 isoform a precursor [Homo sapiens]	32	13.8	18.86
NP_036559.1	KLK5	1	1	#N/A	#N/A	kallikrein-5 preproprotein [Homo sapiens]	32	7.17	#N/A
NP_055545.1	MLEC	3	5	3	5	malectin precursor [Homo sapiens]	32	13.01	13.01
NP_002347.5	MARCKS	1	1	2	2	myristoylated alanine-rich C-kinase substrate [Homo sapiens]	32	5.72	11.14
NP_000261.2	PNP	4	6	3	5	purine nucleoside phosphorylase [Homo sapiens]	32	16.96	13.49
NP_036557.1	RSU1	6	12	6	9	ras suppressor protein 1 isoform 1 [Homo sapiens]	32	24.91	33.21
NP_057951.1	RALY	2	2	1	1	RNA-binding protein Raly isoform 1 [Homo sapiens]	32	7.19	2.94
NP_001093863.1	RALYL	1	3	1	2	RNA-binding Raly-like protein isoform 2 [Homo sapiens]	32	4.12	4.12
NP_001136233.1	KNSTRN	1	1	#N/A	#N/A	small kinetochore-associated protein isoform b [Homo sapiens]	32	3.15	#N/A
NP_803173.1	STX12	1	1	1	2	syntaxin-12 [Homo sapiens]	32	5.43	5.43
NP_004777.1	TXNL1	1	1	#N/A	#N/A	thioredoxin-like protein 1 [Homo sapiens]	32	6.92	#N/A
NP_110382.3	TMX1	1	1	2	2	thioredoxin-related transmembrane protein 1 precursor [Homo sapiens]	32	4.29	8.93
NP_003135.2	SSR1	3	5	2	3	translocon-associated protein subunit alpha precursor [Homo sapiens]	32	11.89	8.04
NP_003366.2	VDAC2	7	18	7	18	voltage-dependent anion-selective channel protein 2 isoform 2 [Homo sapiens]	32	31.97	33.33
NP_658985.2	APOA1BP	#N/A	#N/A	1	1	NAD(P)H-hydrate epimerase precursor [Homo sapiens]	32	#N/A	6.25
NP_055210.2	DAPP1	#N/A	#N/A	1	1	dual adapter for phosphotyrosine and 3-phosphotyrosine and 3-phosphoinositide [Homo sapiens]	32	#N/A	5.36
NP_008929.2	SCGN	#N/A	#N/A	1	1	secretagogin [Homo sapiens]	32	#N/A	4.71
NP_001123470.1	CLEC12B	#N/A	#N/A	1	1	C-type lectin domain family 12 member B isoform 1 [Homo sapiens]	32	#N/A	4.71
NP_054894.1	MRPL15	1	1	1	1	39S ribosomal protein L15, mitochondrial [Homo sapiens]	33	4.39	4.39
NP_001012321.1	RPSA	2	2	#N/A	#N/A	40S ribosomal protein SA [Homo sapiens]	33	14.92	#N/A
NP_001019833.1	RPL6	6	7	2	2	60S ribosomal protein L6 [Homo sapiens]	33	23.26	10.42
NP_001143.2	SLC25A5	6	14	4	6	ADP/ATP translocase 2 [Homo sapiens]	33	25.17	20.47
NP_003818.2	NAPA	1	1	#N/A	#N/A	alpha-soluble NSF attachment protein [Homo sapiens]	33	3.39	#N/A
NP_001001973.1	ATP5C1	6	9	5	5	ATP synthase subunit gamma, mitochondrial isoform L (liver) precursor [Homo sapiens]	33	23.15	19.46
NP_001026881.1	ERGIC1	5	7	3	5	endoplasmic reticulum-Golgi intermediate compartment protein 1 [Homo sapiens]	33	23.1	16.55
NP_006126.1	CAPZA1	2	2	#N/A	#N/A	F-actin-capping protein subunit alpha-1 [Homo sapiens]	33	10.84	3.5
NP_001035808.1	GDAP1	1	2	1	2	ganglioside-induced differentiation-associated protein 1 isoform b [Homo sapiens]	33	5.17	5.17
NP_055157.1	MTCH2	6	9	6	9	mitochondrial carrier homolog 2 [Homo sapiens]	33	28.38	28.38
NP_001138303.1	PHB2	10	17	12	19	prohibitin-2 isoform 1 [Homo sapiens]	33	37.79	46.49
NP_001193971.1	PRMT1	2	2	#N/A	#N/A	protein arginine N-methyltransferase 1 isoform 4 [Homo sapiens]	33	9.12	3.51
NP_004168.1	STX3	1	1	#N/A	#N/A	syntaxin-3 isoform 1 [Homo sapiens]	33	3.11	#N/A
NP_003303.2	TST	1	1	1	1	thiosulfate sulfurtransferase [Homo sapiens]	33	4.04	4.04
NP_653164.2	RPIA	#N/A	#N/A	1	1	ribose-5-phosphate isomerase [Homo sapiens]	33	#N/A	5.14
NP_006127.1	CAPZA2	#N/A	#N/A	1	1	F-actin-capping protein subunit alpha-2 [Homo sapiens]	33	#N/A	3.5
NP_001011537.2	FYTTD1	#N/A	#N/A	2	2	UAP56-interacting factor isoform 2 [Homo sapiens]	33	3.77	9.59
NP_001627.2	SLC25A6	#N/A	#N/A	4	6	ADP/ATP translocase 3 [Homo sapiens]	33	10.4	20.47
NP_444505.1	RPLP0	6	19	7	15	60S acidic ribosomal protein P0 [Homo sapiens]	34	27.13	31.55
NP_000960.2	RPL5	3	4	4	8	60S ribosomal protein L5 [Homo sapiens]	34	15.49	21.21
NP_005722.1	ARPC2	1	1	#N/A	#N/A	actin-related protein 2/3 complex subunit 2 [Homo sapiens]	34	4.33	#N/A
NP_004359.1	CNN2	4	7	1	1	calponin-2 isoform a [Homo sapiens]	34	17.15	3.56
NP_002127.1	HNRNPA1	2	3	3	3	heterogeneous nuclear ribonucleoprotein A1 isoform a [Homo sapiens]	34	8.44	14.06
NP_000389.1	CYB5R3	10	14	8	16	NADH-cytochrome b5 reductase 3 isoform 1 [Homo sapiens]	34	45.51	36.54
NP_001427.2	FBL	6	7	4	7	rRNA 2'-O-methyltransferase fibrillarin [Homo sapiens]	34	20.87	17.76
NP_004595.2	STX4	2	4	3	3	syntaxin-4 [Homo sapiens]	34	6.73	10.44
NP_001176.1	AZGP1	5	28	5	22	zinc-alpha-2-glycoprotein precursor [Homo sapiens]	34	25.5	22.82
NP_057226.1	HSD17B12	#N/A	#N/A	1	1	estradiol 17-beta-dehydrogenase 12 [Homo sapiens]	34	#N/A	4.81
NP_001004431.1	METRNL	#N/A	#N/A	1	1	meteorin-like protein precursor [Homo sapiens]	34	#N/A	4.5
NP_006773.2	ZFPL1	#N/A	#N/A	1	1	zinc finger protein-like 1 [Homo sapiens]	34	#N/A	4.19
NP_542161.1	RNPS1	#N/A	#N/A	1	1	RNA-binding protein with serine-rich domain 1 [Homo sapiens]	34	#N/A	4.92
NP_057399.1	GULP1	#N/A	#N/A	1	1	PTB domain-containing engulfment adapter protein 1 isoform a [Homo sapiens]	34	#N/A	2.96
NP_001629.1	APOF	2	14	3	18	apolipoprotein F precursor [Homo sapiens]	35	8.28	14.72
NP_001132929.1	BCAP31	1	1	1	1	B-cell receptor-associated protein 31 isoform a [Homo sapiens]	35	2.88	2.88
NP_954674.1	DHRS9	1	1	#N/A	#N/A	dehydrogenase/reductase SDR family member 9 precursor [Homo sapiens]	35	3.76	#N/A
NP_001177278.1	DMKN	1	4	1	3	dermokine isoform 10 precursor [Homo sapiens]	35	4.61	4.61
NP_005852.2	STUB1	5	11	5	9	E3 ubiquitin-protein ligase CHIP [Homo sapiens]	35	17.82	18.48
NP_006089.1	GNB2L1	8	10	3	3	guanine nucleotide-binding protein subunit beta-2-like 1 [Homo sapiens]	35	32.49	11.67
NP_060979.2	LRRC59	7	11	8	10	leucine-rich repeat-containing protein 59 [Homo sapiens]	35	28.99	31.92
NP_005909.2	MDH2	1	1	3	4	malate dehydrogenase, mitochondrial precursor [Homo sapiens]	35	5.62	10.65
NP_001004461.1	OR10A6	1	1	#N/A	#N/A	olfactory receptor 10A6 [Homo sapiens]	35	15.29	#N/A
NP_001005471.1	OR2T6	1	1	#N/A	#N/A	olfactory receptor 2T6 [Homo sapiens]	35	6.17	#N/A
NP_001005497.1	OR6C75	1	1	#N/A	#N/A	olfactory receptor 6C75 [Homo sapiens]	35	15.38	#N/A
NP_066928.1	PLSCR1	1	1	1	1	phospholipid scramblase 1 [Homo sapiens]	35	4.09	3.14
NP_076934.1	YIPF2	1	1	#N/A	#N/A	protein YIPF2 [Homo sapiens]	35	5.7	#N/A
NP_443069.1	SCAMP3	1	1	1	1	secretory carrier-associated membrane protein 3 isoform 2 [Homo sapiens]	35	4.98	4.98
NP_001243463.1	SLC25A1	1	1	#N/A	#N/A	tricarboxylate transport protein, mitochondrial isoform b [Homo sapiens]	35	3.77	#N/A
NP_001907.2	CYC1	#N/A	#N/A	1	1	cytochrome c1, heme protein, mitochondrial [Homo sapiens]	35	#N/A	4.92
NP_005796.1	PSMD14	#N/A	#N/A	1	2	26S proteasome non-ATPase regulatory subunit 14 [Homo sapiens]	35	#N/A	4.19
NP_001350.1	DECR1	3	7	3	4	2,4-dienoyl-CoA reductase, mitochondrial precursor [Homo sapiens]	36	14.33	14.33
NP_064695.3	AKR1B10	4	11	2	7	aldo-keto reductase family 1 member B10 [Homo sapiens]	36	23.73	9.18
NP_000032.1	APOE	20	159	23	148	apolipoprotein E precursor [Homo sapiens]	36	61.2	66.56
NP_001231367.1	ARG1	9	47	10	49	arginase-1 isoform 1 [Homo sapiens]	36	33.33	36.06
NP_001830.1	CNN3	2	3	#N/A	#N/A	calponin-3 [Homo sapiens]	36	7.6	3.34
NP_076424.1	DDRGK1	2	2	#N/A	#N/A	DDRGK domain-containing protein 1 precursor [Homo sapiens]	36	10.51	#N/A
NP_542379.1	APEX1	3	3	3	3	DNA-(apurinic or apyrimidinic site) lyase [Homo sapiens]	36	13.52	11.32
NP_004085.1	EIF2S1	2	2	1	1	eukaryotic translation initiation factor 2 subunit 1 [Homo sapiens]	36	9.52	3.81
NP_003748.1	EIF3I	2	5	1	10	eukaryotic translation initiation factor 3 subunit I [Homo sapiens]	36	10.15	5.23
NP_003869.1	GGH	1	1	#N/A	#N/A	gamma-glutamyl hydrolase precursor [Homo sapiens]	36	4.4	#N/A
NP_002037.2	GAPDH	14	50	12	49	glyceraldehyde-3-phosphate dehydrogenase isoform 1 [Homo sapiens]	36	55.22	50.75
NP_002128.1	HNRNPA2B1	2	3	2	3	heterogeneous nuclear ribonucleoproteins A2/B1 isoform A2 [Homo sapiens]	36	12.61	8.21
NP_877725.1	MAT2B	1	1	#N/A	#N/A	methionine adenosyltransferase 2 subunit beta isoform 2 [Homo sapiens]	36	3.72	#N/A
NP_001005495.1	OR2T3	1	1	#N/A	#N/A	olfactory receptor 2T3 [Homo sapiens]	36	6.92	#N/A
NP_066272.1	PDLIM1	5	11	4	8	PDZ and LIM domain protein 1 [Homo sapiens]	36	18.54	13.37
NP_001139580.1	PTGR1	2	2	2	3	prostaglandin reductase 1 isoform 1 [Homo sapiens]	36	6.69	6.69
NP_073591.2	SFXN1	2	2	2	2	sideroflexin-1 [Homo sapiens]	36	6.83	6.83
NP_849189.1	SFXN2	1	1	1	1	sideroflexin-2 [Homo sapiens]	36	4.04	4.04
NP_112233.2	SFXN3	2	2	2	2	sideroflexin-3 [Homo sapiens]	36	7.38	7.38
NP_115664.2	FYTTD1	2	3	2	2	UAP56-interacting factor isoform 1 [Homo sapiens]	36	7.55	7.55
NP_058636.1	RWDD2B	#N/A	#N/A	1	1	RWD domain-containing protein 2B [Homo sapiens]	36	#N/A	9.72
NP_000667.1	ADORA2B	#N/A	#N/A	1	1	adenosine receptor A2b [Homo sapiens]	36	#N/A	13.55
NP_787107.1	OR2L13	#N/A	#N/A	1	1	olfactory receptor 2L13 [Homo sapiens]	36	#N/A	4.17
NP_002026.1	KDSR	#N/A	#N/A	1	2	3-ketodihydrosphingosine reductase precursor [Homo sapiens]	36	#N/A	4.82
NP_036199.2	AKR7A3	1	2	1	1	aflatoxin B1 aldehyde reductase member 3 [Homo sapiens]	37	4.53	4.53
NP_001240837.1	AKR1C3	3	3	#N/A	#N/A	aldo-keto reductase family 1 member C3 isoform 2 [Homo sapiens]	37	11.76	5.26
NP_663612.1	APOL2	2	3	2	2	apolipoprotein L2 [Homo sapiens]	37	6.53	6.53
NP_001188504.1	CTSV	3	3	#N/A	#N/A	cathepsin L2 preproprotein [Homo sapiens]	37	10.78	#N/A
NP_056532.3	CD207	1	1	#N/A	#N/A	C-type lectin domain family 4 member K [Homo sapiens]	37	3.96	#N/A
NP_002065.1	GNB1	3	4	#N/A	#N/A	guanine nucleotide-binding protein G(I)/G(S)/G(T) subunit beta-1 [Homo sapiens]	37	10.29	2.94
NP_005264.2	GNB2	2	3	1	1	guanine nucleotide-binding protein G(I)/G(S)/G(T) subunit beta-2 [Homo sapiens]	37	6.47	2.94
NP_001138350.1	IMPA1	1	2	#N/A	#N/A	inositol monophosphatase 1 isoform 2 [Homo sapiens]	37	4.46	#N/A
NP_001108086.1	MFGE8	1	1	#N/A	#N/A	lactadherin isoform b precursor [Homo sapiens]	37	2.99	#N/A
NP_005557.1	LDHA	8	13	7	8	L-lactate dehydrogenase A chain isoform 1 [Homo sapiens]	37	21.69	21.39
NP_997180.1	MBNL1	1	1	#N/A	#N/A	muscleblind-like protein 1 isoform g [Homo sapiens]	37	2.63	#N/A
NP_006187.2	PCBP1	1	1	1	1	poly(rC)-binding protein 1 [Homo sapiens]	37	3.09	10.39
NP_002574.2	PAWR	1	1	1	1	PRKC apoptosis WT1 regulator protein [Homo sapiens]	37	3.82	3.82
NP_004381.2	CTSH	1	2	1	1	pro-cathepsin H preproprotein [Homo sapiens]	37	3.88	3.88
NP_001166939.1	PDHB	1	1	#N/A	#N/A	pyruvate dehydrogenase E1 component subunit beta, mitochondrial isoform 2 precursor [Homo sapiens]	37	3.23	#N/A
NP_065956.1	RDH14	1	1	1	1	retinol dehydrogenase 14 [Homo sapiens]	37	3.87	3.87
NP_690005.2	ASPRV1	2	3	1	4	retroviral-like aspartic protease 1 precursor [Homo sapiens]	37	8.16	3.79
NP_005688.2	SCAMP2	2	3	2	2	secretory carrier-associated membrane protein 2 [Homo sapiens]	37	7.6	7.6
NP_996759.1	PPP1CB	1	1	#N/A	#N/A	serine/threonine-protein phosphatase PP1-beta catalytic subunit isoform 1 [Homo sapiens]	37	4.59	3.06
NP_001009570.1	CCT7	1	1	#N/A	#N/A	T-complex protein 1 subunit eta isoform b [Homo sapiens]	37	2.95	#N/A
NP_599151.2	TARBP2	#N/A	#N/A	1	1	RISC-loading complex subunit TARBP2 isoform b [Homo sapiens]	37	#N/A	15.94
NP_001032629.1	SCML1	#N/A	#N/A	1	1	sex comb on midleg-like protein 1 isoform a [Homo sapiens]	37	#N/A	6.38
NP_001344.2	AKR1C1	#N/A	#N/A	3	3	aldo-keto reductase family 1 member C1 [Homo sapiens]	37	5.26	10.53
NP_003559.2	ANXA9	1	1	#N/A	#N/A	annexin A9 [Homo sapiens]	38	2.9	#N/A
NP_057113.1	DHRS7	4	6	3	4	dehydrogenase/reductase SDR family member 7 precursor [Homo sapiens]	38	17.7	9.73
NP_009106.1	ERLIN2	4	5	#N/A	#N/A	erlin-2 isoform 1 [Homo sapiens]	38	10.91	#N/A
NP_004801.1	GRAP2	4	4	4	5	GRB2-related adapter protein 2 [Homo sapiens]	38	12.42	13.64
NP_008999.2	DMC1	1	1	#N/A	#N/A	meiotic recombination protein DMC1/LIM15 homolog [Homo sapiens]	38	6.76	#N/A
NP_006105.1	TOMM40	1	1	#N/A	#N/A	mitochondrial import receptor subunit TOM40 homolog [Homo sapiens]	38	4.16	#N/A
NP_060368.2	MARC2	2	2	3	3	MOSC domain-containing protein 2, mitochondrial precursor [Homo sapiens]	38	6.57	11.64
NP_001073404.1	OR7E24	1	1	#N/A	#N/A	olfactory receptor 7E24 [Homo sapiens]	38	7.37	#N/A
NP_004857.4	SCAMP1	1	1	1	1	secretory carrier-associated membrane protein 1 [Homo sapiens]	38	6.8	6.8
NP_001106968.1	SEPT9	2	7	#N/A	#N/A	septin-9 isoform f [Homo sapiens]	38	12.54	#N/A
NP_001018171.1	PON2	2	3	1	2	serum paraoxonase/arylesterase 2 isoform 2 [Homo sapiens]	38	8.77	4.97
NP_998814.1	SFXN4	1	1	#N/A	#N/A	sideroflexin-4 [Homo sapiens]	38	3.56	#N/A
NP_001009955.1	SSBP3	1	1	1	1	single-stranded DNA-binding protein 3 isoform c [Homo sapiens]	38	1.94	4.71
NP_006746.1	TALDO1	2	2	1	1	transaldolase [Homo sapiens]	38	7.12	2.67
NP_000394.2	GALE	1	1	#N/A	#N/A	UDP-glucose 4-epimerase [Homo sapiens]	38	2.87	#N/A
NP_002118.1	HLA-G	#N/A	#N/A	1	1	HLA class I histocompatibility antigen, alpha chain G precursor [Homo sapiens]	38	3.85	5.03
NP_976060.1	BDH1	#N/A	#N/A	1	1	D-beta-hydroxybutyrate dehydrogenase, mitochondrial precursor [Homo sapiens]	38	#N/A	4.96
NP_057245.1	A4GNT	1	1	#N/A	#N/A	alpha-1,4-N-acetylglucosaminyltransferase [Homo sapiens]	39	11.47	#N/A
NP_000691.1	ANXA1	7	9	3	4	annexin A1 [Homo sapiens]	39	27.17	7.51
NP_001001391.1	CD44	1	1	#N/A	#N/A	CD44 antigen isoform 4 precursor [Homo sapiens]	39	2.77	#N/A
NP_001035248.1	H2AFY	1	1	#N/A	#N/A	core histone macro-H2A.1 isoform 2 [Homo sapiens]	39	5.93	#N/A
NP_940947.3	DRAXIN	1	1	#N/A	#N/A	draxin precursor [Homo sapiens]	39	7.16	#N/A
NP_001254738.1	ILF2	2	3	#N/A	#N/A	interleukin enhancer-binding factor 2 isoform 2 [Homo sapiens]	39	10.51	#N/A
NP_004804.1	PEX16	1	1	#N/A	#N/A	peroxisomal biogenesis factor 16 isoform 1 [Homo sapiens]	39	2.68	#N/A
XP_003960090.1	#N/A	6	10	#N/A	#N/A	PREDICTED: HLA class I histocompatibility antigen, A-25 alpha chain isoform 7 [Homo sapiens]	39	29.48	6.94
NP_954979.2	PRR19	1	1	#N/A	#N/A	proline-rich protein 19 [Homo sapiens]	39	4.49	#N/A
NP_001624.1	AMBP	5	11	6	14	protein AMBP preproprotein [Homo sapiens]	39	22.73	22.73
NP_038470.1	STOML2	5	5	1	1	stomatin-like protein 2 [Homo sapiens]	39	24.16	3.09
NP_976035.1	POLR1C	#N/A	#N/A	1	1	DNA-directed RNA polymerases I and III subunit RPAC1 [Homo sapiens]	39	#N/A	3.76
NP_001008709.1	PPP1CA	#N/A	#N/A	1	1	serine/threonine-protein phosphatase PP1-alpha catalytic subunit isoform 3 [Homo sapiens]	39	#N/A	2.93
NP_003308.1	NKX2-1	#N/A	#N/A	1	1	homeobox protein Nkx-2.1 isoform 2 [Homo sapiens]	39	#N/A	5.12
NP_116034.2	RAPSN	1	1	#N/A	#N/A	43 kDa receptor-associated protein of the synapse isoform 2 [Homo sapiens]	40	9.07	#N/A
NP_001029025.1	RPL3	3	3	1	3	60S ribosomal protein L3 isoform b [Homo sapiens]	40	13.56	3.39
NP_001002858.1	ANXA2	17	73	16	64	annexin A2 isoform 1 [Homo sapiens]	40	44.54	45.94
NP_002061.1	GNAI2	3	3	2	3	guanine nucleotide-binding protein G(i) subunit alpha-2 isoform 1 [Homo sapiens]	40	12.39	8.73
NP_919223.1	HNRNPA3	2	2	2	3	heterogeneous nuclear ribonucleoprotein A3 [Homo sapiens]	40	8.47	6.88
NP_001193929.1	HNRNPDL	1	1	#N/A	#N/A	heterogeneous nuclear ribonucleoprotein D-like isoform b [Homo sapiens]	40	3.58	#N/A
NP_699167.2	PSTK	1	1	#N/A	#N/A	L-seryl-tRNA(Sec) kinase [Homo sapiens]	40	3.74	#N/A
NP_005505.2	HLA-B	3	4	#N/A	#N/A	major histocompatibility complex, class I, B precursor [Homo sapiens]	40	13.81	#N/A
NP_758871.1	CD46	1	1	1	1	membrane cofactor protein isoform 12 precursor [Homo sapiens]	40	3.66	3.66
NP_055156.1	MTCH1	1	1	1	1	mitochondrial carrier homolog 1 [Homo sapiens]	40	2.96	2.96
NP_002491.2	NEUROD1	1	1	#N/A	#N/A	neurogenic differentiation factor 1 [Homo sapiens]	40	4.49	#N/A
NP_998776.1	SLC25A3	1	2	#N/A	#N/A	phosphate carrier protein, mitochondrial isoform b precursor [Homo sapiens]	40	3.6	3.6
NP_004690.1	FAM50A	1	1	#N/A	#N/A	protein FAM50A [Homo sapiens]	40	5.01	#N/A
NP_055362.1	TMOD3	1	1	1	1	tropomodulin-3 [Homo sapiens]	40	3.12	3.12
NP_839952.1	TUSC3	1	1	1	1	tumor suppressor candidate 3 isoform b precursor [Homo sapiens]	40	2.88	2.88
NP_002813.3	TWF1	1	1	#N/A	#N/A	twinfilin-1 isoform 2 [Homo sapiens]	40	3.71	#N/A
NP_006807.1	LMAN2	8	12	8	14	vesicular integral-membrane protein VIP36 precursor [Homo sapiens]	40	25.28	23.6
NP_001005203.2	OR8S1	#N/A	#N/A	1	1	olfactory receptor 8S1 [Homo sapiens]	40	#N/A	3.34
NP_001244935.1	COPS4	#N/A	#N/A	1	1	COP9 signalosome complex subunit 4 isoform 2 [Homo sapiens]	40	#N/A	5.68
NP_620073.2	GNAO1	#N/A	#N/A	1	1	guanine nucleotide-binding protein G(o) subunit alpha isoform b [Homo sapiens]	40	#N/A	4.24
NP_002626.1	SLC25A3	#N/A	#N/A	2	3	phosphate carrier protein, mitochondrial isoform b precursor [Homo sapiens]	40	3.6	6.93
NP_116199.2	ATAD1	1	1	#N/A	#N/A	ATPase family AAA domain-containing protein 1 [Homo sapiens]	41	3.05	#N/A
NP_006487.1	GNAI3	2	2	2	2	guanine nucleotide-binding protein G(k) subunit alpha [Homo sapiens]	41	6.5	7.06
NP_001002911.1	GPR139	1	1	#N/A	#N/A	probable G-protein coupled receptor 139 [Homo sapiens]	41	6.23	#N/A
NP_055984.1	RRS1	1	1	#N/A	#N/A	ribosome biogenesis regulatory protein homolog [Homo sapiens]	41	3.56	#N/A
NP_114131.1	TMEM120A	1	1	1	1	transmembrane protein 120A [Homo sapiens]	41	3.21	3.21
NP_004138.1	DRG1	#N/A	#N/A	1	1	developmentally-regulated GTP-binding protein 1 [Homo sapiens]	41	#N/A	4.09
NP_006744.2	SURF6	#N/A	#N/A	1	1	surfeit locus protein 6 [Homo sapiens]	41	#N/A	2.49
NP_001005179.2	OR56A4	#N/A	#N/A	1	1	olfactory receptor 56A4 [Homo sapiens]	41	#N/A	3.29
NP_002108.4	HLA-C	#N/A	#N/A	1	2	HLA class I histocompatibility antigen, Cw-1 alpha chain precursor [Homo sapiens]	41	9.84	6.56
NP_001094382.1	BEND7	#N/A	#N/A	1	6	BEN domain-containing protein 7 isoform 2 [Homo sapiens]	41	#N/A	3.74
NP_060831.2	AGPAT5	1	1	1	1	1-acyl-sn-glycerol-3-phosphate acyltransferase epsilon [Homo sapiens]	42	3.3	3.3
NP_000853.1	HSD3B1	3	3	#N/A	#N/A	3 beta-hydroxysteroid dehydrogenase/Delta 5--_4-isomerase type 1 [Homo sapiens]	42	15.01	#N/A
NP_001605.1	ACTG1	18	62	16	50	actin, cytoplasmic 2 [Homo sapiens]	42	55.73	47.2
NP_057691.1	ARMCX3	1	1	#N/A	#N/A	armadillo repeat-containing X-linked protein 3 [Homo sapiens]	42	2.11	#N/A
NP_060916.1	GLT8D1	1	1	#N/A	#N/A	glycosyltransferase 8 domain-containing protein 1 [Homo sapiens]	42	2.7	#N/A
NP_004993.1	NDUFA9	2	2	2	2	NADH dehydrogenase [ubiquinone] 1 alpha subcomplex subunit 9, mitochondrial precursor [Homo sapiens]	42	6.63	6.1
NP_002757.2	PRPSAP1	1	1	#N/A	#N/A	phosphoribosyl pyrophosphate synthase-associated protein 1 [Homo sapiens]	42	3.38	#N/A
NP_056455.3	SERBP1	1	1	#N/A	#N/A	plasminogen activator inhibitor 1 RNA-binding protein isoform 4 [Homo sapiens]	42	4.13	#N/A
NP_002130.2	RBMX	1	2	#N/A	#N/A	RNA-binding motif protein, X chromosome isoform 1 [Homo sapiens]	42	4.09	#N/A
NP_002630.2	SERPINB5	1	1	#N/A	#N/A	serpin B5 [Homo sapiens]	42	4	#N/A
NP_057006.1	NSDHL	2	2	#N/A	#N/A	sterol-4-alpha-carboxylate 3-dehydrogenase, decarboxylating [Homo sapiens]	42	5.9	#N/A
NP_003621.1	PEX3	#N/A	#N/A	1	1	peroxisomal biogenesis factor 3 [Homo sapiens]	42	#N/A	2.68
NP_001003845.1	SP5	#N/A	#N/A	1	1	transcription factor Sp5 [Homo sapiens]	42	#N/A	1.51
NP_787128.2	PSMD13	1	1	1	1	26S proteasome non-ATPase regulatory subunit 13 isoform 2 [Homo sapiens]	43	2.65	2.65
NP_001191047.1	CLEC17A	1	2	#N/A	#N/A	C-type lectin domain family 17, member A isoform 1 [Homo sapiens]	43	4.23	#N/A
NP_001170.2	ART3	1	1	1	1	ecto-ADP-ribosyltransferase 3 isoform b precursor [Homo sapiens]	43	4.23	4.23
NP_002144.1	HSD17B2	1	1	3	3	estradiol 17-beta-dehydrogenase 2 [Homo sapiens]	43	4.39	8.01
NP_055958.2	METAP1	1	1	#N/A	#N/A	methionine aminopeptidase 1 [Homo sapiens]	43	3.89	#N/A
NP_036364.2	PTRF	3	4	#N/A	#N/A	polymerase I and transcript release factor [Homo sapiens]	43	15.38	#N/A
NP_037402.1	PRSS50	1	1	#N/A	#N/A	probable threonine protease PRSS50 precursor [Homo sapiens]	43	4.42	#N/A
NP_942140.2	SFTPB	1	2	1	1	pulmonary surfactant-associated protein B precursor [Homo sapiens]	43	2.29	2.29
NP_001252.1	CDK9	#N/A	#N/A	1	1	cyclin-dependent kinase 9 [Homo sapiens]	43	#N/A	4.03
NP_002025.2	FUT5	#N/A	#N/A	1	1	alpha-(1,3)-fucosyltransferase [Homo sapiens]	43	#N/A	3.21
NP_057030.3	PELO	#N/A	#N/A	1	2	protein pelota homolog [Homo sapiens]	43	#N/A	2.86
NP_001598.1	ACAA1	2	2	#N/A	#N/A	3-ketoacyl-CoA thiolase, peroxisomal isoform a [Homo sapiens]	44	9.91	#N/A
NP_055179.1	GAPDHS	3	12	2	15	glyceraldehyde-3-phosphate dehydrogenase, testis-specific [Homo sapiens]	44	9.31	5.88
NP_031379.2	GNA12	1	1	1	1	guanine nucleotide-binding protein subunit alpha-12 [Homo sapiens]	44	2.89	2.89
NP_008996.1	CDC37	1	1	1	1	hsp90 co-chaperone Cdc37 [Homo sapiens]	44	4.5	4.5
NP_006182.2	PA2G4	1	3	1	1	proliferation-associated protein 2G4 [Homo sapiens]	44	3.3	4.57
NP_005902.1	MAT2A	1	2	1	2	S-adenosylmethionine synthase isoform type-2 [Homo sapiens]	44	3.8	3.8
NP_001008897.1	TCP1	#N/A	#N/A	1	1	T-complex protein 1 subunit alpha isoform b [Homo sapiens]	44	3.74	3.74
NP_001120977.1	ASAH1	#N/A	#N/A	1	1	acid ceramidase isoform c [Homo sapiens]	44	#N/A	2.83
NP_000010.1	ACAT1	2	2	#N/A	#N/A	acetyl-CoA acetyltransferase, mitochondrial precursor [Homo sapiens]	45	7.49	#N/A
NP_001136012.1	SLC35B3	1	1	#N/A	#N/A	adenosine 3'-phospho 5'-phosphosulfate transporter 2 [Homo sapiens]	45	2.74	#N/A
NP_000473.2	APOA4	10	25	8	14	apolipoprotein A-IV precursor [Homo sapiens]	45	29.55	22.73
NP_001900.1	CTSD	6	29	5	24	cathepsin D preproprotein [Homo sapiens]	45	20.63	16.26
NP_001230106.1	ALDOA	2	3	#N/A	#N/A	fructose-bisphosphate aldolase A isoform 2 [Homo sapiens]	45	5.26	#N/A
NP_005134.1	HP	11	28	3	5	haptoglobin isoform 1 preproprotein [Homo sapiens]	45	25.86	5.17
NP_002172.2	IHH	2	5	4	7	indian hedgehog protein precursor [Homo sapiens]	45	8.76	17.76
NP_001121077.1	LIPA	1	1	#N/A	#N/A	lysosomal acid lipase/cholesteryl ester hydrolase precursor [Homo sapiens]	45	3.51	#N/A
NP_005552.3	LAMP1	2	3	1	1	lysosome-associated membrane glycoprotein 1 precursor [Homo sapiens]	45	6.47	2.64
NP_036576.1	SPO11	1	1	#N/A	#N/A	meiotic recombination protein SPO11 isoform a [Homo sapiens]	45	2.78	#N/A
NP_000282.1	PGK1	1	1	1	7	phosphoglycerate kinase 1 [Homo sapiens]	45	4.08	4.08
NP_037520.1	PREB	2	2	#N/A	#N/A	prolactin regulatory element-binding protein [Homo sapiens]	45	10.31	#N/A
NP_001090.2	ACPP	3	4	1	1	prostatic acid phosphatase isoform PAP precursor [Homo sapiens]	45	10.88	3.11
NP_008850.1	SERPINB3	15	24	15	19	serpin B3 [Homo sapiens]	45	48.72	42.82
NP_002965.1	SERPINB4	10	16	#N/A	#N/A	serpin B4 [Homo sapiens]	45	31.79	28.21
NP_077310.1	TMEM43	3	4	#N/A	#N/A	transmembrane protein 43 [Homo sapiens]	45	16	#N/A
NP_056008.1	ARC	#N/A	#N/A	1	1	activity-regulated cytoskeleton-associated protein [Homo sapiens]	45	#N/A	2.78
NP_031401.1	TARDBP	#N/A	#N/A	1	1	TAR DNA-binding protein 43 [Homo sapiens]	45	#N/A	2.9
NP_060179.2	FAM46C	#N/A	#N/A	1	1	protein FAM46C [Homo sapiens]	45	#N/A	3.32
NP_062828.3	PRMT8	#N/A	#N/A	1	1	protein arginine N-methyltransferase 8 isoform 1 [Homo sapiens]	45	2.54	2.54
NP_001139528.1	MBOAT7	#N/A	#N/A	1	1	lysophospholipid acyltransferase 7 isoform 2 [Homo sapiens]	45	#N/A	2.26
NP_002797.3	PSMC6	2	2	#N/A	#N/A	26S protease regulatory subunit 10B [Homo sapiens]	46	4.96	#N/A
NP_065392.1	APMAP	9	12	#N/A	#N/A	adipocyte plasma membrane-associated protein [Homo sapiens]	46	31.25	#N/A
NP_663318.1	APOL1	3	7	1	4	apolipoprotein L1 isoform b precursor [Homo sapiens]	46	8.21	3.62
NP_001077.2	AADAC	1	1	#N/A	#N/A	arylacetamide deacetylase [Homo sapiens]	46	7.27	#N/A
NP_002070.1	GOT1	1	1	#N/A	#N/A	aspartate aminotransferase, cytoplasmic [Homo sapiens]	46	3.39	#N/A
NP_003264.2	TM7SF2	2	2	1	1	delta(14)-sterol reductase [Homo sapiens]	46	5.5	3.11
NP_005871.1	DNAJA2	1	1	#N/A	#N/A	dnaJ homolog subfamily A member 2 [Homo sapiens]	46	2.91	#N/A
NP_001407.1	EIF4A1	3	4	1	2	eukaryotic initiation factor 4A-I isoform 1 [Homo sapiens]	46	8.37	2.96
NP_976227.1	PDLIM7	1	1	1	2	PDZ and LIM domain protein 7 isoform 2 [Homo sapiens]	46	2.36	2.6
NP_005019.2	PIP4K2A	1	1	1	2	phosphatidylinositol 5-phosphate 4-kinase type-2 alpha [Homo sapiens]	46	4.19	4.19
NP_002606.3	SERPINF1	2	2	1	1	pigment epithelium-derived factor precursor [Homo sapiens]	46	5.26	2.87
NP_002577.2	PBX2	1	1	#N/A	#N/A	pre-B-cell leukemia transcription factor 2 [Homo sapiens]	46	2.56	#N/A
NP_000507.1	GNAS	1	1	#N/A	#N/A	protein ALEX GNASL [Homo sapiens]	46	4.06	#N/A
NP_536722.1	SERPINB12	5	27	7	23	serpin B12 [Homo sapiens]	46	13.09	20.49
NP_001193943.1	SERPINH1	3	4	1	2	serpin H1 precursor [Homo sapiens]	46	11.72	4.78
NP_071733.1	C11orf24	1	1	#N/A	#N/A	uncharacterized protein C11orf24 precursor [Homo sapiens]	46	4.45	#N/A
NP_056079.1	KIAA0930	1	1	#N/A	#N/A	uncharacterized protein KIAA0930 isoform a [Homo sapiens]	46	4.4	#N/A
NP_000345.2	SERPINA7	#N/A	#N/A	1	1	thyroxine-binding globulin precursor [Homo sapiens]	46	#N/A	2.41
NP_001257572.1	LUC7L2	#N/A	#N/A	1	1	putative RNA-binding protein Luc7-like 2 isoform 4 [Homo sapiens]	46	#N/A	3.32
NP_001159431.1	GSDMB	#N/A	#N/A	1	1	gasdermin-B isoform 4 [Homo sapiens]	46	#N/A	5.9
NP_001257411.1	PSMD11	2	3	#N/A	#N/A	26S proteasome non-ATPase regulatory subunit 11 [Homo sapiens]	47	6.87	#N/A
NP_000286.3	SERPINA1	12	86	12	78	alpha-1-antitrypsin precursor [Homo sapiens]	47	32.78	33.01
NP_001419.1	ENO1	7	11	6	8	alpha-enolase isoform 1 [Homo sapiens]	47	22.81	15.44
NP_057436.2	CPA4	2	4	3	5	carboxypeptidase A4 preproprotein [Homo sapiens]	47	7.6	10.69
NP_005794.1	FLOT1	2	2	#N/A	#N/A	flotillin-1 [Homo sapiens]	47	7.26	#N/A
NP_004466.2	FLOT2	1	1	#N/A	#N/A	flotillin-2 [Homo sapiens]	47	3.27	#N/A
NP_001966.1	ENO2	2	5	2	5	gamma-enolase [Homo sapiens]	47	6.22	6.22
NP_005887.2	IDH1	2	2	#N/A	#N/A	isocitrate dehydrogenase [NADP] cytoplasmic [Homo sapiens]	47	7.97	#N/A
NP_003133.1	SSB	3	3	2	3	lupus La protein [Homo sapiens]	47	9.07	5.64
NP_078804.2	NKAP	1	1	1	1	NF-kappa-B-activating protein [Homo sapiens]	47	3.37	3.37
NP_001041660.1	RCC1	1	3	#N/A	#N/A	regulator of chromosome condensation isoform b [Homo sapiens]	47	5.94	#N/A
NP_057086.2	SCCPDH	1	1	#N/A	#N/A	saccharopine dehydrogenase-like oxidoreductase [Homo sapiens]	47	3.03	#N/A
NP_001229885.1	SEPT7	2	2	2	2	septin-7 isoform 3 [Homo sapiens]	47	7.48	7.48
NP_776249.1	SERPINA12	1	1	#N/A	#N/A	serpin A12 precursor [Homo sapiens]	47	2.17	#N/A
NP_004648.1	SDPR	1	1	1	1	serum deprivation-response protein [Homo sapiens]	47	2.59	2.59
NP_001159529.1	PEPD	1	1	#N/A	#N/A	xaa-Pro dipeptidase isoform 3 [Homo sapiens]	47	2.33	#N/A
NP_071935.1	POLR1E	#N/A	#N/A	1	1	DNA-directed RNA polymerase I subunit RPA49 [Homo sapiens]	47	#N/A	2.15
NP_001135753.1	ARCN1	#N/A	#N/A	1	1	coatomer subunit delta isoform 2 [Homo sapiens]	47	#N/A	3.78
NP_000959.2	RPL4	11	16	3	5	60S ribosomal protein L4 [Homo sapiens]	48	30.68	8.43
NP_000678.1	AHCY	5	7	6	9	adenosylhomocysteinase isoform 1 [Homo sapiens]	48	11.11	13.19
NP_001076.2	SERPINA3	3	5	3	4	alpha-1-antichymotrypsin precursor [Homo sapiens]	48	9.46	9.46
NP_004334.1	CALR	3	4	1	2	calreticulin precursor [Homo sapiens]	48	12.71	3.12
NP_003357.2	UQCRC2	3	3	#N/A	#N/A	cytochrome b-c1 complex subunit 2, mitochondrial precursor [Homo sapiens]	48	12.14	#N/A
NP_942584.1	MTX1	1	1	#N/A	#N/A	metaxin-1 isoform 2 [Homo sapiens]	48	3.68	#N/A
NP_001244945.1	FDXR	1	1	#N/A	#N/A	NADPH:adrenodoxin oxidoreductase, mitochondrial isoform 7 [Homo sapiens]	48	3.19	#N/A
NP_003181.3	TAPBP	1	1	#N/A	#N/A	tapasin isoform 1 precursor [Homo sapiens]	48	3.57	#N/A
NP_056456.1	TES	1	4	#N/A	#N/A	testin isoform 1 [Homo sapiens]	48	3.56	#N/A
NP_085153.1	KIAA1715	#N/A	#N/A	1	1	protein lunapark [Homo sapiens]	48	#N/A	3.27
NP_065178.1	ACTR3B	#N/A	#N/A	1	1	actin-related protein 3B isoform 1 [Homo sapiens]	48	#N/A	2.63
NP_001014436.1	DBNL	#N/A	#N/A	1	1	drebrin-like protein isoform b [Homo sapiens]	48	#N/A	3.72
NP_001995.1	FDPS	#N/A	#N/A	1	1	farnesyl pyrophosphate synthase isoform a [Homo sapiens]	48	#N/A	2.15
NP_001193998.1	BZW1	#N/A	#N/A	1	1	basic leucine zipper and W2 domain-containing protein 1 isoform 3 [Homo sapiens]	48	#N/A	2.6
NP_002793.2	PSMC1	1	1	2	4	26S protease regulatory subunit 4 [Homo sapiens]	49	2.73	5.45
NP_002795.2	PSMC3	1	1	#N/A	#N/A	26S protease regulatory subunit 6A [Homo sapiens]	49	4.56	#N/A
NP_002794.1	PSMC2	1	1	2	3	26S protease regulatory subunit 7 isoform 1 [Homo sapiens]	49	3	5.77
NP_835465.2	GSDMA	3	3	2	3	gasdermin-A [Homo sapiens]	49	6.97	4.94
NP_065843.3	NCEH1	1	1	#N/A	#N/A	neutral cholesterol ester hydrolase 1 isoform b [Homo sapiens]	49	2.73	#N/A
XP_003846401.1	GOLGA6L2	1	1	#N/A	#N/A	PREDICTED: golgin A6 family-like 2 isoform 2 [Homo sapiens]	49	4.23	#N/A
NP_060713.1	SEPT11	1	1	2	3	septin-11 [Homo sapiens]	49	2.8	7.46
NP_006345.1	TADA3	#N/A	#N/A	1	1	transcriptional adapter 3 isoform a [Homo sapiens]	49	#N/A	2.55
NP_758953.1	PPP1R36	#N/A	#N/A	1	1	protein phosphatase 1 regulatory subunit 36 [Homo sapiens]	49	#N/A	3.55
NP_079218.2	C10orf88	#N/A	#N/A	1	1	uncharacterized protein C10orf88 [Homo sapiens]	49	#N/A	2.7
NP_002748.1	MAP2K5	#N/A	#N/A	1	1	dual specificity mitogen-activated protein kinase kinase 5 isoform B [Homo sapiens]	49	#N/A	5.02
NP_001393.1	EEF1A1	12	36	9	24	elongation factor 1-alpha 1 [Homo sapiens]	50	39.18	21.43
NP_001949.1	EEF1A2	9	26	6	17	elongation factor 1-alpha 2 [Homo sapiens]	50	27	15.55
NP_001395.1	EEF1G	3	3	#N/A	#N/A	elongation factor 1-gamma [Homo sapiens]	50	7.09	#N/A
NP_003312.3	TUFM	2	2	1	1	elongation factor Tu, mitochondrial precursor [Homo sapiens]	50	7.03	2.86
NP_612636.2	MLIP	1	1	#N/A	#N/A	muscular LMNA-interacting protein [Homo sapiens]	50	5.02	#N/A
NP_009103.2	NUP50	1	1	#N/A	#N/A	nuclear pore complex protein Nup50 isoform b [Homo sapiens]	50	4.06	#N/A
NP_000957.1	RARG	1	1	#N/A	#N/A	retinoic acid receptor gamma isoform 1 [Homo sapiens]	50	2.64	#N/A
NP_001258142.1	SQRDL	6	6	#N/A	#N/A	sulfide:quinone oxidoreductase, mitochondrial [Homo sapiens]	50	16.89	#N/A
NP_001244918.1	TYMP	4	5	3	3	thymidine phosphorylase isoform 2 proprotein [Homo sapiens]	50	11.91	7.8
NP_036585.1	TBL2	2	2	#N/A	#N/A	transducin beta-like protein 2 precursor [Homo sapiens]	50	5.59	#N/A
NP_006073.2	TUBA1B	6	14	5	9	tubulin alpha-1B chain [Homo sapiens]	50	17.07	16.63
NP_005991.1	TUBA4A	5	10	#N/A	#N/A	tubulin alpha-4A chain [Homo sapiens]	50	14.73	7.14
NP_821133.1	TUBB	5	13	3	4	tubulin beta chain [Homo sapiens]	50	20.72	10.36
NP_006229.1	PPARD	#N/A	#N/A	1	1	peroxisome proliferator-activated receptor delta isoform 1 [Homo sapiens]	50	#N/A	2.72
XP_003846608.1	#N/A	#N/A	#N/A	3	4	PREDICTED: keratin, type II cuticular Hb3 isoform 2 [Homo sapiens]	50	8.69	8.69
NP_998816.1	SLC25A24	3	3	#N/A	#N/A	calcium-binding mitochondrial carrier protein SCaMC-1 isoform 2 [Homo sapiens]	51	10.48	#N/A
NP_005207.2	DDOST	5	6	#N/A	#N/A	dolichyl-diphosphooligosaccharide--protein glycosyltransferase 48 kDa subunit precursor [Homo sapiens]	51	14.91	#N/A
NP_001406.1	EIF2S3	1	1	#N/A	#N/A	eukaryotic translation initiation factor 2 subunit 3 [Homo sapiens]	51	3.39	#N/A
NP_068656.2	FGG	3	7	3	10	fibrinogen gamma chain isoform gamma-B precursor [Homo sapiens]	51	7.51	7.51
NP_001073862.1	GXYLT2	1	1	1	1	glucoside xylosyltransferase 2 precursor [Homo sapiens]	51	1.81	1.81
NP_002131.2	HNRNPK	2	2	2	2	heterogeneous nuclear ribonucleoprotein K isoform a [Homo sapiens]	51	6.03	6.03
NP_001005335.1	HNRNPL	2	5	#N/A	#N/A	heterogeneous nuclear ribonucleoprotein L isoform b [Homo sapiens]	51	9.43	#N/A
NP_004508.1	ILK	1	1	#N/A	#N/A	integrin-linked protein kinase [Homo sapiens]	51	2.21	#N/A
NP_057508.2	LUC7L3	1	1	1	1	luc7-like protein 3 [Homo sapiens]	51	2.08	2.08
NP_001243357.1	PDLIM5	1	1	1	1	PDZ and LIM domain protein 5 isoform h [Homo sapiens]	51	1.9	1.9
NP_002847.1	PVRL2	1	1	1	1	poliovirus receptor-related protein 2 isoform alpha precursor [Homo sapiens]	51	1.67	1.67
NP_001485.2	GDI2	1	1	#N/A	#N/A	rab GDP dissociation inhibitor beta isoform 1 [Homo sapiens]	51	2.47	#N/A
NP_987100.1	G3BP2	1	1	1	1	ras GTPase-activating protein-binding protein 2 isoform b [Homo sapiens]	51	2.67	3.79
NP_067639.1	SCPEP1	1	1	#N/A	#N/A	retinoid-inducible serine carboxypeptidase precursor [Homo sapiens]	51	2.43	#N/A
NP_001248375.1	TXNRD1	1	2	1	2	thioredoxin reductase 1, cytoplasmic isoform 5 [Homo sapiens]	51	2.39	2.39
NP_000174.1	HADHB	2	2	#N/A	#N/A	trifunctional enzyme subunit beta, mitochondrial precursor [Homo sapiens]	51	5.27	#N/A
NP_848638.2	ENPP7	#N/A	#N/A	1	1	ectonucleotide pyrophosphatase/phosphodiesterase family member 7 precursor [Homo sapiens]	51	#N/A	6.33
NP_001014975.1	CFH	#N/A	#N/A	1	1	complement factor H isoform b precursor [Homo sapiens]	51	#N/A	4.68
NP_004284.1	GDA	#N/A	#N/A	1	1	guanine deaminase isoform b [Homo sapiens]	51	#N/A	2.86
NP_004374.1	CSK	#N/A	#N/A	1	1	tyrosine-protein kinase CSK [Homo sapiens]	51	#N/A	2.44
NP_006657.1	RUVBL2	#N/A	#N/A	2	2	ruvB-like 2 [Homo sapiens]	51	#N/A	4.1
NP_006358.1	CAP1	3	4	3	7	adenylyl cyclase-associated protein 1 [Homo sapiens]	52	8.21	8.21
NP_003757.1	BECN1	1	1	#N/A	#N/A	beclin-1 [Homo sapiens]	52	8.44	#N/A
NP_004068.2	CS	2	2	#N/A	#N/A	citrate synthase, mitochondrial precursor [Homo sapiens]	52	5.79	#N/A
NP_001822.3	CLU	5	11	4	12	clusterin preproprotein [Homo sapiens]	52	15.14	12.47
NP_001255.3	CDSN	4	42	2	38	corneodesmosin precursor [Homo sapiens]	52	11.34	6.62
NP_001508.1	GTF2H4	1	1	#N/A	#N/A	general transcription factor IIH subunit 4 [Homo sapiens]	52	2.81	#N/A
NP_000604.1	HPX	2	6	3	9	hemopexin precursor [Homo sapiens]	52	5.84	8.01
NP_060379.2	RMND1	1	1	#N/A	#N/A	required for meiotic nuclear division protein 1 homolog [Homo sapiens]	52	2.45	#N/A
NP_003080.2	SNRNP70	1	1	#N/A	#N/A	U1 small nuclear ribonucleoprotein 70 kDa [Homo sapiens]	52	2.75	#N/A
NP_000364.1	UMPS	1	1	1	1	uridine 5'-monophosphate synthase [Homo sapiens]	52	2.08	2.08
NP_037468.1	SEC61A1	#N/A	#N/A	1	1	protein transport protein Sec61 subunit alpha isoform 1 [Homo sapiens]	52	#N/A	2.31
NP_848934.1	AGPAT6	#N/A	#N/A	1	1	glycerol-3-phosphate acyltransferase 6 [Homo sapiens]	52	#N/A	2.85
NP_037496.3	PNMA3	#N/A	#N/A	1	1	paraneoplastic antigen Ma3 [Homo sapiens]	52	#N/A	3.67
NP_115639.1	IQCG	#N/A	#N/A	1	1	IQ domain-containing protein G [Homo sapiens]	52	#N/A	3.61
NP_001257551.1	SLC16A7	#N/A	#N/A	1	1	monocarboxylate transporter 2 [Homo sapiens]	52	#N/A	3.14
NP_002807.1	PSMD12	1	2	1	1	26S proteasome non-ATPase regulatory subunit 12 isoform 1 [Homo sapiens]	53	4.17	4.17
NP_002622.2	PGD	3	3	4	6	6-phosphogluconate dehydrogenase, decarboxylating [Homo sapiens]	53	7.87	10.35
NP_000479.1	SERPINC1	1	1	#N/A	#N/A	antithrombin-III precursor [Homo sapiens]	53	2.59	#N/A
NP_000377.1	BLMH	9	22	6	12	bleomycin hydrolase [Homo sapiens]	53	29.23	20.66
NP_003356.2	UQCRC1	5	5	#N/A	#N/A	cytochrome b-c1 complex subunit 1, mitochondrial precursor [Homo sapiens]	53	13.75	#N/A
NP_061973.1	DMAP1	2	2	#N/A	#N/A	DNA methyltransferase 1-associated protein 1 [Homo sapiens]	53	10.06	#N/A
NP_000111.1	EPHX1	13	19	#N/A	#N/A	epoxide hydrolase 1 precursor [Homo sapiens]	53	41.32	#N/A
NP_003674.1	RRP1	1	1	2	2	ribosomal RNA processing protein 1 homolog A [Homo sapiens]	53	2.82	5.64
NP_004951.1	FUS	2	3	1	2	RNA-binding protein FUS isoform 1 [Homo sapiens]	53	5.89	2.66
NP_005427.2	CCDC6	#N/A	#N/A	1	1	coiled-coil domain-containing protein 6 [Homo sapiens]	53	#N/A	2.32
NP_001073942.1	MFSD2B	#N/A	#N/A	1	1	major facilitator superfamily domain-containing protein 2B [Homo sapiens]	53	#N/A	5.43
NP_004541.1	NDUFS2	#N/A	#N/A	1	1	NADH dehydrogenase [ubiquinone] iron-sulfur protein 2, mitochondrial isoform 1 precursor [Homo sapiens]	53	#N/A	2.59
NP_000012.1	PSEN1	#N/A	#N/A	1	1	presenilin-1 isoform I-467 [Homo sapiens]	53	#N/A	3.21
NP_001351.2	DHCR7	4	4	2	2	7-dehydrocholesterol reductase [Homo sapiens]	54	8.63	3.58
NP_001243222.1	KRT8	6	108	6	136	keratin, type II cytoskeletal 8 isoform 2 [Homo sapiens]	54	14.7	9.94
NP_001161066.1	CTSA	1	4	1	1	lysosomal protective protein isoform c precursor [Homo sapiens]	54	2.7	2.7
NP_005497.1	SCARB2	2	2	2	2	lysosome membrane protein 2 isoform 1 precursor [Homo sapiens]	54	4.6	5.65
NP_006175.2	NUCB1	1	1	#N/A	#N/A	nucleobindin-1 precursor [Homo sapiens]	54	2.17	#N/A
NP_056958.3	RBPJ	1	1	#N/A	#N/A	recombining binding protein suppressor of hairless isoform 2 [Homo sapiens]	54	3.08	#N/A
NP_001093894.1	SPATS2L	1	1	#N/A	#N/A	SPATS2-like protein isoform b [Homo sapiens]	54	3.68	#N/A
NP_000629.3	VTN	2	4	1	1	vitronectin precursor [Homo sapiens]	54	5.23	2.09
NP_000099.2	DLD	#N/A	#N/A	1	1	dihydrolipoyl dehydrogenase, mitochondrial precursor [Homo sapiens]	54	#N/A	2.75
NP_057274.1	CRNN	#N/A	#N/A	1	1	cornulin [Homo sapiens]	54	#N/A	2.02
NP_001244120.1	DDX6	#N/A	#N/A	2	2	probable ATP-dependent RNA helicase DDX6 [Homo sapiens]	54	#N/A	5.59
NP_055310.1	ANGPTL3	#N/A	#N/A	1	2	angiopoietin-related protein 3 precursor [Homo sapiens]	54	#N/A	3.04
NP_000765.2	CYP2F1	1	1	#N/A	#N/A	cytochrome P450 2F1 precursor [Homo sapiens]	55	4.28	#N/A
NP_004955.2	HDAC1	1	1	#N/A	#N/A	histone deacetylase 1 [Homo sapiens]	55	5.6	#N/A
NP_002272.2	KRT81	4	5	#N/A	#N/A	keratin, type II cuticular Hb1 [Homo sapiens]	55	9.5	7.72
NP_060704.2	STEAP3	3	3	#N/A	#N/A	metalloreductase STEAP3 isoform b [Homo sapiens]	55	9.02	#N/A
NP_963861.1	CDC25A	1	1	#N/A	#N/A	M-phase inducer phosphatase 1 isoform b [Homo sapiens]	55	3.51	#N/A
NP_005737.1	NAMPT	1	1	2	3	nicotinamide phosphoribosyltransferase precursor [Homo sapiens]	55	2.85	3.05
NP_001193826.1	ALDH1A2	2	5	2	7	retinal dehydrogenase 2 isoform 4 [Homo sapiens]	55	2.41	2.41
NP_055121.1	RTCB	2	2	1	1	tRNA-splicing ligase RtcB homolog [Homo sapiens]	55	6.73	2.18
NP_003350.1	UGDH	1	1	#N/A	#N/A	UDP-glucose 6-dehydrogenase isoform 1 [Homo sapiens]	55	2.63	#N/A
NP_056290.3	FAM98A	#N/A	#N/A	1	1	protein FAM98A [Homo sapiens]	55	#N/A	2.7
NP_003932.3	WASL	#N/A	#N/A	1	1	neural Wiskott-Aldrich syndrome protein [Homo sapiens]	55	#N/A	1.19
NP_001518.3	HDAC2	#N/A	#N/A	1	1	histone deacetylase 2 [Homo sapiens]	55	#N/A	1.64
NP_116116.1	INA	#N/A	#N/A	1	1	alpha-internexin [Homo sapiens]	55	#N/A	2.81
NP_005132.2	FGB	1	1	2	2	fibrinogen beta chain isoform 1 preproprotein [Homo sapiens]	56	2.24	4.89
NP_000815.1	GLRB	1	1	#N/A	#N/A	glycine receptor subunit beta isoform A precursor [Homo sapiens]	56	5.03	#N/A
NP_002263.3	KRT4	3	103	#N/A	#N/A	keratin, type II cytoskeletal 4 [Homo sapiens]	56	4.81	2.12
NP_001617.1	AKT2	1	1	1	2	RAC-beta serine/threonine-protein kinase isoform 1 [Homo sapiens]	56	3.33	3.33
NP_001472.1	GAS8	#N/A	#N/A	1	1	growth arrest-specific protein 8 [Homo sapiens]	56	#N/A	2.51
NP_037376.2	MGAT4C	#N/A	#N/A	1	1	alpha-1,3-mannosyl-glycoprotein 4-beta-N-acetylglucosaminyltransferase C [Homo sapiens]	56	#N/A	3.14
NP_004398.1	DMP1	#N/A	#N/A	2	2	dentin matrix acidic phosphoprotein 1 isoform 1 precursor [Homo sapiens]	56	#N/A	6.82
NP_006586.1	API5	2	3	1	1	apoptosis inhibitor 5 isoform b [Homo sapiens]	57	6.94	2.18
NP_001677.2	ATP5B	3	3	2	3	ATP synthase subunit beta, mitochondrial precursor [Homo sapiens]	57	6.99	4.35
NP_060152.2	BEST2	1	1	#N/A	#N/A	bestrophin-2 [Homo sapiens]	57	10.81	#N/A
NP_061330.2	BAIAP2L1	1	1	#N/A	#N/A	brain-specific angiogenesis inhibitor 1-associated protein 2-like protein 1 [Homo sapiens]	57	1.96	#N/A
YP_003024028.1	COX1	1	1	#N/A	#N/A	cytochrome c oxidase subunit I [Homo sapiens]	57	9.94	#N/A
NP_066565.1	NMT1	1	2	#N/A	#N/A	glycylpeptide N-tetradecanoyltransferase 1 [Homo sapiens]	57	2.62	#N/A
NP_000176.2	SERPIND1	3	4	3	5	heparin cofactor 2 precursor [Homo sapiens]	57	5.41	5.41
NP_005619.1	SLC1A5	1	1	1	1	neutral amino acid transporter B(0) isoform 1 [Homo sapiens]	57	1.85	1.85
NP_005304.3	PDIA3	2	3	#N/A	#N/A	protein disulfide-isomerase A3 precursor [Homo sapiens]	57	3.37	#N/A
NP_000909.2	P4HB	4	4	3	3	protein disulfide-isomerase precursor [Homo sapiens]	57	12.6	6.69
NP_055319.1	RABGEF1	6	35	12	109	rab5 GDP/GTP exchange factor [Homo sapiens]	57	8.35	8.76
NP_005496.4	SCARB1	1	1	1	1	scavenger receptor class B member 1 isoform 1 [Homo sapiens]	57	2.36	2.36
NP_000331.1	SLC2A2	1	1	#N/A	#N/A	solute carrier family 2, facilitated glucose transporter member 2 [Homo sapiens]	57	4.2	#N/A
NP_006422.1	CCT2	1	1	1	2	T-complex protein 1 subunit beta isoform 1 [Homo sapiens]	57	2.43	1.87
NP_001683.2	ATP6V1B1	2	2	2	4	V-type proton ATPase subunit B, kidney isoform [Homo sapiens]	57	3.12	4.68
NP_001340.2	DARS	#N/A	#N/A	1	1	aspartate--tRNA ligase, cytoplasmic [Homo sapiens]	57	#N/A	2
NP_443108.1	NACC1	#N/A	#N/A	1	1	nucleus accumbens-associated protein 1 [Homo sapiens]	57	#N/A	3.04
NP_002100.2	HARS	#N/A	#N/A	1	1	histidine--tRNA ligase, cytoplasmic isoform 1 [Homo sapiens]	57	#N/A	1.77
NP_005509.1	HMGCS2	#N/A	#N/A	1	1	hydroxymethylglutaryl-CoA synthase, mitochondrial isoform 1 precursor [Homo sapiens]	57	#N/A	2.17
NP_612632.1	CTTN	#N/A	#N/A	2	2	src substrate cortactin isoform b [Homo sapiens]	57	#N/A	4.29
NP_001623.3	ALPP	3	5	4	7	alkaline phosphatase, placental type preproprotein [Homo sapiens]	58	8.22	11.96
NP_001008220.1	AMY1C	8	12	9	15	alpha-amylase 1 precursor [Homo sapiens]	58	22.9	25.24
NP_001026976.1	ALDH3A2	1	1	#N/A	#N/A	fatty aldehyde dehydrogenase isoform 1 [Homo sapiens]	58	2.36	#N/A
NP_002259.1	KPNA4	1	1	1	1	importin subunit alpha-4 [Homo sapiens]	58	2.69	2.69
NP_004452.1	FARSA	1	1	#N/A	#N/A	phenylalanine--tRNA ligase alpha subunit [Homo sapiens]	58	3.35	#N/A
NP_006840.2	PDIA2	1	1	#N/A	#N/A	protein disulfide-isomerase A2 precursor [Homo sapiens]	58	2.29	#N/A
NP_002645.3	PKM	6	9	7	12	pyruvate kinase isozymes M1/M2 isoform a [Homo sapiens]	58	16.95	19.59
NP_870986.1	PKLR	1	1	#N/A	#N/A	pyruvate kinase isozymes R/L isoform 2 [Homo sapiens]	58	4.6	#N/A
NP_006421.2	CCT4	3	3	#N/A	#N/A	T-complex protein 1 subunit delta isoform a [Homo sapiens]	58	5.75	#N/A
NP_001753.1	CCT6A	1	2	#N/A	#N/A	T-complex protein 1 subunit zeta isoform a [Homo sapiens]	58	3.95	#N/A
XP_003960470.1	#N/A	#N/A	#N/A	1	1	PREDICTED: uncharacterized protein LOC101060357 [Homo sapiens]	58	#N/A	1.12
NP_001242935.1	SYT14	#N/A	#N/A	1	1	synaptotagmin-14 isoform 5 [Homo sapiens]	58	#N/A	2.71
NP_001258441.1	ACBD5	2	2	#N/A	#N/A	acyl-CoA-binding domain-containing protein 5 isoform 3 [Homo sapiens]	59	6.88	#N/A
NP_001469.1	B4GALNT1	1	1	#N/A	#N/A	beta-1,4 N-acetylgalactosaminyltransferase 1 precursor [Homo sapiens]	59	1.69	#N/A
NP_008938.2	CPSF6	1	1	#N/A	#N/A	cleavage and polyadenylation specificity factor subunit 6 [Homo sapiens]	59	2.9	#N/A
NP_001093252.1	GGT5	2	2	1	1	gamma-glutamyltransferase 5 isoform c [Homo sapiens]	59	4.87	2.17
NP_055763.1	UBOX5	1	1	#N/A	#N/A	RING finger protein 37 isoform a [Homo sapiens]	59	1.11	#N/A
NP_006504.2	SARS	1	1	#N/A	#N/A	serine--tRNA ligase, cytoplasmic [Homo sapiens]	59	2.53	#N/A
NP_001161814.1	TTC39B	1	1	#N/A	#N/A	tetratricopeptide repeat protein 39B isoform 5 [Homo sapiens]	59	2.32	#N/A
NP_037365.2	STK39	#N/A	#N/A	1	1	STE20/SPS1-related proline-alanine-rich protein kinase [Homo sapiens]	59	#N/A	2.75
NP_003411.3	ZNF35	#N/A	#N/A	1	1	zinc finger protein 35 [Homo sapiens]	59	#N/A	2.28
NP_004893.1	RBM39	#N/A	#N/A	1	2	RNA-binding protein 39 isoform b [Homo sapiens]	59	#N/A	2.1
NP_444295.1	UBQLN1	#N/A	#N/A	2	17	ubiquilin-1 isoform 2 [Homo sapiens]	59	3.57	6.42
NP_000231.1	MAOA	5	6	2	2	amine oxidase [flavin-containing] A isoform 1 [Homo sapiens]	60	14.23	4.74
NP_001001937.1	ATP5A1	1	1	2	2	ATP synthase subunit alpha, mitochondrial isoform a precursor [Homo sapiens]	60	2.17	4.88
NP_001743.1	CAT	5	13	6	14	catalase [Homo sapiens]	60	12.14	14.04
NP_005350.1	SMAD4	1	1	#N/A	#N/A	mothers against decapentaplegic homolog 4 [Homo sapiens]	60	3.62	#N/A
NP_057018.1	NOP58	1	1	1	1	nucleolar protein 58 [Homo sapiens]	60	2.27	2.27
NP_002810.1	PTBP1	2	2	#N/A	#N/A	polypyrimidine tract-binding protein 1 isoform a [Homo sapiens]	60	8.08	#N/A
NP_060652.2	FAM222B	1	1	#N/A	#N/A	protein FAM222B [Homo sapiens]	60	2.14	#N/A
NP_110379.2	TCP1	2	2	#N/A	#N/A	T-complex protein 1 subunit alpha isoform a [Homo sapiens]	60	4.5	2.7
NP_036205.1	CCT5	2	2	1	1	T-complex protein 1 subunit epsilon [Homo sapiens]	60	4.44	1.85
NP_005989.3	CCT3	1	1	#N/A	#N/A	T-complex protein 1 subunit gamma isoform a [Homo sapiens]	60	2.57	#N/A
NP_006576.2	CCT8	2	3	#N/A	#N/A	T-complex protein 1 subunit theta [Homo sapiens]	60	4.56	#N/A
NP_958804.2	USP17L2	#N/A	#N/A	1	1	ubiquitin carboxyl-terminal hydrolase 17-like protein 2 [Homo sapiens]	60	#N/A	3.4
NP_002147.2	HSPD1	2	2	#N/A	#N/A	60 kDa heat shock protein, mitochondrial [Homo sapiens]	61	4.54	#N/A
NP_055416.2	EHD2	1	2	#N/A	#N/A	EH domain-containing protein 2 [Homo sapiens]	61	2.21	#N/A
NP_996561.1	GNL3	1	1	#N/A	#N/A	guanine nucleotide-binding protein-like 3 isoform 2 [Homo sapiens]	61	1.86	#N/A
NP_078805.3	CDC73	1	1	1	1	parafibromin [Homo sapiens]	61	2.07	2.07
NP_000908.2	P4HA1	3	9	#N/A	#N/A	prolyl 4-hydroxylase subunit alpha-1 isoform 1 precursor [Homo sapiens]	61	9.93	#N/A
NP_001017974.1	P4HA2	1	1	#N/A	#N/A	prolyl 4-hydroxylase subunit alpha-2 isoform 2 precursor [Homo sapiens]	61	3.19	#N/A
NP_001159506.1	SBSN	9	46	8	31	suprabasin isoform 1 precursor [Homo sapiens]	61	32.54	27.8
NP_060102.1	CDKN2AIP	#N/A	#N/A	1	1	CDKN2A-interacting protein [Homo sapiens]	61	#N/A	2.76
NP_057371.2	HP1BP3	#N/A	#N/A	1	1	heterochromatin protein 1-binding protein 3 [Homo sapiens]	61	#N/A	1.99
NP_001316.1	CSTF2	#N/A	#N/A	1	1	cleavage stimulation factor subunit 2 [Homo sapiens]	61	#N/A	2.6
NP_006786.2	EHD1	#N/A	#N/A	1	1	EH domain-containing protein 1 [Homo sapiens]	61	#N/A	4.12
NP_001071092.1	ZNF846	#N/A	#N/A	1	1	zinc finger protein 846 [Homo sapiens]	61	#N/A	2.81
NP_001137324.1	TCHP	#N/A	#N/A	1	1	trichoplein keratin filament-binding protein [Homo sapiens]	61	#N/A	2.21
NP_079109.2	ZNF671	#N/A	#N/A	1	2	zinc finger protein 671 [Homo sapiens]	61	#N/A	2.43
NP_787048.1	TXLNA	1	1	#N/A	#N/A	alpha-taxilin [Homo sapiens]	62	3.3	#N/A
NP_003648.2	BCAS1	1	1	#N/A	#N/A	breast carcinoma-amplified sequence 1 [Homo sapiens]	62	1.37	#N/A
NP_057377.2	BIN2	4	6	4	4	bridging integrator 2 [Homo sapiens]	62	11.15	9.91
NP_110409.2	CLPTM1L	1	1	#N/A	#N/A	cleft lip and palate transmembrane protein 1-like protein [Homo sapiens]	62	2.6	#N/A
NP_775786.2	CNKSR3	1	1	#N/A	#N/A	connector enhancer of kinase suppressor of ras 3 [Homo sapiens]	62	2.52	#N/A
NP_003925.1	FUBP3	1	1	#N/A	#N/A	far upstream element-binding protein 3 [Homo sapiens]	62	2.27	#N/A
NP_000393.4	G6PD	1	1	1	1	glucose-6-phosphate 1-dehydrogenase isoform a [Homo sapiens]	62	3.12	2.02
NP_001439.2	GPC4	1	1	#N/A	#N/A	glypican-4 precursor [Homo sapiens]	62	6.12	#N/A
NP_149975.1	PIGS	1	1	1	1	GPI transamidase component PIG-S [Homo sapiens]	62	2.52	2.52
NP_203755.1	ITPRIP	1	1	#N/A	#N/A	inositol 1,4,5-trisphosphate receptor-interacting protein precursor [Homo sapiens]	62	2.19	#N/A
NP_778253.2	KRT77	14	58	16	60	keratin, type II cytoskeletal 1b [Homo sapiens]	62	28.72	27.34
NP_653281.2	ZNF18	1	2	#N/A	#N/A	zinc finger protein 18 [Homo sapiens]	62	3.1	#N/A
NP_005307.1	GTF2H1	#N/A	#N/A	1	1	general transcription factor IIH subunit 1 [Homo sapiens]	62	#N/A	2.19
NP_002750.1	EIF2AK2	#N/A	#N/A	1	1	interferon-induced, double-stranded RNA-activated protein kinase isoform a [Homo sapiens]	62	#N/A	2.18
NP_002517.1	NT5E	1	1	1	1	5'-nucleotidase isoform 1 preproprotein [Homo sapiens]	63	2.26	2.26
NP_653172.2	CNOT6L	1	1	#N/A	#N/A	CCR4-NOT transcription complex subunit 6-like [Homo sapiens]	63	2.16	#N/A
NP_001728.1	C9	1	1	#N/A	#N/A	complement component C9 precursor [Homo sapiens]	63	1.61	#N/A
NP_060620.2	RNF220	1	1	#N/A	#N/A	E3 ubiquitin-protein ligase RNF220 [Homo sapiens]	63	3.36	#N/A
XP_003960592.1	#N/A	1	2	1	1	PREDICTED: tetratricopeptide repeat protein 6-like isoform 2 [Homo sapiens]	63	3.8	3.8
NP_001027024.3	INSC	1	1	#N/A	#N/A	protein inscuteable homolog isoform a [Homo sapiens]	63	3.8	#N/A
NP_055965.1	RFTN1	1	1	#N/A	#N/A	raftlin [Homo sapiens]	63	1.38	#N/A
NP_001015055.1	RTKN	#N/A	#N/A	1	1	rhotekin isoform a [Homo sapiens]	63	#N/A	2.13
NP_006810.1	STIP1	#N/A	#N/A	1	1	stress-induced-phosphoprotein 1 [Homo sapiens]	63	#N/A	1.66
NP_116213.1	TMEM87B	#N/A	#N/A	1	1	transmembrane protein 87B precursor [Homo sapiens]	63	#N/A	5.77
NP_003744.1	EIF3D	1	1	#N/A	#N/A	eukaryotic translation initiation factor 3 subunit D [Homo sapiens]	64	2.92	#N/A
NP_003499.1	FZD9	1	2	#N/A	#N/A	frizzled-9 precursor [Homo sapiens]	64	2.54	#N/A
NP_001171651.1	GPI	1	2	#N/A	#N/A	glucose-6-phosphate isomerase isoform 1 [Homo sapiens]	64	1.93	#N/A
NP_006538.2	IGF2BP3	1	1	#N/A	#N/A	insulin-like growth factor 2 mRNA-binding protein 3 [Homo sapiens]	64	3.45	#N/A
NP_001020402.1	KPRP	1	7	1	7	keratinocyte proline-rich protein [Homo sapiens]	64	1.55	1.55
NP_002386.1	ME1	2	2	#N/A	#N/A	NADP-dependent malic enzyme [Homo sapiens]	64	6.82	#N/A
NP_065207.2	GALNT1	1	1	3	3	polypeptide N-acetylgalactosaminyltransferase 1 [Homo sapiens]	64	1.61	5.55
NP_848927.2	MTDH	5	7	8	10	protein LYRIC [Homo sapiens]	64	11.51	18.56
NP_002874.1	RANGAP1	2	2	1	1	ran GTPase-activating protein 1 [Homo sapiens]	64	4.94	2.73
NP_001005340.1	GPNMB	1	1	#N/A	#N/A	transmembrane glycoprotein NMB isoform a precursor [Homo sapiens]	64	3.15	#N/A
NP_064516.2	UBQLN4	1	4	#N/A	#N/A	ubiquilin-4 [Homo sapiens]	64	3.33	3.33
NP_872321.2	ZNF714	1	1	1	2	zinc finger protein 714 [Homo sapiens]	64	3.42	3.42
NP_001020119.1	FNBP1L	#N/A	#N/A	1	1	formin-binding protein 1-like isoform 1 [Homo sapiens]	64	#N/A	2
NP_001189787.1	ECM1	#N/A	#N/A	1	2	extracellular matrix protein 1 isoform 3 precursor [Homo sapiens]	64	#N/A	2.47
NP_872325.2	BPIFB4	1	1	#N/A	#N/A	BPI fold-containing family B member 4 precursor [Homo sapiens]	65	1.3	#N/A
NP_008824.2	EIF2D	1	1	#N/A	#N/A	eukaryotic translation initiation factor 2D isoform 1 [Homo sapiens]	65	9.59	#N/A
NP_005558.1	LGALS3BP	1	1	1	1	galectin-3-binding protein precursor [Homo sapiens]	65	2.22	2.22
NP_001193594.1	IGSF8	1	1	1	2	immunoglobulin superfamily member 8 precursor [Homo sapiens]	65	2.28	2.28
NP_000414.2	KRT2	1	1	1	1	keratin, type II cytoskeletal 2 epidermal [Homo sapiens]	65	1.56	1.56
NP_057324.2	SCARA3	1	1	#N/A	#N/A	scavenger receptor class A member 3 isoform 1 [Homo sapiens]	65	2.31	#N/A
NP_002999.1	SEMG2	1	2	#N/A	#N/A	semenogelin-2 precursor [Homo sapiens]	65	3.78	#N/A
NP_055040.2	PPP2R1A	1	1	#N/A	#N/A	serine/threonine-protein phosphatase 2A 65 kDa regulatory subunit A alpha isoform [Homo sapiens]	65	3.4	#N/A
NP_065827.1	KIAA1328	#N/A	#N/A	1	1	uncharacterized protein KIAA1328 [Homo sapiens]	65	#N/A	2.08
NP_116198.2	FAM73B	#N/A	#N/A	1	1	protein FAM73B [Homo sapiens]	65	#N/A	3.71
NP_005563.1	LMNA	#N/A	#N/A	7	9	lamin isoform C [Homo sapiens]	65	26.22	10.66
NP_006816.2	CKAP4	11	17	14	18	cytoskeleton-associated protein 4 [Homo sapiens]	66	23.42	32.06
NP_005564.1	LMNB1	1	1	1	1	lamin-B1 isoform 1 [Homo sapiens]	66	2.05	2.05
NP_006383.2	NOP56	2	2	2	2	nucleolar protein 56 [Homo sapiens]	66	4.38	4.38
NP_055643.1	TOX4	#N/A	#N/A	1	1	TOX high mobility group box family member 4 [Homo sapiens]	66	#N/A	2.25
NP_001923.2	MPP3	#N/A	#N/A	1	1	MAGUK p55 subfamily member 3 [Homo sapiens]	66	#N/A	2.05
NP_004411.2	DUSP8	#N/A	#N/A	1	1	dual specificity protein phosphatase 8 [Homo sapiens]	66	#N/A	1.92
NP_001138844.1	PTPN3	#N/A	#N/A	1	1	tyrosine-protein phosphatase non-receptor type 3 isoform 6 [Homo sapiens]	66	#N/A	3.79
NP_004199.1	AIFM1	1	1	2	2	apoptosis-inducing factor 1, mitochondrial isoform 1 precursor [Homo sapiens]	67	1.96	3.75
NP_002931.2	ABCE1	1	1	#N/A	#N/A	ATP-binding cassette sub-family E member 1 [Homo sapiens]	67	1.84	#N/A
NP_055635.3	TOMM70A	2	2	2	2	mitochondrial import receptor subunit TOM70 [Homo sapiens]	67	3.12	3.12
NP_001171313.1	SRPR	3	3	2	2	signal recognition particle receptor subunit alpha isoform 2 [Homo sapiens]	67	7.38	5.08
NP_570711.1	MEN1	#N/A	#N/A	1	1	menin isoform 2 [Homo sapiens]	67	#N/A	1.15
NP_002385.3	SLC3A2	7	11	10	13	4F2 cell-surface antigen heavy chain isoform c [Homo sapiens]	68	13.81	21.59
NP_003893.2	FUBP1	1	1	#N/A	#N/A	far upstream element-binding protein 1 [Homo sapiens]	68	4.04	#N/A
NP_620124.1	RHOT2	3	3	2	2	mitochondrial Rho GTPase 2 [Homo sapiens]	68	5.83	4.05
NP_002435.1	MSN	3	3	2	2	moesin [Homo sapiens]	68	4.85	3.47
NP_060391.2	NPLOC4	1	4	#N/A	#N/A	nuclear protein localization protein 4 homolog [Homo sapiens]	68	1.97	#N/A
NP_060760.2	PGM2	1	1	#N/A	#N/A	phosphoglucomutase-2 [Homo sapiens]	68	1.8	#N/A
NP_079197.3	POF1B	4	8	1	5	protein POF1B [Homo sapiens]	68	6.79	1.87
NP_005234.1	EWSR1	2	3	1	1	RNA-binding protein EWS isoform 2 [Homo sapiens]	68	4.12	2.13
NP_004621.2	SF1	2	3	1	1	splicing factor 1 isoform 1 [Homo sapiens]	68	7.36	1.88
NP_001055.1	TKT	2	2	1	1	transketolase isoform 1 [Homo sapiens]	68	7.38	2.89
NP_075067.2	VPS33A	1	1	#N/A	#N/A	vacuolar protein sorting-associated protein 33A [Homo sapiens]	68	1.68	#N/A
NP_001012998.2	SATL1	#N/A	#N/A	1	1	spermidine/spermine N(1)-acetyltransferase-like protein 1 [Homo sapiens]	68	#N/A	2.69
NP_005538.2	IVL	#N/A	#N/A	1	1	involucrin [Homo sapiens]	68	#N/A	1.71
NP_001125.1	AFP	1	2	#N/A	#N/A	alpha-fetoprotein precursor [Homo sapiens]	69	2.3	#N/A
NP_065987.1	DDX55	1	1	#N/A	#N/A	ATP-dependent RNA helicase DDX55 [Homo sapiens]	69	2	#N/A
NP_002941.1	RPN1	19	23	15	18	dolichyl-diphosphooligosaccharide--protein glycosyltransferase subunit 1 precursor [Homo sapiens]	69	41.85	34.6
NP_060564.2	GSPT2	1	1	#N/A	#N/A	eukaryotic peptide chain release factor GTP-binding subunit ERF3B [Homo sapiens]	69	1.43	#N/A
NP_003370.2	EZR	1	1	1	1	ezrin [Homo sapiens]	69	2.05	2.05
XP_003960484.1	SMPD5	1	1	#N/A	#N/A	PREDICTED: sphingomyelin phosphodiesterase 3 [Homo sapiens]	69	3.37	#N/A
NP_004387.1	DDX5	4	7	1	1	probable ATP-dependent RNA helicase DDX5 [Homo sapiens]	69	7.49	1.95
NP_660350.2	RTKN2	1	1	#N/A	#N/A	rhotekin-2 [Homo sapiens]	69	1.15	#N/A
NP_000468.1	ALB	20	100	19	96	serum albumin preproprotein [Homo sapiens]	69	30.38	31.03
NP_001241878.1	SMARCAD1	#N/A	#N/A	1	1	SWI/SNF-related matrix-associated actin-dependent regulator of chromatin subfamily A containing DEAD/H box 1 isoform c [Homo sapiens]	69	#N/A	2.68
NP_005518.3	HSPA1L	15	54	9	30	heat shock 70 kDa protein 1-like [Homo sapiens]	70	19.66	13.26
NP_068814.2	HSPA2	8	29	8	19	heat shock-related 70 kDa protein 2 [Homo sapiens]	70	11.89	10.64
NP_116126.3	LMNB2	1	1	1	1	lamin-B2 [Homo sapiens]	70	1.61	1.61
NP_060255.3	SPDL1	1	1	#N/A	#N/A	protein Spindly [Homo sapiens]	70	1.98	#N/A
NP_000497.1	F2	1	1	#N/A	#N/A	prothrombin preproprotein [Homo sapiens]	70	1.45	#N/A
NP_057396.1	WBP11	1	2	#N/A	#N/A	WW domain-binding protein 11 [Homo sapiens]	70	1.87	#N/A
NP_001460.1	XRCC6	2	3	#N/A	#N/A	X-ray repair cross-complementing protein 6 [Homo sapiens]	70	6.24	#N/A
NP_002006.2	FOXO1	#N/A	#N/A	1	1	forkhead box protein O1 [Homo sapiens]	70	#N/A	2.9
NP_005620.1	SLC6A8	#N/A	#N/A	1	1	sodium- and chloride-dependent creatine transporter 1 isoform 1 [Homo sapiens]	70	#N/A	5.51
NP_006588.1	HSPA8	12	40	13	31	heat shock cognate 71 kDa protein isoform 1 [Homo sapiens]	71	20.74	21.36
NP_005817.1	HNRNPR	3	3	1	1	heterogeneous nuclear ribonucleoprotein R isoform 2 [Homo sapiens]	71	5.37	1.9
NP_733822.1	LMNA	16	20	#N/A	#N/A	lamin isoform A delta10 [Homo sapiens]	71	28.39	9.62
NP_005023.2	PLS3	1	1	1	1	plastin-3 isoform 1 [Homo sapiens]	71	4.13	1.9
NP_001369.1	DYNC1I2	#N/A	#N/A	1	1	cytoplasmic dynein 1 intermediate chain 2 [Homo sapiens]	71	#N/A	2.19
NP_002559.2	PABPC1	#N/A	#N/A	1	1	polyadenylate-binding protein 1 [Homo sapiens]	71	#N/A	3.3
NP_009120.1	ABCF2	#N/A	#N/A	1	1	ATP-binding cassette sub-family F member 2 isoform a [Homo sapiens]	71	#N/A	1.61
NP_001139540.1	CAPN2	#N/A	#N/A	1	1	calpain-2 catalytic subunit isoform 2 [Homo sapiens]	71	#N/A	2.73
NP_005073.2	TRIM25	#N/A	#N/A	1	2	E3 ubiquitin/ISG15 ligase TRIM25 [Homo sapiens]	71	#N/A	1.9
NP_005338.1	HSPA5	9	52	10	28	78 kDa glucose-regulated protein precursor [Homo sapiens]	72	19.11	18.5
NP_005877.2	KATNB1	1	3	1	3	katanin p80 WD40-containing subunit B1 [Homo sapiens]	72	2.44	2.44
NP_056117.1	HAUS5	#N/A	#N/A	1	1	HAUS augmin-like complex subunit 5 [Homo sapiens]	72	#N/A	1.26
NP_061313.2	TAP2	#N/A	#N/A	1	1	antigen peptide transporter 2 isoform 2 [Homo sapiens]	72	1.68	1.53
NP_001019978.1	APLP1	#N/A	#N/A	1	1	amyloid-like protein 1 isoform 1 precursor [Homo sapiens]	72	#N/A	7.83
NP_001164608.1	STRBP	#N/A	#N/A	2	3	spermatid perinuclear RNA-binding protein isoform 2 [Homo sapiens]	72	1.98	5.17
NP_003650.1	AGPS	1	1	#N/A	#N/A	alkyldihydroxyacetonephosphate synthase, peroxisomal precursor [Homo sapiens]	73	1.98	#N/A
NP_002898.2	RECQL	2	2	1	1	ATP-dependent DNA helicase Q1 [Homo sapiens]	73	4.47	2.31
NP_001347.3	DDX3X	6	10	4	5	ATP-dependent RNA helicase DDX3X isoform 1 [Homo sapiens]	73	10.88	7.4
NP_001121087.1	ENOX1	1	1	#N/A	#N/A	ecto-NOX disulfide-thiol exchanger 1 [Homo sapiens]	73	1.71	#N/A
NP_005433.2	EOMES	1	1	#N/A	#N/A	eomesodermin homolog [Homo sapiens]	73	2.48	#N/A
NP_002099.1	HAL	7	12	5	5	histidine ammonia-lyase isoform 1 [Homo sapiens]	73	13.09	9.44
NP_005898.2	MAN1A1	1	1	1	1	mannosyl-oligosaccharide 1,2-alpha-mannosidase IA [Homo sapiens]	73	1.68	1.68
NP_006690.1	MAN1A2	1	2	1	1	mannosyl-oligosaccharide 1,2-alpha-mannosidase IB [Homo sapiens]	73	1.72	1.72
NP_004473.2	GALNT3	1	1	#N/A	#N/A	polypeptide N-acetylgalactosaminyltransferase 3 [Homo sapiens]	73	1.74	#N/A
NP_004902.1	PDIA4	1	1	1	1	protein disulfide-isomerase A4 precursor [Homo sapiens]	73	1.86	1.86
NP_004159.2	SDHA	1	14	1	1	succinate dehydrogenase [ubiquinone] flavoprotein subunit, mitochondrial [Homo sapiens]	73	2.11	2.11
NP_002871.1	RAF1	#N/A	#N/A	1	1	RAF proto-oncogene serine/threonine-protein kinase [Homo sapiens]	73	#N/A	0.93
NP_031372.2	OGFR	#N/A	#N/A	1	1	opioid growth factor receptor [Homo sapiens]	73	#N/A	2.81
NP_000334.1	SLC5A1	#N/A	#N/A	1	1	sodium/glucose cotransporter 1 isoform 1 [Homo sapiens]	73	#N/A	1.05
NP_001165780.1	NEXN	#N/A	#N/A	1	1	nexilin isoform 2 [Homo sapiens]	73	#N/A	2.29
NP_055066.1	SLC25A13	11	15	10	12	calcium-binding mitochondrial carrier protein Aralar2 isoform 2 [Homo sapiens]	74	21.63	17.93
NP_112480.2	HNRNPM	6	6	5	9	heterogeneous nuclear ribonucleoprotein M isoform b [Homo sapiens]	74	10.27	11.29
NP_002254.2	KIFC1	1	1	1	1	kinesin-like protein KIFC1 [Homo sapiens]	74	1.93	1.93
NP_777596.2	PCSK9	5	14	5	21	proprotein convertase subtilisin/kexin type 9 preproprotein [Homo sapiens]	74	8.96	8.96
NP_116250.3	SERAC1	1	1	#N/A	#N/A	protein SERAC1 [Homo sapiens]	74	1.83	#N/A
NP_919268.1	SASS6	1	1	#N/A	#N/A	spindle assembly abnormal protein 6 homolog [Homo sapiens]	74	3.81	#N/A
NP_004125.3	HSPA9	5	7	2	2	stress-70 protein, mitochondrial precursor [Homo sapiens]	74	10.75	4.12
NP_115859.2	TNXB	1	1	1	2	tenascin-X isoform 2 [Homo sapiens]	74	1.93	1.93
NP_001018011.1	ZBTB16	1	1	#N/A	#N/A	zinc finger and BTB domain-containing protein 16 [Homo sapiens]	74	2.67	#N/A
NP_056157.1	PPWD1	#N/A	#N/A	1	1	peptidylprolyl isomerase domain and WD repeat-containing protein 1 [Homo sapiens]	74	#N/A	1.55
NP_955458.1	ZFP64	#N/A	#N/A	1	1	zinc finger protein 64 isoform c [Homo sapiens]	74	#N/A	2.06
NP_002849.1	ABCD3	3	4	2	2	ATP-binding cassette sub-family D member 3 isoform a [Homo sapiens]	75	6.37	4.4
NP_653178.3	CCDC114	1	1	#N/A	#N/A	coiled-coil domain-containing protein 114 isoform 2 [Homo sapiens]	75	2.54	#N/A
NP_703194.1	ILF3	2	2	#N/A	#N/A	interleukin enhancer-binding factor 3 isoform c [Homo sapiens]	75	3.48	3.48
NP_003267.1	TMPO	1	2	#N/A	#N/A	thymopoietin isoform alpha [Homo sapiens]	75	2.31	#N/A
NP_115647.2	TRAF7	#N/A	#N/A	1	1	E3 ubiquitin-protein ligase TRAF7 [Homo sapiens]	75	#N/A	2.39
NP_006764.3	DDX18	#N/A	#N/A	1	1	ATP-dependent RNA helicase DDX18 [Homo sapiens]	75	#N/A	2.84
NP_006611.1	HBS1L	#N/A	#N/A	1	2	HBS1-like protein isoform 1 [Homo sapiens]	75	#N/A	2.49
NP_001146.2	ANXA6	1	3	#N/A	#N/A	annexin A6 isoform 1 [Homo sapiens]	76	1.63	#N/A
NP_848537.1	FERMT3	8	13	6	11	fermitin family homolog 3 long form [Homo sapiens]	76	15.29	12.29
NP_976314.1	ACSL5	2	2	1	1	long-chain-fatty-acid--CoA ligase 5 isoform b [Homo sapiens]	76	3.66	1.46
NP_006601.2	MASP2	2	5	3	6	mannan-binding lectin serine protease 2 isoform 1 preproprotein [Homo sapiens]	76	3.35	6.12
NP_005057.1	SFPQ	1	1	1	1	splicing factor, proline- and glutamine-rich [Homo sapiens]	76	1.13	1.13
NP_078968.3	CLIP4	#N/A	#N/A	1	1	CAP-Gly domain-containing linker protein 4 [Homo sapiens]	76	#N/A	2.27
NP_055908.1	TAB2	#N/A	#N/A	1	1	TGF-beta-activated kinase 1 and MAP3K7-binding protein 2 [Homo sapiens]	76	#N/A	1.59
NP_005849.1	AKAP8	#N/A	#N/A	2	2	A-kinase anchor protein 8 [Homo sapiens]	76	#N/A	5.78
NP_976240.1	CAPRIN1	4	4	2	2	caprin-1 isoform 2 [Homo sapiens]	77	5.62	3.46
NP_003866.1	GMPS	2	2	2	2	GMP synthase [glutamine-hydrolyzing] [Homo sapiens]	77	4.04	3.17
NP_000932.3	POR	8	10	8	9	NADPH--cytochrome P450 reductase [Homo sapiens]	77	13.68	16.03
NP_005372.2	NCL	3	7	3	5	nucleolin [Homo sapiens]	77	6.62	6.62
NP_066289.2	UBC	7	150	4	126	polyubiquitin-C [Homo sapiens]	77	75.62	59.85
NP_003236.3	TGM3	13	51	15	54	protein-glutamine gamma-glutamyltransferase E [Homo sapiens]	77	27.85	30.01
NP_004689.1	PRPF3	1	2	#N/A	#N/A	U4/U6 small nuclear ribonucleoprotein Prp3 [Homo sapiens]	77	2.78	#N/A
NP_001157283.1	WDR81	1	1	1	2	WD repeat-containing protein 81 isoform 4 [Homo sapiens]	77	1.82	1.82
NP_003232.2	TGM4	#N/A	#N/A	1	1	protein-glutamine gamma-glutamyltransferase 4 [Homo sapiens]	77	#N/A	2.05
NP_000535.3	TAP2	2	2	#N/A	#N/A	antigen peptide transporter 2 isoform 1 [Homo sapiens]	78	2.7	1.42
NP_005681.2	DNM1L	1	1	#N/A	#N/A	dynamin-1-like protein isoform 3 [Homo sapiens]	78	5.58	#N/A
NP_006823.1	FERMT2	1	1	#N/A	#N/A	fermitin family homolog 2 isoform 1 [Homo sapiens]	78	1.62	#N/A
NP_001986.2	ACSL1	8	10	9	11	long-chain-fatty-acid--CoA ligase 1 [Homo sapiens]	78	14.18	16.19
NP_997304.3	PADI6	1	1	#N/A	#N/A	protein-arginine deiminase type-6 [Homo sapiens]	78	2.02	#N/A
NP_001002879.1	THOC5	2	2	#N/A	#N/A	THO complex subunit 5 homolog [Homo sapiens]	78	3.95	#N/A
NP_060811.1	ERMARD	#N/A	#N/A	1	1	transmembrane protein C6orf70 [Homo sapiens]	78	#N/A	7.23
NP_055612.2	ZBTB24	#N/A	#N/A	1	1	zinc finger and BTB domain-containing protein 24 isoform 1 [Homo sapiens]	78	#N/A	2.01
NP_077306.1	SLC27A3	1	1	1	1	long-chain fatty acid transport protein 3 [Homo sapiens]	79	3.29	1.64
NP_004997.4	NDUFS1	1	1	1	1	NADH-ubiquinone oxidoreductase 75 kDa subunit, mitochondrial isoform 1 [Homo sapiens]	79	1.51	2.06
NP_001164212.1	NUTM2G	1	1	#N/A	#N/A	protein FAM22G isoform 2 [Homo sapiens]	79	7.69	#N/A
NP_689763.3	SH3RF2	1	1	#N/A	#N/A	putative E3 ubiquitin-protein ligase SH3RF2 [Homo sapiens]	79	0.82	#N/A
NP_057114.5	TRAPPC12	#N/A	#N/A	1	1	trafficking protein particle complex subunit 12 [Homo sapiens]	79	#N/A	2.18
NP_001130.1	ALOX12B	1	1	#N/A	#N/A	arachidonate 12-lipoxygenase, 12R-type [Homo sapiens]	80	1.71	#N/A
NP_001019389.1	GPHN	1	1	#N/A	#N/A	gephyrin isoform 2 [Homo sapiens]	80	3.4	#N/A
NP_057376.2	TRAP1	1	7	1	4	heat shock protein 75 kDa, mitochondrial precursor [Homo sapiens]	80	1.99	1.99
NP_004448.2	ACSL3	9	12	10	12	long-chain-fatty-acid--CoA ligase 3 [Homo sapiens]	80	15.56	16.94
NP_000405.1	HSD17B4	5	8	5	5	peroxisomal multifunctional enzyme type 2 isoform 2 [Homo sapiens]	80	9.24	9.65
XP_003960564.1	#N/A	1	1	1	1	PREDICTED: uncharacterized protein LOC645177 [Homo sapiens]	80	2.59	3.74
NP_000273.2	PCCA	1	4	1	8	propionyl-CoA carboxylase alpha chain, mitochondrial isoform a precursor [Homo sapiens]	80	1.92	1.92
NP_001003722.1	GLE1	#N/A	#N/A	1	1	nucleoporin GLE1 isoform 1 [Homo sapiens]	80	#N/A	2.01
NP_078961.3	BBS10	1	26	1	17	Bardet-Biedl syndrome 10 protein [Homo sapiens]	81	2.63	2.63
NP_001076581.2	GPD2	#N/A	#N/A	1	1	glycerol-3-phosphate dehydrogenase, mitochondrial precursor [Homo sapiens]	81	#N/A	3.03
NP_079022.2	HHIPL2	#N/A	#N/A	1	1	HHIP-like protein 2 precursor [Homo sapiens]	81	#N/A	1.24
NP_115523.2	USP44	#N/A	#N/A	1	1	ubiquitin carboxyl-terminal hydrolase 44 [Homo sapiens]	81	#N/A	2.11
NP_005582.1	MRE11A	#N/A	#N/A	1	1	double-strand break repair protein MRE11A isoform 1 [Homo sapiens]	81	#N/A	1.27
NP_940997.1	AFAP1	#N/A	#N/A	1	1	actin filament-associated protein 1 isoform B [Homo sapiens]	81	#N/A	2.33
NP_000254.2	NAGLU	1	1	#N/A	#N/A	alpha-N-acetylglucosaminidase precursor [Homo sapiens]	82	4.44	#N/A
NP_001185797.1	CAPN1	1	3	#N/A	#N/A	calpain-1 catalytic subunit [Homo sapiens]	82	1.4	#N/A
NP_002221.1	JUP	15	95	17	97	junction plakoglobin [Homo sapiens]	82	27.38	30.6
NP_002678.2	PNN	1	1	#N/A	#N/A	pinin [Homo sapiens]	82	2.51	#N/A
NP_001159693.1	UTP14A	1	1	1	1	U3 small nucleolar RNA-associated protein 14 homolog A isoform 2 [Homo sapiens]	82	1.95	1.95
NP_006248.1	PRKCQ	#N/A	#N/A	1	1	protein kinase C theta type isoform 1 [Homo sapiens]	82	#N/A	2.27
NP_000024.2	ABCD1	1	2	2	2	ATP-binding cassette sub-family D member 1 [Homo sapiens]	83	1.88	3.22
NP_001193496.1	IFI16	1	1	#N/A	#N/A	gamma-interferon-inducible protein 16 isoform 1 [Homo sapiens]	83	2.61	#N/A
NP_002331.3	LSS	2	2	#N/A	#N/A	lanosterol synthase isoform 1 [Homo sapiens]	83	2.73	#N/A
NP_036450.1	LETM1	6	6	5	5	LETM1 and EF-hand domain-containing protein 1, mitochondrial precursor [Homo sapiens]	83	8.93	8.25
NP_001093640.1	IMMT	5	6	7	8	mitochondrial inner membrane protein isoform 3 [Homo sapiens]	83	10.44	14.19
NP_000290.2	PKP1	10	25	7	14	plakophilin-1 isoform 1b [Homo sapiens]	83	15.53	12.32
XP_003846626.1	#N/A	1	1	2	5	PREDICTED: Putative golgin subfamily A member 6-like protein 6 [Homo sapiens]	83	1.96	5.12
NP_000173.2	HADHA	4	5	4	4	trifunctional enzyme subunit alpha, mitochondrial precursor [Homo sapiens]	83	8.65	6.16
NP_006169.2	NSF	2	2	#N/A	#N/A	vesicle-fusing ATPase [Homo sapiens]	83	3.09	#N/A
NP_066964.1	XRCC5	5	7	1	1	X-ray repair cross-complementing protein 5 [Homo sapiens]	83	10.38	2.87
NP_055654.2	LPPR4	#N/A	#N/A	1	1	lipid phosphate phosphatase-related protein type 4 isoform 1 [Homo sapiens]	83	#N/A	3.8
NP_031381.2	HSP90AB1	#N/A	#N/A	6	14	heat shock protein HSP 90-beta [Homo sapiens]	83	7.46	9.39
NP_004467.1	FOLH1	1	1	#N/A	#N/A	glutamate carboxypeptidase 2 isoform 1 [Homo sapiens]	84	1.6	#N/A
NP_078911.3	NAA35	1	1	1	2	N-alpha-acetyltransferase 35, NatC auxiliary subunit [Homo sapiens]	84	2.34	2.34
NP_055871.1	RRP1B	1	1	1	1	ribosomal RNA processing protein 1 homolog B [Homo sapiens]	84	2.37	2.37
NP_001089.1	ACO2	1	3	#N/A	#N/A	aconitate hydratase, mitochondrial precursor [Homo sapiens]	85	2.05	#N/A
NP_001091680.1	CTNNB1	1	1	1	1	catenin beta-1 [Homo sapiens]	85	3.84	5.25
NP_005339.3	HSP90AA1	7	7	#N/A	#N/A	heat shock protein HSP 90-alpha isoform 2 [Homo sapiens]	85	11.75	2.73
NP_115920.1	KIRREL3	1	1	#N/A	#N/A	kin of IRRE-like protein 3 isoform 1 precursor [Homo sapiens]	85	2.57	#N/A
NP_057441.1	LIMA1	1	1	1	1	LIM domain and actin-binding protein 1 isoform 2 [Homo sapiens]	85	1.58	1.58
NP_003225.2	TFRC	1	1	1	1	transferrin receptor protein 1 [Homo sapiens]	85	1.32	1.84
NP_000168.1	GSN	3	7	#N/A	#N/A	gelsolin isoform a precursor [Homo sapiens]	86	3.71	#N/A
NP_060547.2	RBM28	1	1	#N/A	#N/A	RNA-binding protein 28 isoform 1 [Homo sapiens]	86	1.58	#N/A
NP_055315.2	HTATSF1	#N/A	#N/A	1	1	HIV Tat-specific factor 1 [Homo sapiens]	86	#N/A	2.65
NP_000584.2	TAP1	1	1	#N/A	#N/A	antigen peptide transporter 1 [Homo sapiens]	87	1.86	#N/A
NP_066976.1	CDH19	1	1	#N/A	#N/A	cadherin-19 isoform 1 preproprotein [Homo sapiens]	87	1.68	#N/A
NP_001177987.1	PDE1C	1	1	#N/A	#N/A	calcium/calmodulin-dependent 3',5'-cyclic nucleotide phosphodiesterase 1C isoform 3 [Homo sapiens]	87	2.34	#N/A
NP_955381.2	KCP	1	1	#N/A	#N/A	kielin/chordin-like protein isoform 2 precursor [Homo sapiens]	87	1.72	#N/A
NP_001191446.1	KIFAP3	1	1	#N/A	#N/A	kinesin-associated protein 3 isoform 4 [Homo sapiens]	87	5.98	#N/A
NP_001245367.1	TARS	1	2	#N/A	#N/A	threonine--tRNA ligase, cytoplasmic isoform 2 [Homo sapiens]	87	1.06	#N/A
NP_004831.1	ARHGEF6	#N/A	#N/A	1	1	rho guanine nucleotide exchange factor 6 [Homo sapiens]	87	#N/A	3.74
NP_001020331.1	CD97	#N/A	#N/A	1	1	CD97 antigen isoform 3 preproprotein [Homo sapiens]	87	#N/A	1.65
NP_004719.2	DDX21	#N/A	#N/A	3	4	nucleolar RNA helicase 2 isoform 1 [Homo sapiens]	87	#N/A	4.47
NP_001867.2	CPT1A	3	4	#N/A	#N/A	carnitine O-palmitoyltransferase 1, liver isoform isoform 1 [Homo sapiens]	88	4.79	#N/A
NP_596867.1	ITGB1	1	1	#N/A	#N/A	integrin beta-1 isoform 1A precursor [Homo sapiens]	88	2.63	#N/A
NP_877497.2	HECTD2	1	1	#N/A	#N/A	probable E3 ubiquitin-protein ligase HECTD2 isoform a [Homo sapiens]	88	3.09	#N/A
NP_002068.1	GOLGA1	#N/A	#N/A	1	1	Golgin subfamily A member 1 [Homo sapiens]	88	#N/A	4.43
NP_775835.2	NYAP1	#N/A	#N/A	1	1	neuronal tyrosine-phosphorylated phosphoinositide-3-kinase adapter 1 [Homo sapiens]	88	#N/A	2.26
NP_006787.2	AFG3L2	1	3	1	1	AFG3-like protein 2 [Homo sapiens]	89	1.25	1.13
NP_003581.1	CUL3	1	1	#N/A	#N/A	cullin-3 isoform 1 [Homo sapiens]	89	1.95	#N/A
NP_006161.2	NOP2	1	1	1	1	putative ribosomal RNA methyltransferase NOP2 isoform 1 [Homo sapiens]	89	1.98	1.98
NP_009057.1	VCP	8	13	5	9	transitional endoplasmic reticulum ATPase [Homo sapiens]	89	13.03	8.31
NP_001554.2	IMPG1	#N/A	#N/A	1	1	interphotoreceptor matrix proteoglycan 1 precursor [Homo sapiens]	89	#N/A	0.75
NP_000113.1	ERCC3	#N/A	#N/A	1	1	TFIIH basal transcription factor complex helicase XPB subunit [Homo sapiens]	89	#N/A	1.79
NP_055642.3	ZC3H11A	#N/A	#N/A	1	1	zinc finger CCCH domain-containing protein 11A [Homo sapiens]	89	#N/A	2.84
NP_003807.1	ADAM9	1	1	#N/A	#N/A	disintegrin and metalloproteinase domain-containing protein 9 precursor [Homo sapiens]	90	1.71	#N/A
NP_000350.1	TGM1	6	11	5	8	protein-glutamine gamma-glutamyltransferase K [Homo sapiens]	90	9.79	7.47
NP_062547.1	SUSD2	2	2	#N/A	#N/A	sushi domain-containing protein 2 precursor [Homo sapiens]	90	4.14	#N/A
NP_001257628.1	ARHGAP12	#N/A	#N/A	1	1	rho GTPase-activating protein 12 isoform 6 [Homo sapiens]	90	#N/A	1.13
NP_001074319.1	CCDC30	1	1	#N/A	#N/A	coiled-coil domain-containing protein 30 [Homo sapiens]	91	1.15	#N/A
NP_003277.1	TOP1	4	6	#N/A	#N/A	DNA topoisomerase 1 [Homo sapiens]	91	7.58	#N/A
NP_114032.2	HNRNPU	1	4	#N/A	#N/A	heterogeneous nuclear ribonucleoprotein U isoform a [Homo sapiens]	91	1.94	#N/A
NP_001349.2	DHX15	1	1	1	2	putative pre-mRNA-splicing factor ATP-dependent RNA helicase DHX15 [Homo sapiens]	91	1.76	1.76
NP_068576.1	ACE2	1	1	1	1	angiotensin-converting enzyme 2 precursor [Homo sapiens]	92	1.61	1.61
NP_001138135.1	CDH17	1	1	#N/A	#N/A	cadherin-17 precursor [Homo sapiens]	92	2.64	#N/A
NP_003290.1	HSP90B1	4	15	#N/A	#N/A	endoplasmin precursor [Homo sapiens]	92	4.36	1.74
NP_001032360.1	EIF3B	1	1	#N/A	#N/A	eukaryotic translation initiation factor 3 subunit B [Homo sapiens]	92	2.09	#N/A
NP_036336.2	GTF3C4	1	2	#N/A	#N/A	general transcription factor 3C polypeptide 4 [Homo sapiens]	92	1.82	#N/A
NP_002538.1	OPHN1	#N/A	#N/A	1	1	oligophrenin-1 [Homo sapiens]	92	#N/A	2.49
NP_877432.1	ZNF438	#N/A	#N/A	1	1	zinc finger protein 438 isoform a [Homo sapiens]	92	#N/A	3.86
NP_077741.2	DSC3	2	8	3	5	desmocollin-3 isoform Dsc3b preproprotein [Homo sapiens]	93	2.26	3.93
NP_005906.2	MCM6	1	1	1	1	DNA replication licensing factor MCM6 [Homo sapiens]	93	1.34	1.34
NP_064595.2	SEMA4B	1	1	#N/A	#N/A	semaphorin-4B precursor [Homo sapiens]	93	1.79	#N/A
NP_065164.2	TMEM63C	#N/A	#N/A	1	1	transmembrane protein 63C [Homo sapiens]	93	#N/A	5.46
NP_742106.1	KCNQ2	#N/A	#N/A	1	1	potassium voltage-gated channel subfamily KQT member 2 isoform d [Homo sapiens]	93	#N/A	2.02
NP_004939.1	DSC1	9	51	10	53	desmocollin-1 isoform Dsc1b preproprotein [Homo sapiens]	94	16.67	15.6
NP_001952.1	EEF2	9	20	6	16	elongation factor 2 [Homo sapiens]	95	13.52	9.32
NP_000499.1	FGA	8	32	9	33	fibrinogen alpha chain isoform alpha-E preproprotein [Homo sapiens]	95	12.82	11.66
NP_061322.2	MATR3	1	1	#N/A	#N/A	matrin-3 isoform a [Homo sapiens]	95	2.13	#N/A
NP_065147.1	DDX24	1	1	#N/A	#N/A	ATP-dependent RNA helicase DDX24 [Homo sapiens]	96	1.4	#N/A
NP_008971.2	HNRNPUL1	#N/A	#N/A	1	1	heterogeneous nuclear ribonucleoprotein U-like protein 1 isoform a [Homo sapiens]	96	#N/A	1.4
NP_004351.1	CDH1	2	5	2	6	cadherin-1 preproprotein [Homo sapiens]	97	2.15	2.15
NP_002853.2	PYGB	1	1	#N/A	#N/A	glycogen phosphorylase, brain form [Homo sapiens]	97	2.37	#N/A
NP_003362.2	VAV2	1	1	#N/A	#N/A	guanine nucleotide exchange factor VAV2 isoform 2 [Homo sapiens]	97	1.55	#N/A
NP_060533.2	HELLS	1	1	#N/A	#N/A	lymphoid-specific helicase [Homo sapiens]	97	1.19	#N/A
NP_036331.1	AGO1	1	1	#N/A	#N/A	protein argonaute-1 [Homo sapiens]	97	1.75	#N/A
NP_037418.3	RBM15B	#N/A	#N/A	1	1	putative RNA-binding protein 15B [Homo sapiens]	97	#N/A	1.91
NP_004399.2	DNM1	#N/A	#N/A	1	1	dynamin-1 isoform 1 [Homo sapiens]	97	#N/A	2.31
NP_001005362.1	DNM2	#N/A	#N/A	1	1	dynamin-2 isoform 4 [Homo sapiens]	97	#N/A	1.73
NP_776297.2	CLCN3	#N/A	#N/A	1	1	H(+)/Cl(-) exchange transporter 3 isoform e [Homo sapiens]	97	#N/A	2.66
NP_689963.2	CDHR3	1	1	#N/A	#N/A	cadherin-related family member 3 precursor [Homo sapiens]	98	5.76	#N/A
NP_036265.3	COPG2	1	1	#N/A	#N/A	coatomer subunit gamma-2 [Homo sapiens]	98	1.38	#N/A
NP_001158307.1	L1TD1	1	2	1	2	LINE-1 type transposase domain-containing protein 1 [Homo sapiens]	99	1.27	1.27
NP_005106.2	MVP	14	22	#N/A	#N/A	major vault protein [Homo sapiens]	99	20.6	#N/A
NP_065882.1	MKL1	1	1	#N/A	#N/A	MKL/myocardin-like protein 1 [Homo sapiens]	99	1.07	#N/A
NP_002705.2	PPP1R10	#N/A	#N/A	1	1	serine/threonine-protein phosphatase 1 regulatory subunit 10 [Homo sapiens]	99	#N/A	1.81
NP_002208.3	ITIH3	2	4	2	4	inter-alpha-trypsin inhibitor heavy chain H3 preproprotein [Homo sapiens]	100	3.6	3.6
NP_055475.2	PHF14	1	1	#N/A	#N/A	PHD finger protein 14 [Homo sapiens]	100	3.15	#N/A
NP_001153620.1	DDHD1	1	1	#N/A	#N/A	phospholipase DDHD1 isoform c [Homo sapiens]	100	1.44	#N/A
NP_001035878.1	GLIS3	#N/A	#N/A	1	1	zinc finger protein GLIS3 isoform a [Homo sapiens]	100	#N/A	4.3
NP_002206.2	ITIH1	4	17	4	16	inter-alpha-trypsin inhibitor heavy chain H1 isoform a precursor [Homo sapiens]	101	5.49	5.49
NP_055705.2	FILIP1L	1	1	1	1	filamin A-interacting protein 1-like isoform 2 [Homo sapiens]	102	1.34	1.34
NP_079406.3	HKDC1	1	1	#N/A	#N/A	putative hexokinase HKDC1 [Homo sapiens]	102	1.09	#N/A
NP_004757.1	COPB2	#N/A	#N/A	1	1	coatomer subunit beta' [Homo sapiens]	102	#N/A	1.1
NP_443131.2	GPRIN1	#N/A	#N/A	1	1	G protein-regulated inducer of neurite outgrowth 1 [Homo sapiens]	102	#N/A	1.19
NP_001034764.1	UNC45A	#N/A	#N/A	1	1	protein unc-45 homolog A isoform 3 [Homo sapiens]	102	#N/A	2.26
NP_001177966.1	PSMD1	#N/A	#N/A	2	2	26S proteasome non-ATPase regulatory subunit 1 isoform 2 [Homo sapiens]	102	#N/A	1.95
NP_002209.2	ITIH4	4	6	5	10	inter-alpha-trypsin inhibitor heavy chain H4 isoform 1 precursor [Homo sapiens]	103	5.16	7.53
NP_001252523.1	PLEKHG5	1	1	#N/A	#N/A	pleckstrin homology domain-containing family G member 5 isoform f [Homo sapiens]	103	1.83	#N/A
NP_006301.3	NPEPPS	1	2	#N/A	#N/A	puromycin-sensitive aminopeptidase [Homo sapiens]	103	1.41	#N/A
NP_031370.2	TTF1	1	1	#N/A	#N/A	transcription termination factor 1 isoform 1 [Homo sapiens]	103	1.33	#N/A
NP_542789.2	TMC2	#N/A	#N/A	1	1	transmembrane channel-like protein 2 [Homo sapiens]	103	#N/A	1.77
NP_115645.4	CCDC135	#N/A	#N/A	1	1	coiled-coil domain-containing protein lobo homolog [Homo sapiens]	103	#N/A	1.03
NP_079032.2	MMRN2	2	9	3	9	multimerin-2 precursor [Homo sapiens]	104	2.74	3.69
NP_003852.1	DCAF5	#N/A	#N/A	1	1	DDB1- and CUL4-associated factor 5 [Homo sapiens]	104	#N/A	1.59
NP_001243064.1	CSE1L	#N/A	#N/A	1	1	exportin-2 isoform 2 [Homo sapiens]	104	#N/A	1.42
NP_004915.2	ACTN4	4	6	2	2	alpha-actinin-4 [Homo sapiens]	105	6.59	3.18
NP_570603.2	AP2A1	1	1	#N/A	#N/A	AP-2 complex subunit alpha-1 isoform 2 [Homo sapiens]	105	1.15	#N/A
NP_001661.1	ARVCF	1	1	#N/A	#N/A	armadillo repeat protein deleted in velo-cardio-facial syndrome [Homo sapiens]	105	2.29	#N/A
NP_004417.2	PHC1	#N/A	#N/A	1	1	polyhomeotic-like protein 1 [Homo sapiens]	105	#N/A	1.79
NP_079265.2	PGAP1	#N/A	#N/A	1	1	GPI inositol-deacylase [Homo sapiens]	105	#N/A	3.47
NP_002207.2	ITIH2	1	3	2	7	inter-alpha-trypsin inhibitor heavy chain H2 precursor [Homo sapiens]	106	2.01	2.96
NP_003239.2	THBS4	5	6	4	4	thrombospondin-4 precursor [Homo sapiens]	106	8.43	6.87
NP_001229510.1	RIN2	#N/A	#N/A	1	1	ras and Rab interactor 2 isoform 1 [Homo sapiens]	106	#N/A	2.22
NP_005474.2	CHAF1A	1	1	#N/A	#N/A	chromatin assembly factor 1 subunit A [Homo sapiens]	107	1.36	#N/A
NP_057535.1	COPB1	1	2	#N/A	#N/A	coatomer subunit beta [Homo sapiens]	107	1.89	#N/A
NP_001137502.1	NAT10	1	1	#N/A	#N/A	N-acetyltransferase 10 isoform b [Homo sapiens]	107	1.05	#N/A
NP_036601.2	PRPF6	1	2	#N/A	#N/A	pre-mRNA-processing factor 6 [Homo sapiens]	107	1.81	#N/A
NP_055336.1	SH3BP4	#N/A	#N/A	1	1	SH3 domain-binding protein 4 [Homo sapiens]	107	#N/A	3.74
NP_149107.4	NEK9	#N/A	#N/A	1	2	serine/threonine-protein kinase Nek9 [Homo sapiens]	107	#N/A	0.82
NP_056249.1	INTS7	#N/A	#N/A	1	3	integrator complex subunit 7 isoform 1 [Homo sapiens]	107	#N/A	1.14
NP_001245283.1	EFTUD2	1	1	1	1	116 kDa U5 small nuclear ribonucleoprotein component isoform c [Homo sapiens]	108	1.04	1.04
NP_001839.2	COL6A1	1	1	#N/A	#N/A	collagen alpha-1(VI) chain precursor [Homo sapiens]	108	1.95	#N/A
NP_003706.1	USO1	1	1	#N/A	#N/A	general vesicular transport factor p115 [Homo sapiens]	108	1.14	#N/A
NP_001182073.1	ANKRD44	#N/A	#N/A	1	1	serine/threonine-protein phosphatase 6 regulatory ankyrin repeat subunit B isoform A [Homo sapiens]	108	#N/A	1.61
NP_000810.1	GART	#N/A	#N/A	1	1	trifunctional purine biosynthetic protein adenosine-3 isoform 1 [Homo sapiens]	108	#N/A	2.38
NP_001141.2	ANPEP	5	5	3	3	aminopeptidase N precursor [Homo sapiens]	109	6	3.72
NP_001036041.1	RRBP1	2	2	1	1	ribosome-binding protein 1 [Homo sapiens]	109	3.38	1.33
NP_001153706.1	ATP1A1	3	6	3	5	sodium/potassium-transporting ATPase subunit alpha-1 isoform d [Homo sapiens]	109	4.64	3.83
NP_005110.2	THRAP3	1	1	1	1	thyroid hormone receptor-associated protein 3 [Homo sapiens]	109	1.26	1.26
NP_001157108.1	GTF2I	1	1	#N/A	#N/A	general transcription factor II-I isoform 5 [Homo sapiens]	110	0.82	#N/A
NP_055630.2	MED24	1	1	#N/A	#N/A	mediator of RNA polymerase II transcription subunit 24 isoform 1 [Homo sapiens]	110	1.52	#N/A
NP_036365.1	RAB3GAP1	1	3	1	5	rab3 GTPase-activating protein catalytic subunit isoform 2 [Homo sapiens]	110	1.73	1.73
NP_001672.1	ATP2A2	2	2	1	1	sarcoplasmic/endoplasmic reticulum calcium ATPase 2 isoform a [Homo sapiens]	110	4.21	1.5
NP_689616.2	EGFLAM	#N/A	#N/A	1	1	pikachurin isoform 1 precursor [Homo sapiens]	110	#N/A	0.99
NP_065868.1	KIAA1407	1	1	#N/A	#N/A	coiled-coil domain-containing protein KIAA1407 [Homo sapiens]	111	1.18	#N/A
NP_775267.1	PTK2B	1	4	1	2	protein-tyrosine kinase 2-beta isoform b [Homo sapiens]	111	1.14	1.14
NP_009121.1	SEC23IP	1	1	#N/A	#N/A	SEC23-interacting protein [Homo sapiens]	111	3.7	#N/A
NP_055947.1	SNX13	#N/A	#N/A	1	1	sorting nexin-13 [Homo sapiens]	111	#N/A	1.78
NP_005981.3	STK10	1	1	#N/A	#N/A	serine/threonine-protein kinase 10 [Homo sapiens]	112	1.14	#N/A
NP_694985.29	SIPA1	1	1	#N/A	#N/A	signal-induced proliferation-associated protein 1 [Homo sapiens]	112	3.65	#N/A
NP_001609.2	PARP1	1	1	3	3	poly [ADP-ribose] polymerase 1 [Homo sapiens]	113	1.78	4.64
NP_001933.2	DSG1	19	160	21	152	desmoglein-1 preproprotein [Homo sapiens]	114	21.16	24.59
NP_062538.5	RNF20	1	1	#N/A	#N/A	E3 ubiquitin-protein ligase BRE1A [Homo sapiens]	114	1.44	#N/A
NP_892022.2	NNT	1	1	1	1	NAD(P) transhydrogenase, mitochondrial [Homo sapiens]	114	0.92	0.92
NP_060513.5	ANO1	#N/A	#N/A	1	1	anoctamin-1 [Homo sapiens]	114	#N/A	1.42
NP_055586.1	RNF40	#N/A	#N/A	1	1	E3 ubiquitin-protein ligase BRE1B isoform 1 [Homo sapiens]	114	#N/A	1
NP_036596.3	TLL1	#N/A	#N/A	1	1	tolloid-like protein 1 isoform 1 precursor [Homo sapiens]	115	#N/A	2.86
NP_073619.2	MPHOSPH9	1	1	#N/A	#N/A	M-phase phosphoprotein 9 [Homo sapiens]	116	0.87	#N/A
NP_036587.2	PSD4	1	1	#N/A	#N/A	PH and SEC7 domain-containing protein 4 [Homo sapiens]	116	1.23	#N/A
NP_056370.2	ZNF451	1	1	#N/A	#N/A	zinc finger protein 451 isoform 2 [Homo sapiens]	116	1.97	#N/A
NP_002195.1	ITGA3	5	7	5	6	integrin alpha-3 isoform a precursor [Homo sapiens]	117	5.9	4.95
NP_003904.3	PRPF4B	1	1	#N/A	#N/A	serine/threonine-protein kinase PRP4 homolog [Homo sapiens]	117	1.79	#N/A
NP_055644.2	DDX46	#N/A	#N/A	2	2	probable ATP-dependent RNA helicase DDX46 [Homo sapiens]	117	#N/A	2.23
NP_570850.2	OPA1	1	1	2	2	dynamin-like 120 kDa protein, mitochondrial isoform 8 [Homo sapiens]	118	1.08	2.17
NP_004960.2	IDE	4	4	3	3	insulin-degrading enzyme isoform 1 [Homo sapiens]	118	4.51	3.53
NP_055949.2	MPRIP	1	1	#N/A	#N/A	myosin phosphatase Rho-interacting protein isoform 1 [Homo sapiens]	118	1.35	#N/A
NP_056175.3	SKIV2L2	2	2	3	3	superkiller viralicidic activity 2-like 2 [Homo sapiens]	118	2.4	3.26
NP_695012.1	UBA1	2	4	1	2	ubiquitin-like modifier-activating enzyme 1 [Homo sapiens]	118	2.36	1.13
NP_003950.1	HIP1R	1	1	#N/A	#N/A	huntingtin-interacting protein 1-related protein [Homo sapiens]	119	1.22	#N/A
NP_000439.1	RAG1	#N/A	#N/A	1	1	V(D)J recombination-activating protein 1 [Homo sapiens]	119	#N/A	1.15
NP_006589.2	SLC12A7	#N/A	#N/A	1	1	solute carrier family 12 member 7 [Homo sapiens]	119	#N/A	2.4
NP_942127.1	ACLY	1	1	#N/A	#N/A	ATP-citrate synthase isoform 2 [Homo sapiens]	120	1.28	#N/A
NP_061877.1	ANKIB1	1	1	#N/A	#N/A	ankyrin repeat and IBR domain-containing protein 1 [Homo sapiens]	122	2.48	#N/A
NP_000087.1	CP	11	67	12	44	ceruloplasmin precursor [Homo sapiens]	122	11.83	12.39
NP_005126.1	SLC12A6	1	1	#N/A	#N/A	solute carrier family 12 member 6 isoform b [Homo sapiens]	122	1	#N/A
NP_001035095.1	TCERG1	2	2	1	2	transcription elongation regulator 1 isoform 2 [Homo sapiens]	122	2.32	0.93
NP_004526.1	MYT1	#N/A	#N/A	1	1	myelin transcription factor 1 [Homo sapiens]	122	#N/A	2.59
NP_060868.2	CACNA2D3	1	1	#N/A	#N/A	voltage-dependent calcium channel subunit alpha-2/delta-3 precursor [Homo sapiens]	123	1.01	#N/A
NP_066939.1	ADCY1	#N/A	#N/A	1	1	adenylate cyclase type 1 [Homo sapiens]	123	#N/A	1.52
NP_002902.2	UPF1	#N/A	#N/A	1	1	regulator of nonsense transcripts 1 [Homo sapiens]	123	#N/A	1.52
NP_852107.1	ADNP	#N/A	#N/A	1	1	activity-dependent neuroprotector homeobox protein [Homo sapiens]	123	#N/A	1.09
NP_061155.2	ANLN	1	1	#N/A	#N/A	actin-binding protein anillin [Homo sapiens]	124	0.8	#N/A
NP_002653.1	PLD1	1	1	#N/A	#N/A	phospholipase D1 isoform a [Homo sapiens]	124	1.49	#N/A
NP_055105.2	TDRD7	1	1	#N/A	#N/A	tudor domain-containing protein 7 [Homo sapiens]	124	2.19	#N/A
NP_054706.1	VCL	6	6	1	1	vinculin isoform meta-VCL [Homo sapiens]	124	6.44	0.88
NP_036355.2	MYO1B	2	2	#N/A	#N/A	unconventional myosin-Ib isoform 2 [Homo sapiens]	125	2.97	#N/A
NP_009293.1	DIAPH2	#N/A	#N/A	1	1	protein diaphanous homolog 2 isoform 12C [Homo sapiens]	125	#N/A	1.19
NP_620706.1	SMARCC2	#N/A	#N/A	1	1	SWI/SNF complex subunit SMARCC2 isoform b [Homo sapiens]	125	#N/A	0.8
NP_060166.2	MCM9	1	1	#N/A	#N/A	DNA helicase MCM9 isoform 1 [Homo sapiens]	127	2.45	#N/A
NP_036540.3	ZMYND8	1	1	#N/A	#N/A	protein kinase C-binding protein 1 isoform b [Homo sapiens]	128	2.07	#N/A
NP_003461.2	USP7	1	1	2	2	ubiquitin carboxyl-terminal hydrolase 7 [Homo sapiens]	128	1.27	2.45
NP_001180299.1	DIDO1	1	1	1	1	death-inducer obliterator 1 isoform b [Homo sapiens]	129	1.35	1.35
NP_003237.2	THBS1	6	13	8	15	thrombospondin-1 precursor [Homo sapiens]	129	6.15	8.12
NP_071504.2	PC	1	1	#N/A	#N/A	pyruvate carboxylase, mitochondrial precursor [Homo sapiens]	130	0.85	#N/A
NP_056656.2	ADAR	1	1	1	1	double-stranded RNA-specific adenosine deaminase isoform c [Homo sapiens]	131	0.85	0.85
NP_005926.1	AFF1	#N/A	#N/A	1	1	AF4/FMR2 family member 1 isoform 2 [Homo sapiens]	131	#N/A	0.99
NP_006086.1	ATP8A1	#N/A	#N/A	1	1	probable phospholipid-transporting ATPase IA isoform a [Homo sapiens]	131	#N/A	1.72
NP_619520.1	DHX30	1	1	#N/A	#N/A	putative ATP-dependent RNA helicase DHX30 isoform 1 [Homo sapiens]	134	1.01	#N/A
NP_036558.3	SF3B3	1	2	#N/A	#N/A	splicing factor 3B subunit 3 [Homo sapiens]	135	1.23	#N/A
NP_001007238.1	IGSF3	#N/A	#N/A	1	1	immunoglobulin superfamily member 3 isoform 2 precursor [Homo sapiens]	135	#N/A	1.01
NP_055430.1	GSE1	2	3	#N/A	#N/A	genetic suppressor element 1 isoform 1 [Homo sapiens]	136	1.97	#N/A
NP_056090.1	KIAA1033	1	2	#N/A	#N/A	WASH complex subunit 7 [Homo sapiens]	136	1.53	#N/A
XP_003118990.3	#N/A	#N/A	#N/A	1	1	PREDICTED: putative uncharacterized protein C12orf63 [Homo sapiens]	136	#N/A	1.5
NP_036333.2	GLG1	1	1	#N/A	#N/A	Golgi apparatus protein 1 isoform 1 precursor [Homo sapiens]	137	1.25	#N/A
NP_031377.2	MMRN1	1	1	1	1	multimerin-1 precursor [Homo sapiens]	138	1.06	1.06
NP_899200.1	ADCY5	1	1	#N/A	#N/A	adenylate cyclase type 5 isoform 1 [Homo sapiens]	139	1.03	#N/A
NP_001091868.1	COPA	1	1	1	1	coatomer subunit alpha isoform 1 [Homo sapiens]	139	2.27	1.05
NP_055463.1	DZIP3	1	1	#N/A	#N/A	E3 ubiquitin-protein ligase DZIP3 [Homo sapiens]	139	3.15	#N/A
NP_056988.3	EIF5B	1	1	#N/A	#N/A	eukaryotic translation initiation factor 5B [Homo sapiens]	139	0.66	#N/A
NP_055858.2	TBC1D9B	1	1	#N/A	#N/A	TBC1 domain family member 9B isoform b [Homo sapiens]	139	0.81	#N/A
NP_000416.1	L1CAM	#N/A	#N/A	1	1	neural cell adhesion molecule L1 isoform 1 precursor [Homo sapiens]	140	#N/A	1.03
NP_000918.2	ABCB1	1	4	#N/A	#N/A	multidrug resistance protein 1 [Homo sapiens]	141	1.88	#N/A
NP_005436.1	SMC3	1	1	1	1	structural maintenance of chromosomes protein 3 [Homo sapiens]	141	1.15	1.15
NP_001165447.1	CDHR2	#N/A	#N/A	1	1	cadherin-related family member 2 precursor [Homo sapiens]	141	#N/A	1.91
NP_671494.2	ITSN2	1	2	#N/A	#N/A	intersectin-2 isoform 2 [Homo sapiens]	142	1.12	#N/A
NP_006297.2	SMC1A	1	1	2	2	structural maintenance of chromosomes protein 1A [Homo sapiens]	143	0.89	1.7
NP_065820.1	RGAG1	#N/A	#N/A	1	1	retrotransposon gag domain-containing protein 1 [Homo sapiens]	144	#N/A	1.59
NP_001077074.1	PTCH1	#N/A	#N/A	1	3	protein patched homolog 1 isoform S [Homo sapiens]	144	#N/A	1.93
NP_001138829.1	SIN3A	#N/A	#N/A	1	1	paired amphipathic helix protein Sin3a [Homo sapiens]	145	#N/A	0.94
NP_001099008.1	MYBBP1A	2	2	#N/A	#N/A	myb-binding protein 1A isoform 1 [Homo sapiens]	149	1.58	#N/A
NP_001182760.2	WDR65	1	1	1	7	WD repeat-containing protein 65 isoform a [Homo sapiens]	149	0.94	0.94
NP_056340.2	IBTK	1	1	#N/A	#N/A	inhibitor of Bruton tyrosine kinase [Homo sapiens]	150	0.96	#N/A
NP_996769.3	CCDC18	1	2	1	2	coiled-coil domain-containing protein 18 [Homo sapiens]	151	0.85	0.85
NP_065766.1	PLEKHH1	#N/A	#N/A	1	1	pleckstrin homology domain-containing family H member 1 [Homo sapiens]	151	#N/A	1.25
NP_055972.1	PHLDB1	#N/A	#N/A	1	1	pleckstrin homology-like domain family B member 1 isoform a [Homo sapiens]	151	#N/A	0.73
NP_055792.1	ACIN1	#N/A	#N/A	1	1	apoptotic chromatin condensation inducer in the nucleus isoform 1 [Homo sapiens]	152	#N/A	1.27
NP_003707.2	CADPS	1	1	#N/A	#N/A	calcium-dependent secretion activator 1 isoform 1 [Homo sapiens]	153	1.11	#N/A
NP_000170.1	MSH6	1	1	1	1	DNA mismatch repair protein Msh6 [Homo sapiens]	153	1.18	1.18
NP_085059.2	COL18A1	5	10	4	9	collagen alpha-1(XVIII) chain isoform 1 precursor [Homo sapiens]	154	4.29	3.69
NP_005723.2	RAD50	#N/A	#N/A	2	2	DNA repair protein RAD50 [Homo sapiens]	154	#N/A	1.98
NP_694591.2	TDRD9	1	1	#N/A	#N/A	putative ATP-dependent RNA helicase TDRD9 [Homo sapiens]	156	1.23	#N/A
NP_056018.2	RPRD2	1	1	2	3	regulation of nuclear pre-mRNA domain-containing protein 2 [Homo sapiens]	156	0.89	1.71
NP_055680.3	NCAPD2	1	1	#N/A	#N/A	condensin complex subunit 1 [Homo sapiens]	157	3.57	#N/A
NP_872363.1	BCL9L	#N/A	#N/A	1	1	B-cell CLL/lymphoma 9-like protein [Homo sapiens]	157	#N/A	2.87
NP_573566.2	LRPPRC	6	8	2	2	leucine-rich PPR motif-containing protein, mitochondrial precursor [Homo sapiens]	158	6.38	1.65
NP_149020.2	CCNB3	#N/A	#N/A	1	1	G2/mitotic-specific cyclin-B3 isoform 3 [Homo sapiens]	158	#N/A	1.43
NP_006531.1	NCOA2	1	1	#N/A	#N/A	nuclear receptor coactivator 2 [Homo sapiens]	159	0.68	#N/A
NP_653271.2	A2ML1	2	2	#N/A	#N/A	alpha-2-macroglobulin-like protein 1 precursor [Homo sapiens]	161	1.44	#N/A
NP_055737.1	NLRP1	1	1	#N/A	#N/A	NACHT, LRR and PYD domains-containing protein 1 isoform 2 [Homo sapiens]	161	3.36	#N/A
NP_004841.2	ROCK2	1	3	#N/A	#N/A	rho-associated protein kinase 2 [Homo sapiens]	161	0.94	#N/A
NP_037423.2	CPSF1	#N/A	#N/A	1	1	cleavage and polyadenylation specificity factor subunit 1 [Homo sapiens]	161	#N/A	2.7
NP_055754.2	TRAPPC8	#N/A	#N/A	1	1	trafficking protein particle complex subunit 8 [Homo sapiens]	161	#N/A	1.11
NP_060821.3	FGD6	#N/A	#N/A	1	2	FYVE, RhoGEF and PH domain-containing protein 6 [Homo sapiens]	161	#N/A	1.05
NP_000005.2	A2M	9	32	13	37	alpha-2-macroglobulin precursor [Homo sapiens]	163	7.94	12.75
NP_001193980.1	CLASP1	#N/A	#N/A	1	1	CLIP-associating protein 1 isoform 4 [Homo sapiens]	163	#N/A	1.29
NP_055898.1	CDK12	#N/A	#N/A	1	1	cyclin-dependent kinase 12 isoform 2 [Homo sapiens]	163	#N/A	2.9
NP_056100.2	WDR7	#N/A	#N/A	1	1	WD repeat-containing protein 7 isoform 1 [Homo sapiens]	164	#N/A	2.15
NP_004710.2	SCAF11	1	1	#N/A	#N/A	protein SCAF11 [Homo sapiens]	165	0.89	#N/A
NP_001866.2	CPS1	#N/A	#N/A	1	1	carbamoyl-phosphate synthase [ammonia], mitochondrial isoform b precursor [Homo sapiens]	165	#N/A	0.67
NP_005886.2	GOLGA3	#N/A	#N/A	1	1	Golgin subfamily A member 3 isoform 1 [Homo sapiens]	167	#N/A	1.27
NP_005261.2	GLI2	1	1	#N/A	#N/A	zinc finger protein GLI2 [Homo sapiens]	168	1.2	#N/A
NP_004437.2	EPRS	2	2	1	1	bifunctional glutamate/proline--tRNA ligase [Homo sapiens]	170	1.85	1.06
NP_055592.2	URB2	1	1	1	1	unhealthy ribosome biogenesis protein 2 homolog [Homo sapiens]	170	0.72	0.72
NP_055789.1	DIP2C	#N/A	#N/A	1	1	disco-interacting protein 2 homolog C [Homo sapiens]	171	#N/A	0.71
NP_001171988.1	ZCCHC6	#N/A	#N/A	1	1	terminal uridylyltransferase 7 isoform 1 [Homo sapiens]	171	#N/A	0.67
NP_006050.3	LAMC3	#N/A	#N/A	1	1	laminin subunit gamma-3 precursor [Homo sapiens]	171	#N/A	0.7
NP_940931.2	EFCAB5	1	3	#N/A	#N/A	EF-hand calcium-binding domain-containing protein 5 isoform a [Homo sapiens]	173	0.8	#N/A
NP_001058.2	TOP2A	2	2	1	1	DNA topoisomerase 2-alpha [Homo sapiens]	174	1.5	1.7
NP_001034864.2	AIM1L	#N/A	#N/A	1	1	absent in melanoma 1-like protein [Homo sapiens]	178	#N/A	0.84
NP_055867.3	HECW1	1	1	#N/A	#N/A	E3 ubiquitin-protein ligase HECW1 [Homo sapiens]	179	0.5	#N/A
NP_009099.1	ABCA8	#N/A	#N/A	1	2	ATP-binding cassette sub-family A member 8 [Homo sapiens]	179	#N/A	1.2
NP_115510.1	QRICH2	1	1	#N/A	#N/A	glutamine-rich protein 2 [Homo sapiens]	181	1.2	#N/A
NP_060783.3	PBRM1	1	1	#N/A	#N/A	protein polybromo-1 [Homo sapiens]	181	0.44	#N/A
NP_001157570.1	VCAN	1	1	#N/A	#N/A	versican core protein isoform 4 precursor [Homo sapiens]	182	0.85	#N/A
NP_001059.2	TOP2B	2	2	#N/A	#N/A	DNA topoisomerase 2-beta [Homo sapiens]	183	1.67	#N/A
NP_003063.2	SMARCA4	2	3	#N/A	#N/A	transcription activator BRG1 isoform B [Homo sapiens]	185	1.52	#N/A
NP_065871.2	PREX1	1	1	#N/A	#N/A	phosphatidylinositol 3,4,5-trisphosphate-dependent Rac exchanger 1 protein [Homo sapiens]	186	0.84	#N/A
NP_000055.2	C3	8	12	9	14	complement C3 precursor [Homo sapiens]	187	5.83	7.1
NP_001726.2	C5	1	1	2	2	complement C5 preproprotein [Homo sapiens]	188	0.72	1.37
NP_003861.1	IQGAP1	1	1	#N/A	#N/A	ras GTPase-activating-like protein IQGAP1 [Homo sapiens]	189	0.72	#N/A
NP_001073312.1	CASZ1	#N/A	#N/A	1	1	zinc finger protein castor homolog 1 isoform a [Homo sapiens]	190	#N/A	2.1
NP_004850.1	CLTC	4	7	1	1	clathrin heavy chain 1 [Homo sapiens]	191	3.76	0.72
NP_002636.2	PIK3C2A	1	1	#N/A	#N/A	phosphatidylinositol 4-phosphate 3-kinase C2 domain-containing subunit alpha [Homo sapiens]	191	0.77	#N/A
NP_001229752.1	C4B_2	8	14	#N/A	#N/A	complement C4-B-like preproprotein [Homo sapiens]	193	6.08	5.39
NP_009224.2	C4A	#N/A	#N/A	7	12	complement C4-A isoform 1 preproprotein [Homo sapiens]	193	5.39	5.39
NP_061874.3	XRN1	#N/A	#N/A	1	1	5'-3' exoribonuclease 1 isoform a [Homo sapiens]	194	#N/A	0.94
NP_056240.2	POLR1A	1	1	1	1	DNA-directed RNA polymerase I subunit RPA1 [Homo sapiens]	195	0.81	0.81
NP_055927.2	MAST2	#N/A	#N/A	1	1	microtubule-associated serine/threonine-protein kinase 2 [Homo sapiens]	196	#N/A	1.72
NP_002282.2	LAMB1	#N/A	#N/A	1	1	laminin subunit beta-1 precursor [Homo sapiens]	198	#N/A	0.78
NP_065176.3	NAV1	1	1	#N/A	#N/A	neuron navigator 1 isoform 1 [Homo sapiens]	202	1.01	#N/A
XP_003960882.1	#N/A	1	2	1	5	PREDICTED: FERM and PDZ domain-containing protein 3 [Homo sapiens]	204	0.49	0.49
NP_079199.2	NUP210	1	1	#N/A	#N/A	nuclear pore membrane glycoprotein 210 precursor [Homo sapiens]	205	0.9	#N/A
NP_036533.2	PLXNB2	2	2	2	3	plexin-B2 precursor [Homo sapiens]	205	1.47	1.47
NP_002696.3	PPL	#N/A	#N/A	1	1	periplakin [Homo sapiens]	205	#N/A	0.85
NP_001011649.1	CDK5RAP2	1	1	#N/A	#N/A	CDK5 regulatory subunit-associated protein 2 isoform b [Homo sapiens]	206	1.6	#N/A
NP_057279.2	KIF20B	#N/A	#N/A	1	1	kinesin-like protein KIF20B [Homo sapiens]	206	#N/A	0.79
NP_060404.3	PHIP	1	1	#N/A	#N/A	PH-interacting protein [Homo sapiens]	207	0.6	#N/A
NP_001182502.1	DICER1	1	1	#N/A	#N/A	endoribonuclease Dicer isoform 2 [Homo sapiens]	208	0.71	#N/A
NP_112224.1	SBF2	#N/A	#N/A	1	1	myotubularin-related protein 13 [Homo sapiens]	208	#N/A	0.76
NP_006412.2	ARFGEF1	1	1	#N/A	#N/A	brefeldin A-inhibited guanine nucleotide-exchange protein 1 [Homo sapiens]	209	0.97	#N/A
NP_005325.2	HCFC1	1	2	#N/A	#N/A	host cell factor 1 [Homo sapiens]	209	0.79	#N/A
NP_004659.2	MGAM	1	1	#N/A	#N/A	maltase-glucoamylase, intestinal [Homo sapiens]	210	0.7	#N/A
NP_055309.2	TNRC6A	1	1	#N/A	#N/A	trinucleotide repeat-containing gene 6A protein [Homo sapiens]	210	1.73	#N/A
NP_115618.3	PLXNA1	1	1	#N/A	#N/A	plexin-A1 precursor [Homo sapiens]	211	1.32	#N/A
NP_001157915.1	ANKRD31	1	1	#N/A	#N/A	putative ankyrin repeat domain-containing protein 31 [Homo sapiens]	211	0.59	#N/A
NP_055429.2	PSME4	#N/A	#N/A	1	1	proteasome activator complex subunit 4 [Homo sapiens]	211	#N/A	0.76
NP_001193901.1	PTPRB	#N/A	#N/A	1	1	receptor-type tyrosine-protein phosphatase beta isoform d precursor [Homo sapiens]	214	#N/A	0.79
NP_001248336.1	MPDZ	#N/A	#N/A	1	1	multiple PDZ domain protein isoform 3 [Homo sapiens]	215	#N/A	0.85
NP_940978.2	AGRN	#N/A	#N/A	2	2	agrin precursor [Homo sapiens]	215	#N/A	1.27
NP_055571.2	CKAP5	1	2	#N/A	#N/A	cytoskeleton-associated protein 5 isoform b [Homo sapiens]	218	0.61	#N/A
NP_001264.2	CHD4	#N/A	#N/A	1	1	chromodomain-helicase-DNA-binding protein 4 [Homo sapiens]	218	#N/A	1.73
NP_624361.1	ARID1A	#N/A	#N/A	1	1	AT-rich interactive domain-containing protein 1A isoform b [Homo sapiens]	218	#N/A	0.53
NP_071348.3	THADA	1	1	#N/A	#N/A	thyroid adenoma-associated protein [Homo sapiens]	219	0.56	#N/A
NP_001073867.1	KIAA0368	1	2	#N/A	#N/A	proteasome-associated protein ECM29 homolog [Homo sapiens]	224	0.64	#N/A
NP_002464.1	MYH9	13	19	7	8	myosin-9 [Homo sapiens]	226	9.54	5.36
NP_056110.2	SMCHD1	1	1	1	1	structural maintenance of chromosomes flexible hinge domain-containing protein 1 [Homo sapiens]	226	0.7	0.55
NP_932173.1	SCN5A	#N/A	#N/A	1	1	sodium channel protein type 5 subunit alpha isoform a [Homo sapiens]	227	#N/A	1.93
NP_001035233.1	SCN2A	1	1	#N/A	#N/A	sodium channel protein type 2 subunit alpha isoform 2 [Homo sapiens]	228	0.65	#N/A
NP_065863.2	DOCK6	1	1	#N/A	#N/A	dedicator of cytokinesis protein 6 [Homo sapiens]	229	0.88	#N/A
NP_001243024.1	MYH10	1	1	#N/A	#N/A	myosin-10 isoform 3 [Homo sapiens]	230	0.71	#N/A
NP_001139281.1	MYH14	#N/A	#N/A	1	1	myosin-14 isoform 3 [Homo sapiens]	232	#N/A	0.49
NP_036423.4	ESPL1	1	1	#N/A	#N/A	separin [Homo sapiens]	233	0.75	#N/A
NP_038479.1	MYOF	4	4	1	2	myoferlin isoform a [Homo sapiens]	235	2.33	0.53
NP_006176.2	NUMA1	1	1	#N/A	#N/A	nuclear mitotic apparatus protein 1 [Homo sapiens]	238	0.57	#N/A
NP_062535.2	YLPM1	#N/A	#N/A	1	1	YLP motif-containing protein 1 [Homo sapiens]	241	#N/A	0.61
NP_001073996.1	MYO7B	#N/A	#N/A	1	1	unconventional myosin-VIIb [Homo sapiens]	241	#N/A	2.32
NP_060542.4	HEATR1	1	1	#N/A	#N/A	HEAT repeat-containing protein 1 [Homo sapiens]	242	0.89	#N/A
NP_001106853.1	FER1L5	#N/A	#N/A	1	1	fer-1-like protein 5 [Homo sapiens]	242	0.57	0.67
NP_000426.2	NOTCH3	#N/A	#N/A	1	1	neurogenic locus notch homolog protein 3 precursor [Homo sapiens]	243	#N/A	0.69
NP_054733.2	SNRNP200	#N/A	#N/A	1	1	U5 small nuclear ribonucleoprotein 200 kDa helicase [Homo sapiens]	244	#N/A	0.94
NP_001014364.1	FLG2	17	80	15	72	filaggrin-2 [Homo sapiens]	248	11.67	11.33
NP_842565.2	SPTBN1	6	8	#N/A	#N/A	spectrin beta chain, non-erythrocytic 1 isoform 2 [Homo sapiens]	251	4.18	1.16
NP_055523.1	KNTC1	#N/A	#N/A	1	1	kinetochore-associated protein 1 [Homo sapiens]	251	#N/A	1.18
NP_056261.4	AHCTF1	2	3	#N/A	#N/A	protein ELYS [Homo sapiens]	253	1.41	#N/A
NP_055640.2	URB1	1	1	#N/A	#N/A	nucleolar pre-ribosomal-associated protein 1 [Homo sapiens]	254	0.92	#N/A
NP_001004334.2	GPR179	1	1	#N/A	#N/A	probable G-protein coupled receptor 179 precursor [Homo sapiens]	257	1.01	#N/A
NP_004232.2	JMJD1C	#N/A	#N/A	1	1	probable JmjC domain-containing histone demethylation protein 2C isoform b [Homo sapiens]	257	#N/A	1.17
NP_001121186.1	HIVEP3	2	2	#N/A	#N/A	transcription factor HIVEP3 isoform b [Homo sapiens]	259	1.04	#N/A
NP_938406.1	CACNA1G	#N/A	#N/A	1	1	voltage-dependent T-type calcium channel subunit alpha-1G isoform 3 [Homo sapiens]	259	#N/A	0.68
NP_060049.2	DMBT1	1	1	#N/A	#N/A	deleted in malignant brain tumors 1 protein isoform c precursor [Homo sapiens]	260	6.99	#N/A
NP_002069.2	GOLGA4	#N/A	#N/A	1	1	Golgin subfamily A member 4 isoform 2 [Homo sapiens]	261	#N/A	0.4
NP_758859.1	NSD1	1	1	#N/A	#N/A	histone-lysine N-methyltransferase, H3 lysine-36 and H4 lysine-20 specific isoform a [Homo sapiens]	267	1.07	#N/A
NP_003283.2	TPR	4	4	2	3	nucleoprotein TPR [Homo sapiens]	267	2.58	1.02
NP_006280.3	TLN1	3	3	2	4	talin-1 [Homo sapiens]	270	1.85	1.18
NP_997647.1	FN1	2	2	#N/A	#N/A	fibronectin isoform 1 preproprotein [Homo sapiens]	272	1.53	#N/A
NP_006436.3	PRPF8	2	2	#N/A	#N/A	pre-mRNA-processing-splicing factor 8 [Homo sapiens]	273	1.58	#N/A
NP_115593.3	ANKRD17	1	2	1	1	ankyrin repeat domain-containing protein 17 isoform a [Homo sapiens]	274	0.5	0.5
NP_003119.2	SPTBN1	#N/A	#N/A	3	3	spectrin beta chain, non-erythrocytic 1 isoform 1 [Homo sapiens]	274	3.81	1.52
NP_001157791.1	FLNB	4	5	1	1	filamin-B isoform 4 [Homo sapiens]	275	3.34	0.35
NP_001104026.1	FLNA	22	46	6	14	filamin-A isoform 2 [Homo sapiens]	281	13.94	2.64
NP_001182461.1	SPTAN1	6	7	1	1	spectrin alpha chain, non-erythrocytic 1 isoform 3 [Homo sapiens]	282	3.02	0.65
NP_001120959.1	FLNC	1	1	#N/A	#N/A	filamin-C isoform b [Homo sapiens]	287	0.56	#N/A
NP_079390.3	CEP290	#N/A	#N/A	1	2	centrosomal protein of 290 kDa [Homo sapiens]	290	#N/A	0.36
NP_849144.2	IGSF10	1	1	#N/A	#N/A	immunoglobulin superfamily member 10 isoform 1 precursor [Homo sapiens]	291	1.26	#N/A
NP_002105.2	HIVEP1	#N/A	#N/A	1	1	zinc finger protein 40 [Homo sapiens]	297	#N/A	0.37
NP_001073946.1	TENM3	#N/A	#N/A	1	1	teneurin-3 [Homo sapiens]	301	#N/A	1.7
NP_002215.2	ITPR3	1	1	#N/A	#N/A	inositol 1,4,5-trisphosphate receptor type 3 [Homo sapiens]	304	0.41	#N/A
NP_001107604.1	NBEAL1	1	1	1	2	neurobeachin-like protein 1 [Homo sapiens]	307	1.89	1.89
NP_001120983.2	APC	#N/A	#N/A	1	1	adenomatous polyposis coli protein isoform a [Homo sapiens]	309	#N/A	0.21
NP_001161744.1	ITPR1	#N/A	#N/A	1	1	inositol 1,4,5-trisphosphate receptor type 1 isoform 3 [Homo sapiens]	312	#N/A	0.44
NP_001804.2	CENPE	1	1	#N/A	#N/A	centromere-associated protein E [Homo sapiens]	316	0.59	#N/A
NP_001139438.1	MKI67	#N/A	#N/A	2	2	antigen KI-67 isoform 2 [Homo sapiens]	319	#N/A	1.1
NP_476508.2	COL6A3	1	1	2	2	collagen alpha-3(VI) chain isoform 5 precursor [Homo sapiens]	321	0.5	0.88
NP_872579.2	BPTF	1	1	#N/A	#N/A	nucleosome-remodeling factor subunit BPTF isoform 1 [Homo sapiens]	325	0.45	#N/A
NP_055061.1	CELSR1	1	1	#N/A	#N/A	cadherin EGF LAG seven-pass G-type receptor 1 precursor [Homo sapiens]	329	0.9	#N/A
NP_055928.3	ZZEF1	#N/A	#N/A	1	1	zinc finger ZZ-type and EF-hand domain-containing protein 1 [Homo sapiens]	331	#N/A	0.84
NP_004406.2	DSP	55	262	46	247	desmoplakin isoform I [Homo sapiens]	332	22.85	19.54
NP_055845.1	FRYL	#N/A	#N/A	1	1	protein furry homolog-like [Homo sapiens]	339	#N/A	0.37
NP_848599.3	DNAH12	2	2	2	2	dynein heavy chain 12, axonemal isoform 1 [Homo sapiens]	357	0.61	0.61
NP_872393.3	UNC80	1	1	#N/A	#N/A	protein unc-80 homolog isoform 2 [Homo sapiens]	361	0.68	#N/A
NP_937762.1	LAMA3	#N/A	#N/A	1	1	laminin subunit alpha-3 isoform 1 precursor [Homo sapiens]	366	#N/A	0.42
NP_055806.2	WDFY3	1	1	#N/A	#N/A	WD repeat and FYVE domain-containing protein 3 [Homo sapiens]	395	1.45	#N/A
NP_004001.1	DMD	#N/A	#N/A	1	2	dystrophin Dp427p2 isoform [Homo sapiens]	412	#N/A	0.34
NP_001139.3	ANK2	1	2	#N/A	#N/A	ankyrin-2 isoform 1 [Homo sapiens]	433	0.28	#N/A
NP_002007.1	FLG	9	20	10	20	filaggrin [Homo sapiens]	435	5.17	4.95
NP_055935.4	ALMS1	1	1	#N/A	#N/A	Alstrom syndrome protein 1 [Homo sapiens]	461	0.29	#N/A
NP_061720.2	DNAH7	#N/A	#N/A	1	1	dynein heavy chain 7, axonemal [Homo sapiens]	461	#N/A	0.25
NP_005520.4	HSPG2	8	10	6	7	basement membrane-specific heparan sulfate proteoglycan core protein precursor [Homo sapiens]	469	2.64	2.19
NP_008835.5	PRKDC	5	6	2	3	DNA-dependent protein kinase catalytic subunit isoform 1 [Homo sapiens]	469	1.84	0.82
NP_001103132.3	HECTD4	1	1	#N/A	#N/A	probable E3 ubiquitin-protein ligase HECTD4 [Homo sapiens]	470	1.21	#N/A
NP_113584.3	HUWE1	1	1	#N/A	#N/A	E3 ubiquitin-protein ligase HUWE1 [Homo sapiens]	482	0.34	#N/A
NP_775899.3	DNAH17	1	1	#N/A	#N/A	dynein heavy chain 17, axonemal [Homo sapiens]	509	0.47	#N/A
NP_055872.4	MYCBP2	1	1	#N/A	#N/A	probable E3 ubiquitin-protein ligase MYCBP2 [Homo sapiens]	513	0.3	#N/A
NP_000375.2	APOB	5	7	6	9	apolipoprotein B-100 precursor [Homo sapiens]	515	1.38	1.91
NP_958786.1	PLEC	9	14	#N/A	#N/A	plectin isoform 1a [Homo sapiens]	516	3.14	0.81
NP_001364.1	DNAH14	#N/A	#N/A	1	1	dynein heavy chain 14, axonemal isoform 1 [Homo sapiens]	518	#N/A	0.29
NP_000436.2	PLEC	#N/A	#N/A	3	3	plectin isoform 1c [Homo sapiens]	518	2.71	0.81
NP_001360.1	DNAH5	1	1	#N/A	#N/A	dynein heavy chain 5, axonemal [Homo sapiens]	529	0.3	0.37
NP_057336.3	BIRC6	#N/A	#N/A	1	1	baculoviral IAP repeat-containing protein 6 [Homo sapiens]	530	#N/A	0.33
NP_003913.3	HERC1	2	2	#N/A	#N/A	probable E3 ubiquitin-protein ligase HERC1 [Homo sapiens]	532	0.49	#N/A
NP_001193856.1	DNAH8	#N/A	#N/A	1	1	dynein heavy chain 8, axonemal [Homo sapiens]	538	#N/A	0.36
NP_149015.2	PCLO	#N/A	#N/A	1	1	protein piccolo isoform 1 [Homo sapiens]	560	#N/A	0.47
NP_689914.2	ABCA13	#N/A	#N/A	1	1	ATP-binding cassette sub-family A member 13 [Homo sapiens]	576	#N/A	0.28
NP_002449.2	MUC5B	1	1	1	1	mucin-5B precursor [Homo sapiens]	596	0.16	0.16
NP_036222.3	MACF1	1	1	#N/A	#N/A	microtubule-actin cross-linking factor 1 isoform a [Homo sapiens]	620	0.18	#N/A
NP_001611.1	AHNAK	16	19	14	17	neuroblast differentiation-associated protein AHNAK isoform 1 [Homo sapiens]	629	5.82	4.74
NP_892006.3	SYNE1	1	4	1	3	nesprin-1 isoform 1 [Homo sapiens]	1010	0.14	0.14

## Sheet: Table S2-2
Table S2-2. Protein accession number, corresponding total peptides hits and spectral counts resulting from LC-MS/MS analysis for optimized-DS method treatment.
		Run 1		Run 2				Run 1	Run 2
Refseq.Accession NO.	Gene symbol	Peptides hits	Spectral counts	Peptides hits	Spectral counts	Description	MW(kDa)	Sequence coverage(%)	Sequence coverage(%)
NP_004193.1	TMSB4Y	#N/A	#N/A	1	2	thymosin beta-4, Y-chromosomal [Homo sapiens]	5	#N/A	15.91
NP_001071088.1	PRCD	#N/A	#N/A	1	1	progressive rod-cone degeneration protein precursor [Homo sapiens]	6	#N/A	35.19
NP_001138671.1	C12orf75	#N/A	#N/A	1	1	overexpressed in colon carcinoma 1 protein [Homo sapiens]	6	#N/A	25.4
NP_001103685.1	CENPM	2	2	#N/A	#N/A	centromere protein M isoform c [Homo sapiens]	6	50	#N/A
NP_003145.1	STATH	1	1	#N/A	#N/A	statherin isoform a precursor [Homo sapiens]	7	54.84	#N/A
NP_005265.1	GNG5	#N/A	#N/A	1	1	guanine nucleotide-binding protein G(I)/G(S)/G(O) subunit gamma-5 precursor [Homo sapiens]	7	#N/A	13.24
NP_996850.1	C16orf74	#N/A	#N/A	1	1	uncharacterized protein C16orf74 [Homo sapiens]	8	#N/A	27.63
NP_001129042.1	C12orf73	1	1	#N/A	#N/A	uncharacterized protein C12orf73 precursor [Homo sapiens]	8	29.58	#N/A
NP_001005849.1	SUMO2	#N/A	#N/A	1	1	small ubiquitin-related modifier 2 isoform b precursor [Homo sapiens]	8	#N/A	16.9
NP_006167.1	NRGN	#N/A	#N/A	1	1	neurogranin [Homo sapiens]	8	#N/A	19.23
NP_001229304.1	ANAPC13	#N/A	#N/A	1	1	anaphase-promoting complex subunit 13 [Homo sapiens]	9	#N/A	27.03
NP_001636.1	APOC1	7	34	8	47	apolipoprotein C-I precursor [Homo sapiens]	9	40.96	51.81
NP_067066.1	ABRACL	1	1	1	1	costars family protein ABRACL [Homo sapiens]	9	16.05	16.05
NP_001032583.1	DYNLL1	#N/A	#N/A	1	1	dynein light chain 1, cytoplasmic [Homo sapiens]	10	#N/A	12.36
NP_002979.1	CCL18	4	5	3	4	C-C motif chemokine 18 precursor [Homo sapiens]	10	41.57	41.57
NP_005971.1	S100P	#N/A	#N/A	1	1	protein S100-P [Homo sapiens]	10	#N/A	13.68
NP_112576.1	SH3BGRL3	1	1	2	2	SH3 domain-binding glutamic acid-rich-like protein 3 [Homo sapiens]	10	16.13	26.88
NP_443095.2	SCGB3A1	#N/A	#N/A	1	1	secretoglobin family 3A member 1 precursor [Homo sapiens]	10	#N/A	18.27
NP_006542.1	SCGB1D2	#N/A	#N/A	1	2	secretoglobin family 1D member 2 precursor [Homo sapiens]	10	#N/A	10
NP_002976.2	CCL5	1	1	#N/A	#N/A	C-C motif chemokine 5 precursor [Homo sapiens]	10	9.89	#N/A
NP_055217.2	UQCRQ	1	1	#N/A	#N/A	cytochrome b-c1 complex subunit 8 [Homo sapiens]	10	34.15	#N/A
NP_001020130.1	ARPC4	1	1	1	1	actin-related protein 2/3 complex subunit 4 isoform b [Homo sapiens]	10	10.26	10.26
NP_055439.1	S100A6	2	2	2	3	protein S100-A6 [Homo sapiens]	10	16.67	16.67
NP_000031.1	APOC3	14	105	14	109	apolipoprotein C-III precursor [Homo sapiens]	11	65.66	65.66
NP_000091.1	CSTB	1	2	2	3	cystatin-B [Homo sapiens]	11	12.24	33.67
NP_000474.2	APOC2	15	71	14	58	apolipoprotein C-II precursor [Homo sapiens]	11	71.29	71.29
NP_001634.1	APOA2	22	146	28	218	apolipoprotein A-II preproprotein [Homo sapiens]	11	76	76
NP_002610.1	PF4	11	24	12	30	platelet factor 4 precursor [Homo sapiens]	11	53.47	54.46
NP_002954.2	S100A7	#N/A	#N/A	1	1	protein S100-A7 [Homo sapiens]	11	#N/A	10.89
NP_002955.2	S100A8	4	14	3	9	protein S100-A8 [Homo sapiens]	11	39.78	32.26
NP_003535.1	HIST1H4B	5	10	4	5	histone H4 [Homo sapiens]	11	38.83	38.83
NP_005204.1	CSTA	4	11	3	14	cystatin-A [Homo sapiens]	11	61.22	39.8
NP_009292.1	SNCA	#N/A	#N/A	1	1	alpha-synuclein isoform NACP112 [Homo sapiens]	11	#N/A	11.61
NP_056529.1	G0S2	#N/A	#N/A	1	1	G0/G1 switch protein 2 [Homo sapiens]	11	#N/A	13.59
NP_444513.1	DCD	5	51	7	55	dermcidin preproprotein [Homo sapiens]	11	34.55	35.45
NP_116739.1	CCL14	#N/A	#N/A	1	1	C-C motif chemokine 14 isoform 1 precursor [Homo sapiens]	11	#N/A	8.6
NP_848516.1	LCE2C	#N/A	#N/A	2	2	late cornified envelope protein 2C [Homo sapiens]	11	#N/A	53.64
NP_000792.1	FKBP1A	1	2	3	4	peptidyl-prolyl cis-trans isomerase FKBP1A isoform a [Homo sapiens]	12	12.96	41.67
NP_000891.2	MGP	2	4	2	4	matrix Gla protein isoform 2 precursor [Homo sapiens]	12	23.3	23.3
NP_001229733.1	LOC100505549	#N/A	#N/A	1	1	uncharacterized protein LOC100505549 [Homo sapiens]	12	#N/A	14.71
NP_002406.1	MIF	2	4	#N/A	#N/A	macrophage migration inhibitory factor [Homo sapiens]	12	17.39	#N/A
NP_002611.1	PF4V1	8	21	8	24	platelet factor 4 variant precursor [Homo sapiens]	12	48.08	49.04
NP_003320.2	TXN	5	16	5	18	thioredoxin isoform 1 [Homo sapiens]	12	42.86	42.86
NP_061820.1	CYCS	#N/A	#N/A	1	1	cytochrome c [Homo sapiens]	12	#N/A	10.48
NP_062427.1	S100A4	1	1	2	3	protein S100-A4 [Homo sapiens]	12	10.89	19.8
XP_003960507.1	LOC728026	#N/A	#N/A	1	1	PREDICTED: prothymosin alpha-like [Homo sapiens]	12	#N/A	13.76
NP_543145.1	WFDC12	1	1	#N/A	#N/A	WAP four-disulfide core domain protein 12 precursor [Homo sapiens]	12	23.42	#N/A
NP_002845.1	PVALB	1	1	#N/A	#N/A	parvalbumin alpha [Homo sapiens]	12	18.18	#N/A
NP_001092257.1	BET1L	1	1	1	1	BET1-like protein isoform 1 [Homo sapiens]	12	19.82	19.82
NP_112193.1	DEFB126	1	1	1	1	beta-defensin 126 preproprotein [Homo sapiens]	12	24.32	24.32
NP_000980.1	RPL30	1	2	1	1	60S ribosomal protein L30 [Homo sapiens]	13	9.57	10.43
NP_001077861.1	DDT	3	4	2	3	D-dopachrome decarboxylase [Homo sapiens]	13	30.51	19.49
NP_001247436.1	RPS3	1	2	1	1	40S ribosomal protein S3 isoform 3 [Homo sapiens]	13	7.69	7.69
NP_002956.1	S100A9	5	31	3	26	protein S100-A9 [Homo sapiens]	13	45.61	37.72
NP_003013.1	SH3BGRL	4	5	3	3	SH3 domain-binding glutamic acid-rich-like protein [Homo sapiens]	13	50	35.96
NP_004427.1	ENSA	#N/A	#N/A	1	1	alpha-endosulfine isoform 3 [Homo sapiens]	13	#N/A	5.79
NP_665807.1	MTPN	2	3	1	2	myotrophin [Homo sapiens]	13	25.42	14.41
XP_003846586.1	LOC100996747	#N/A	#N/A	1	1	PREDICTED: 40S ribosomal protein S26-like [Homo sapiens]	13	#N/A	7.83
NP_598005.1	SPACA4	1	1	#N/A	#N/A	sperm acrosome membrane-associated protein 4 precursor [Homo sapiens]	13	21.77	#N/A
NP_009039.1	TCEB2	1	1	#N/A	#N/A	transcription elongation factor B polypeptide 2 isoform a [Homo sapiens]	13	11.86	#N/A
NP_001003936.1	TXNDC8	1	1	#N/A	#N/A	thioredoxin domain-containing protein 8 [Homo sapiens]	13	12.17	#N/A
NP_542387.1	CDKN2AIPNL	#N/A	#N/A	1	1	CDKN2AIP N-terminal-like protein [Homo sapiens]	13	#N/A	11.21
NP_001166947.1	SPEG	1	1	#N/A	#N/A	striated muscle preferentially expressed protein kinase isoform 4 [Homo sapiens]	13	25.66	#N/A
NP_001014.1	RPS20	1	1	#N/A	#N/A	40S ribosomal protein S20 isoform 2 [Homo sapiens]	13	9.24	#N/A
NP_000322.2	SAA1	14	49	14	48	serum amyloid A-1 protein preproprotein [Homo sapiens]	14	66.39	66.39
NP_001019770.1	HIST2H2BF	3	3	3	4	histone H2B type 2-F isoform a [Homo sapiens]	14	34.13	27.78
NP_001029058.1	CXCL12	#N/A	#N/A	1	1	stromal cell-derived factor 1 isoform gamma precursor [Homo sapiens]	14	#N/A	11.76
NP_002695.1	PPBP	7	25	7	21	platelet basic protein preproprotein [Homo sapiens]	14	44.53	43.75
NP_003055.1	SLPI	1	1	#N/A	#N/A	antileukoproteinase precursor [Homo sapiens]	14	9.09	#N/A
NP_004039.1	B2M	3	5	3	8	beta-2-microglobulin precursor [Homo sapiens]	14	19.33	19.33
NP_004581.1	CCL16	#N/A	#N/A	1	1	C-C motif chemokine 16 precursor [Homo sapiens]	14	#N/A	5.83
NP_110381.2	SAA2	9	20	10	23	serum amyloid A-2 protein isoform a precursor [Homo sapiens]	14	50	46.72
NP_150593.1	LACRT	1	1	#N/A	#N/A	extracellular glycoprotein lacritin precursor [Homo sapiens]	14	7.97	#N/A
NP_976074.1	CD59	1	1	#N/A	#N/A	CD59 glycoprotein preproprotein [Homo sapiens]	14	10.16	#N/A
XP_001719673.3	#N/A	#N/A	#N/A	1	1	PREDICTED: immunoglobulin iota chain-like [Homo sapiens]	14	#N/A	6.77
NP_001019246.1	HNMT	1	1	#N/A	#N/A	histamine N-methyltransferase isoform 3 [Homo sapiens]	14	17.46	#N/A
NP_004588.1	SNRPD2	#N/A	#N/A	1	2	small nuclear ribonucleoprotein Sm D2 isoform 1 [Homo sapiens]	14	#N/A	7.63
NP_036544.1	H2AFV	#N/A	#N/A	1	2	histone H2A.V isoform 1 [Homo sapiens]	14	7.03	7.03
NP_000508.1	HBA2	16	142	17	142	hemoglobin subunit alpha [Homo sapiens]	15	64.08	64.08
NP_000969.1	RPL23	1	1	#N/A	#N/A	60S ribosomal protein L23 [Homo sapiens]	15	22.86	#N/A
NP_001003665.1	C1orf95	1	1	#N/A	#N/A	uncharacterized membrane protein C1orf95 [Homo sapiens]	15	32.62	#N/A
NP_001025180.1	RPS15A	1	4	1	2	40S ribosomal protein S15a [Homo sapiens]	15	15.38	15.38
NP_001637.1	APOC4	5	34	5	39	apolipoprotein C-IV precursor [Homo sapiens]	15	33.86	35.43
NP_002296.1	LGALS1	1	2	2	2	galectin-1 [Homo sapiens]	15	11.11	20
NP_002298.1	LGALS7	4	10	4	12	galectin-7 [Homo sapiens]	15	38.97	38.97
NP_005013.1	PFN1	6	16	8	19	profilin-1 [Homo sapiens]	15	53.57	62.86
NP_006426.2	IFITM2	#N/A	#N/A	1	1	interferon-induced transmembrane protein 2 [Homo sapiens]	15	#N/A	4.55
NP_001013721.2	H3F3C	1	1	#N/A	#N/A	histone H3.3C [Homo sapiens]	15	10.37	#N/A
NP_002247.3	KISS1	#N/A	#N/A	1	1	metastasis-suppressor KiSS-1 preproprotein [Homo sapiens]	15	#N/A	7.97
NP_001034299.3	ALG13	1	1	#N/A	#N/A	UDP-N-acetylglucosamine transferase subunit ALG13 homolog isoform 3 [Homo sapiens]	15	8.7	#N/A
NP_005315.1	H3F3B	1	1	#N/A	#N/A	histone H3.3 [Homo sapiens]	15	8.09	#N/A
NP_057056.1	POLR1D	2	2	#N/A	#N/A	DNA-directed RNA polymerases I and III subunit RPAC2 isoform 1 [Homo sapiens]	15	20.3	#N/A
NP_002096.1	H2AFX	2	2	#N/A	#N/A	histone H2A.x [Homo sapiens]	15	16.08	6.29
NP_001435.1	FABP5	1	1	2	3	fatty acid-binding protein, epidermal [Homo sapiens]	15	6.67	13.33
NP_000090.1	CST3	6	22	7	18	cystatin-C precursor [Homo sapiens]	16	50.68	51.37
NP_000362.1	TTR	55	1064	59	1036	transthyretin precursor [Homo sapiens]	16	83.67	86.39
NP_000445.1	SOD1	3	3	3	3	superoxide dismutase [Cu-Zn] [Homo sapiens]	16	23.38	21.43
NP_000509.1	HBB	21	239	25	262	hemoglobin subunit beta [Homo sapiens]	16	89.8	89.8
NP_000510.1	HBD	15	124	16	137	hemoglobin subunit delta [Homo sapiens]	16	87.07	87.07
NP_000979.1	RPL27	#N/A	#N/A	1	1	60S ribosomal protein L27 [Homo sapiens]	16	#N/A	6.62
NP_001027459.1	UBE2V1	1	1	#N/A	#N/A	ubiquitin-conjugating enzyme E2 variant 1 isoform d [Homo sapiens]	16	6.8	#N/A
NP_001230404.1	B9D1	1	1	#N/A	#N/A	B9 domain-containing protein 1 isoform c [Homo sapiens]	16	8.84	#N/A
NP_002293.2	LECT2	1	1	2	2	leukocyte cell-derived chemotaxin-2 precursor [Homo sapiens]	16	6.62	11.26
NP_004137.2	NDUFB7	1	1	#N/A	#N/A	NADH dehydrogenase [ubiquinone] 1 beta subcomplex subunit 7 [Homo sapiens]	16	12.41	#N/A
NP_055131.2	CARHSP1	1	1	1	1	calcium-regulated heat stable protein 1 [Homo sapiens]	16	10.88	10.88
NP_059118.2	CALML5	2	10	2	10	calmodulin-like protein 5 [Homo sapiens]	16	23.29	23.29
NP_689521.1	RMI2	#N/A	#N/A	1	1	recQ-mediated genome instability protein 2 [Homo sapiens]	16	#N/A	19.05
NP_001070915.1	PPCS	#N/A	#N/A	1	1	phosphopantothenate--cysteine ligase isoform b [Homo sapiens]	16	#N/A	10.14
NP_001890.1	CST4	#N/A	#N/A	1	1	cystatin-S precursor [Homo sapiens]	16	#N/A	16.31
NP_001851.1	SLC31A2	#N/A	#N/A	1	1	probable low affinity copper uptake protein 2 [Homo sapiens]	16	#N/A	19.58
NP_004461.2	FKBP2	1	1	#N/A	#N/A	peptidyl-prolyl cis-trans isomerase FKBP2 precursor [Homo sapiens]	16	8.45	#N/A
NP_001185772.1	RBM4	1	1	#N/A	#N/A	RNA-binding protein 4 isoform 2 [Homo sapiens]	16	16.08	#N/A
NP_444273.1	TMEM203	#N/A	#N/A	1	1	transmembrane protein 203 [Homo sapiens]	16	#N/A	22.79
XP_001716221.2	FAM197Y9	1	1	1	2	PREDICTED: testis-specific Y-encoded protein 1-like [Homo sapiens]	16	14.48	14.48
NP_000230.1	LYZ	5	27	6	25	lysozyme C precursor [Homo sapiens]	17	46.62	52.03
NP_000260.1	NME1	4	6	4	4	nucleoside diphosphate kinase A isoform b [Homo sapiens]	17	34.21	34.21
NP_000981.1	RPL27A	#N/A	#N/A	1	1	60S ribosomal protein L27a [Homo sapiens]	17	#N/A	5.41
NP_001011546.1	DSTN	#N/A	#N/A	1	2	destrin isoform b [Homo sapiens]	17	#N/A	7.43
NP_001095123.1	COMMD9	1	1	1	1	COMM domain-containing protein 9 isoform 2 [Homo sapiens]	17	15.38	15.38
NP_001136.1	ANG	7	20	8	22	angiogenin precursor [Homo sapiens]	17	53.74	53.74
NP_001139729.1	ZDHHC15	1	2	#N/A	#N/A	palmitoyltransferase ZDHHC15 isoform 3 [Homo sapiens]	17	6.29	#N/A
NP_001160093.1	TRAPPC1	1	1	#N/A	#N/A	trafficking protein particle complex subunit 1 [Homo sapiens]	17	7.59	#N/A
NP_001314.1	CST6	3	3	2	3	cystatin-M precursor [Homo sapiens]	17	28.19	20.81
NP_002643.1	PIP	3	16	3	17	prolactin-inducible protein precursor [Homo sapiens]	17	26.03	26.03
NP_002659.1	PLP2	1	1	#N/A	#N/A	proteolipid protein 2 [Homo sapiens]	17	8.55	#N/A
NP_002928.1	RNASE4	5	7	5	7	ribonuclease 4 precursor [Homo sapiens]	17	34.01	34.01
NP_003330.1	UBE2D2	#N/A	#N/A	1	1	ubiquitin-conjugating enzyme E2 D2 isoform 1 [Homo sapiens]	17	#N/A	7.48
NP_003339.1	UBE2N	4	4	2	2	ubiquitin-conjugating enzyme E2 N [Homo sapiens]	17	42.11	17.11
NP_004868.1	GMFG	#N/A	#N/A	1	1	glia maturation factor gamma [Homo sapiens]	17	#N/A	9.15
NP_005359.1	MB	4	10	5	9	myoglobin [Homo sapiens]	17	39.61	48.05
NP_008819.1	CALM1	3	5	5	8	calmodulin [Homo sapiens]	17	28.19	29.53
NP_065123.1	EIF5A2	1	1	#N/A	#N/A	eukaryotic translation initiation factor 5A-2 [Homo sapiens]	17	7.84	#N/A
NP_071738.1	GLIPR2	3	6	3	3	Golgi-associated plant pathogenesis-related protein 1 [Homo sapiens]	17	27.92	27.92
NP_660203.3	PRAP1	#N/A	#N/A	1	2	proline-rich acidic protein 1 isoform 1 precursor [Homo sapiens]	17	#N/A	13.91
NP_001026903.2	CALML4	1	1	#N/A	#N/A	calmodulin-like protein 4 isoform 2 [Homo sapiens]	17	8.05	#N/A
NP_057177.1	RPL26L1	1	1	#N/A	#N/A	60S ribosomal protein L26-like 1 [Homo sapiens]	17	5.52	#N/A
NP_861516.1	UBE2C	1	1	#N/A	#N/A	ubiquitin-conjugating enzyme E2 C isoform 3 [Homo sapiens]	17	8	#N/A
NP_001158250.1	ATXN3	#N/A	#N/A	1	1	ataxin-3 isoform o [Homo sapiens]	17	#N/A	14.94
NP_004869.1	PTGES	1	1	#N/A	#N/A	prostaglandin E synthase [Homo sapiens]	17	11.84	#N/A
NP_001165412.1	FNDC5	1	1	#N/A	#N/A	fibronectin type III domain-containing protein 5 isoform 1 [Homo sapiens]	17	12.42	#N/A
NP_001166366.1	CAV1	#N/A	#N/A	1	1	caveolin-1 isoform beta [Homo sapiens]	17	5.44	5.44
NP_055182.3	FAM162A	1	1	1	1	protein FAM162A [Homo sapiens]	17	9.74	9.74
NP_001018149.1	NME2	6	7	#N/A	#N/A	nucleoside diphosphate kinase B isoform a [Homo sapiens]	17	43.42	25
NP_000967.1	RPL12	#N/A	#N/A	1	1	60S ribosomal protein L12 [Homo sapiens]	18	#N/A	5.45
NP_002718.2	SRGN	#N/A	#N/A	1	1	serglycin precursor [Homo sapiens]	18	#N/A	8.23
NP_002924.1	RNASE1	1	1	2	3	ribonuclease pancreatic precursor [Homo sapiens]	18	7.05	11.54
NP_002925.1	RNASE2	1	1	1	1	non-secretory ribonuclease precursor [Homo sapiens]	18	8.7	8.7
NP_003338.1	UBE2L3	2	2	3	4	ubiquitin-conjugating enzyme E2 L3 isoform 1 [Homo sapiens]	18	21.43	27.27
NP_005498.1	CFL1	6	11	7	12	cofilin-1 [Homo sapiens]	18	46.39	53.01
NP_036455.1	MAFF	1	1	1	1	transcription factor MafF isoform a [Homo sapiens]	18	9.15	9.15
NP_060809.3	RFK	#N/A	#N/A	1	1	riboflavin kinase [Homo sapiens]	18	#N/A	13.55
NP_066953.1	PPIA	10	24	10	24	peptidyl-prolyl cis-trans isomerase A [Homo sapiens]	18	63.64	61.82
NP_653247.1	IGJ	4	10	4	10	immunoglobulin J chain precursor [Homo sapiens]	18	23.9	32.08
NP_001006.1	RPS11	#N/A	#N/A	1	1	40S ribosomal protein S11 [Homo sapiens]	18	#N/A	6.96
NP_001243332.1	SLMO2	#N/A	#N/A	1	1	protein slowmo homolog 2 isoform 2 [Homo sapiens]	18	#N/A	20.12
NP_001035928.1	TMEM80	#N/A	#N/A	1	1	transmembrane protein 80 isoform 2 [Homo sapiens]	18	#N/A	6.55
NP_001241682.1	ABHD14B	1	1	#N/A	#N/A	abhydrolase domain-containing protein 14B isoform 3 [Homo sapiens]	18	5.81	#N/A
NP_997393.3	LCNL1	#N/A	#N/A	1	1	lipocalin-like 1 protein [Homo sapiens]	18	#N/A	21.95
NP_003270.1	TNNC2	#N/A	#N/A	1	1	troponin C, skeletal muscle [Homo sapiens]	18	#N/A	11.88
NP_001073958.2	GLOD5	#N/A	#N/A	1	1	glyoxalase domain-containing protein 5 [Homo sapiens]	18	#N/A	13.12
NP_054760.3	SPCS1	1	1	#N/A	#N/A	signal peptidase complex subunit 1 [Homo sapiens]	18	9.47	#N/A
NP_001244893.1	BOD1L2	2	2	#N/A	#N/A	putative biorientation of chromosomes in cell division protein 1-like 2 [Homo sapiens]	18	8.72	#N/A
NP_660309.1	NUDCD2	1	1	1	1	nudC domain-containing protein 2 [Homo sapiens]	18	12.1	12.1
NP_000165.1	GP9	2	5	1	1	platelet glycoprotein IX precursor [Homo sapiens]	19	11.86	5.08
NP_000973.2	RPL21	#N/A	#N/A	1	1	60S ribosomal protein L21 [Homo sapiens]	19	#N/A	9.38
NP_002288.1	LCN1	1	1	#N/A	#N/A	lipocalin-1 isoform 1 precursor [Homo sapiens]	19	6.25	#N/A
NP_002405.1	CD99	1	1	1	1	CD99 antigen isoform a precursor [Homo sapiens]	19	5.41	5.41
NP_002504.2	NME3	2	2	3	5	nucleoside diphosphate kinase 3 precursor [Homo sapiens]	19	17.75	22.49
NP_002880.1	RARRES2	4	5	4	10	retinoic acid receptor responder protein 2 precursor [Homo sapiens]	19	22.09	22.09
NP_003409.1	CNBP	#N/A	#N/A	1	1	cellular nucleic acid-binding protein isoform 3 [Homo sapiens]	19	#N/A	11.3
NP_003786.1	SNX3	1	1	1	1	sorting nexin-3 isoform a [Homo sapiens]	19	8.64	8.64
NP_006271.1	SSR4	1	1	#N/A	#N/A	translocon-associated protein subunit delta isoform 2 precursor [Homo sapiens]	19	10.98	#N/A
NP_037481.1	NENF	1	1	2	2	neudesin precursor [Homo sapiens]	19	5.23	11.63
NP_054900.2	LGALSL	4	4	6	6	galectin-related protein [Homo sapiens]	19	30.23	49.42
NP_061980.1	C19orf10	1	1	#N/A	#N/A	UPF0556 protein C19orf10 precursor [Homo sapiens]	19	5.2	#N/A
NP_612378.1	BOD1	1	1	1	2	biorientation of chromosomes in cell division protein 1 isoform a [Homo sapiens]	19	9.19	9.19
XP_003960506.1	#N/A	#N/A	#N/A	1	1	PREDICTED: putative uncharacterized protein UNQ6494/PRO21346-like [Homo sapiens]	19	#N/A	7.65
NP_006732.3	PPP1R1A	1	1	#N/A	#N/A	protein phosphatase 1 regulatory subunit 1A [Homo sapiens]	19	25.15	#N/A
NP_001722.1	BTG1	#N/A	#N/A	1	1	protein BTG1 [Homo sapiens]	19	#N/A	12.28
NP_000137.2	FTL	4	7	3	5	ferritin light chain [Homo sapiens]	20	23.43	23.43
NP_000603.1	IGF2	1	4	4	8	insulin-like growth factor II isoform 1 preproprotein [Homo sapiens]	20	8.89	31.11
NP_001184252.1	HIRIP3	1	1	#N/A	#N/A	HIRA-interacting protein 3 isoform 2 [Homo sapiens]	20	5.14	#N/A
NP_001744.2	CAV1	2	2	#N/A	#N/A	caveolin-1 isoform alpha [Homo sapiens]	20	12.36	#N/A
NP_003454.1	PTP4A1	1	1	1	1	protein tyrosine phosphatase type IVA 1 [Homo sapiens]	20	4.62	4.62
NP_004081.1	DUSP3	3	4	1	2	dual specificity protein phosphatase 3 [Homo sapiens]	20	19.46	6.49
NP_004336.3	CAMP	2	4	5	7	cathelicidin antimicrobial peptide preproprotein [Homo sapiens]	20	13.87	28.32
NP_006462.1	MYL12A	1	1	2	4	myosin regulatory light chain 12A [Homo sapiens]	20	6.43	12.28
NP_009193.2	PARK7	3	3	2	2	protein DJ-1 [Homo sapiens]	20	29.63	21.69
NP_001108220.1	TMEM240	1	1	#N/A	#N/A	transmembrane protein 240 [Homo sapiens]	20	8.67	#N/A
NP_976222.1	LCN15	1	1	#N/A	#N/A	lipocalin-15 precursor [Homo sapiens]	20	16.85	#N/A
XP_003960867.1	LOC100652871	1	1	#N/A	#N/A	PREDICTED: glutathione S-transferase theta-4-like [Homo sapiens]	20	16.38	#N/A
NP_060324.1	TMEM160	1	1	#N/A	#N/A	transmembrane protein 160 precursor [Homo sapiens]	20	27.66	#N/A
NP_001009993.2	FAM168B	1	1	#N/A	#N/A	myelin-associated neurite-outgrowth inhibitor [Homo sapiens]	20	16.92	#N/A
NP_001191456.1	SSR4	2	2	#N/A	#N/A	translocon-associated protein subunit delta isoform 3 precursor [Homo sapiens]	20	24.86	#N/A
NP_001651.1	ARF4	2	4	#N/A	#N/A	ADP-ribosylation factor 4 [Homo sapiens]	20	11.67	17.78
NP_000092.2	CYBA	1	1	#N/A	#N/A	cytochrome b-245 light chain [Homo sapiens]	21	15.9	#N/A
NP_000563.1	IL10	#N/A	#N/A	1	1	interleukin-10 precursor [Homo sapiens]	21	#N/A	7.3
NP_000945.3	PTGDS	1	1	1	1	prostaglandin-H2 D-isomerase precursor [Homo sapiens]	21	8.42	8.42
NP_001019399.1	ARF1	4	5	4	5	ADP-ribosylation factor 1 [Homo sapiens]	21	27.62	30.94
NP_001034891.1	CDC42	2	2	1	1	cell division control protein 42 homolog isoform 1 [Homo sapiens]	21	10.99	5.24
NP_001243.1	CD70	1	1	2	4	CD70 antigen [Homo sapiens]	21	7.25	14.51
NP_001638.1	APOD	6	21	8	18	apolipoprotein D precursor [Homo sapiens]	21	26.46	31.22
NP_002023.2	FTH1	3	3	#N/A	#N/A	ferritin heavy chain [Homo sapiens]	21	21.31	#N/A
NP_002558.1	PEBP1	5	7	3	5	phosphatidylethanolamine-binding protein 1 preproprotein [Homo sapiens]	21	42.78	27.81
NP_002863.1	RAC2	3	4	1	1	ras-related C3 botulinum toxin substrate 2 [Homo sapiens]	21	18.75	7.29
NP_004069.1	CSRP1	2	2	1	1	cysteine and glycine-rich protein 1 isoform 1 [Homo sapiens]	21	16.58	7.77
NP_005710.1	ARPC3	2	2	1	1	actin-related protein 2/3 complex subunit 3 [Homo sapiens]	21	13.48	6.18
NP_006001.3	MANF	4	4	1	1	mesencephalic astrocyte-derived neurotrophic factor precursor [Homo sapiens]	21	29.12	5.49
NP_056461.1	RAP1B	3	4	1	2	ras-related protein Rap-1b isoform 1 precursor [Homo sapiens]	21	23.37	8.15
NP_061974.2	APOM	9	23	8	23	apolipoprotein M isoform 1 [Homo sapiens]	21	60.11	60.11
NP_076956.1	GGCT	2	5	#N/A	#N/A	gamma-glutamylcyclotransferase isoform 1 [Homo sapiens]	21	12.23	#N/A
NP_955395.1	TPD52L2	1	1	2	2	tumor protein D54 isoform d [Homo sapiens]	21	7	10
NP_001092278.1	C9orf129	#N/A	#N/A	1	1	putative uncharacterized protein C9orf129 [Homo sapiens]	21	#N/A	5.1
NP_777578.2	MCEMP1	#N/A	#N/A	1	1	mast cell-expressed membrane protein 1 [Homo sapiens]	21	#N/A	6.42
NP_000396.2	GM2A	1	1	#N/A	#N/A	ganglioside GM2 activator isoform 1 precursor [Homo sapiens]	21	5.18	#N/A
NP_542409.1	UBE2F	#N/A	#N/A	1	1	NEDD8-conjugating enzyme UBE2F isoform 1 [Homo sapiens]	21	#N/A	12.43
NP_006597.2	RBBP9	1	1	#N/A	#N/A	putative hydrolase RBBP9 [Homo sapiens]	21	10.22	#N/A
NP_054797.2	MRPL13	#N/A	#N/A	1	1	39S ribosomal protein L13, mitochondrial [Homo sapiens]	21	#N/A	8.99
NP_078929.1	PRKRIP1	1	1	2	2	PRKR-interacting protein 1 [Homo sapiens]	21	5.43	8.15
NP_000398.1	GP1BB	1	1	#N/A	#N/A	platelet glycoprotein Ib beta chain precursor [Homo sapiens]	22	5.34	#N/A
NP_000467.1	AK1	3	3	2	2	adenylate kinase isoenzyme 1 [Homo sapiens]	22	18.56	12.89
NP_000572.2	GPX1	4	4	4	4	glutathione peroxidase 1 isoform 1 [Homo sapiens]	22	24.63	24.63
NP_000597.2	C8G	7	21	7	22	complement component C8 gamma chain precursor [Homo sapiens]	22	45.05	45.05
NP_000704.1	BLVRB	1	1	1	1	flavin reductase (NADPH) [Homo sapiens]	22	7.28	7.28
NP_000970.1	RPL18	1	1	1	1	60S ribosomal protein L18 isoform 1 [Homo sapiens]	22	6.91	6.91
NP_001036143.1	RHOC	#N/A	#N/A	4	5	rho-related GTP-binding protein RhoC precursor [Homo sapiens]	22	19.17	26.42
NP_001104755.1	IGF1	2	2	2	2	insulin-like growth factor 1 isoform 3 preproprotein [Homo sapiens]	22	14.36	17.44
NP_001158228.1	ASPH	1	1	#N/A	#N/A	aspartyl/asparaginyl beta-hydroxylase isoform l [Homo sapiens]	22	12.32	#N/A
NP_001159575.1	SPINT2	1	1	#N/A	#N/A	kunitz-type protease inhibitor 2 isoform b precursor [Homo sapiens]	22	7.18	#N/A
NP_001655.1	RHOA	4	4	#N/A	#N/A	transforming protein RhoA precursor [Homo sapiens]	22	25.39	26.42
NP_002000.1	FGF7	#N/A	#N/A	1	1	fibroblast growth factor 7 precursor [Homo sapiens]	22	#N/A	7.73
NP_003555.1	TAGLN2	10	33	10	34	transgelin-2 [Homo sapiens]	22	54.27	57.79
NP_005312.1	HIST1H1E	2	3	2	3	histone H1.4 [Homo sapiens]	22	10.96	10.96
NP_005800.3	PRDX2	4	11	5	15	peroxiredoxin-2 isoform a [Homo sapiens]	22	23.23	28.28
NP_006398.1	ARL6IP5	1	1	#N/A	#N/A	PRA1 family protein 3 [Homo sapiens]	22	10.11	#N/A
NP_008939.1	RTN4	3	7	#N/A	#N/A	reticulon-4 isoform C [Homo sapiens]	22	19.1	7.04
NP_036226.1	PRDX5	4	6	4	5	peroxiredoxin-5, mitochondrial isoform a precursor [Homo sapiens]	22	26.17	26.17
NP_061986.1	FGF21	1	2	1	2	fibroblast growth factor 21 precursor [Homo sapiens]	22	8.13	8.13
NP_064535.1	SAR1A	1	1	1	1	GTP-binding protein SAR1a [Homo sapiens]	22	5.56	6.06
NP_001129673.1	ISOC2	1	1	#N/A	#N/A	isochorismatase domain-containing protein 2, mitochondrial isoform 1 [Homo sapiens]	22	10.73	#N/A
XP_003960589.1	#N/A	1	1	#N/A	#N/A	PREDICTED: uncharacterized protein LOC101060615 [Homo sapiens]	22	8.57	#N/A
NP_001035250.1	C16orf13	1	1	#N/A	#N/A	UPF0585 protein C16orf13 isoform b [Homo sapiens]	22	7.8	#N/A
XP_003960513.1	#N/A	1	1	#N/A	#N/A	PREDICTED: transmembrane protein 210 [Homo sapiens]	22	10.14	#N/A
NP_954646.1	MRRF	1	1	#N/A	#N/A	ribosome-recycling factor, mitochondrial isoform 2 precursor [Homo sapiens]	22	13.93	#N/A
NP_061856.1	GAR1	1	4	#N/A	#N/A	H/ACA ribonucleoprotein complex subunit 1 [Homo sapiens]	22	3.69	3.69
NP_001025052.1	CIB4	1	1	1	1	calcium and integrin-binding family member 4 [Homo sapiens]	22	4.86	16.22
NP_003121.1	SRI	1	1	1	1	sorcin isoform A [Homo sapiens]	22	4.04	4.04
NP_000724.1	CD3E	1	1	#N/A	#N/A	T-cell surface glycoprotein CD3 epsilon chain precursor [Homo sapiens]	23	4.35	#N/A
NP_000843.1	GSTP1	3	5	3	3	glutathione S-transferase P [Homo sapiens]	23	22.38	22.38
NP_001166.3	ARHGDIB	1	1	4	4	rho GDP-dissociation inhibitor 2 [Homo sapiens]	23	6.47	31.84
NP_001171597.1	IGLL5	19	198	16	256	immunoglobulin lambda-like polypeptide 5 isoform 1 [Homo sapiens]	23	47.2	44.86
NP_001531.1	HSPB1	2	6	3	5	heat shock protein beta-1 [Homo sapiens]	23	16.1	20.98
NP_002786.2	PSMB3	1	1	#N/A	#N/A	proteasome subunit beta type-3 [Homo sapiens]	23	8.78	#N/A
NP_003245.1	TIMP1	1	1	1	1	metalloproteinase inhibitor 1 precursor [Homo sapiens]	23	5.8	5.8
NP_003269.2	CLEC3B	10	26	9	21	tetranectin precursor [Homo sapiens]	23	53.96	53.96
NP_004152.1	RAB1A	#N/A	#N/A	1	1	ras-related protein Rab-1A isoform 1 [Homo sapiens]	23	#N/A	7.8
NP_004628.4	RAB7A	#N/A	#N/A	1	1	ras-related protein Rab-7a [Homo sapiens]	23	#N/A	5.31
NP_005313.1	HIST1H1B	1	1	1	1	histone H1.5 [Homo sapiens]	23	4.87	4.87
NP_006735.2	RBP4	9	25	7	22	retinol-binding protein 4 precursor [Homo sapiens]	23	50.25	34.33
NP_064455.1	IGLL1	3	20	3	16	immunoglobulin lambda-like polypeptide 1 isoform a precursor [Homo sapiens]	23	12.21	19.25
NP_852615.1	MRPL21	#N/A	#N/A	1	1	39S ribosomal protein L21, mitochondrial isoform d [Homo sapiens]	23	#N/A	16.1
NP_872418.1	PDDC1	1	1	#N/A	#N/A	Parkinson disease 7 domain-containing protein 1 precursor [Homo sapiens]	23	14.55	#N/A
XP_003960419.1	LOC100996290	#N/A	#N/A	1	1	PREDICTED: uncharacterized protein LOC100996290 [Homo sapiens]	23	#N/A	6.7
NP_056263.1	DPCD	1	1	#N/A	#N/A	protein DPCD [Homo sapiens]	23	14.78	#N/A
NP_055976.1	ARL6IP1	#N/A	#N/A	1	1	ADP-ribosylation factor-like protein 6-interacting protein 1 [Homo sapiens]	23	#N/A	8.37
NP_001161352.1	LHPP	#N/A	#N/A	1	1	phospholysine phosphohistidine inorganic pyrophosphate phosphatase isoform 2 [Homo sapiens]	23	#N/A	15.71
NP_005083.2	TNFSF18	#N/A	#N/A	1	1	tumor necrosis factor ligand superfamily member 18 [Homo sapiens]	23	#N/A	10.05
NP_001004.2	RPS9	#N/A	#N/A	1	3	40S ribosomal protein S9 [Homo sapiens]	23	#N/A	4.64
NP_001180467.1	TMEM126B	1	1	#N/A	#N/A	transmembrane protein 126B isoform c [Homo sapiens]	23	7.5	#N/A
NP_001257304.1	MMD2	1	1	1	1	monocyte to macrophage differentiation factor 2 isoform 3 [Homo sapiens]	23	13.99	5.18
XP_003846356.1	LOC100996598	1	1	1	1	PREDICTED: uncharacterized protein LOC100996598 [Homo sapiens]	23	22.6	22.6
NP_001186673.1	SAA2-SAA4	17	203	#N/A	#N/A	SAA2-SAA2 protein precursor [Homo sapiens]	23	55.77	52.4
NP_000598.2	ORM1	2	2	2	2	alpha-1-acid glycoprotein 1 precursor [Homo sapiens]	24	11.44	12.94
NP_000933.1	PPIB	4	6	4	7	peptidyl-prolyl cis-trans isomerase B precursor [Homo sapiens]	24	19.91	19.91
NP_001003.1	RPS8	#N/A	#N/A	1	1	40S ribosomal protein S8 [Homo sapiens]	24	#N/A	5.77
NP_002859.1	RAB5B	#N/A	#N/A	1	1	ras-related protein Rab-5B isoform 1 [Homo sapiens]	24	#N/A	5.12
NP_036555.1	RPL13A	1	1	#N/A	#N/A	60S ribosomal protein L13a isoform 1 [Homo sapiens]	24	4.93	#N/A
NP_722454.1	CABYR	#N/A	#N/A	1	1	calcium-binding tyrosine phosphorylation-regulated protein isoform e [Homo sapiens]	24	#N/A	5.88
NP_036515.4	OSTF1	#N/A	#N/A	1	1	osteoclast-stimulating factor 1 [Homo sapiens]	24	#N/A	5.61
NP_001124160.1	HMGB2	#N/A	#N/A	1	1	high mobility group protein B2 [Homo sapiens]	24	#N/A	6.22
NP_001034606.1	RUSC1-AS1	1	1	#N/A	#N/A	putative uncharacterized protein RUSC1-AS1 [Homo sapiens]	24	11.44	#N/A
NP_872333.1	CABP7	#N/A	#N/A	1	1	calcium-binding protein 7 [Homo sapiens]	24	#N/A	9.3
NP_057139.1	MRPL48	1	2	#N/A	#N/A	39S ribosomal protein L48, mitochondrial [Homo sapiens]	24	6.6	#N/A
NP_006310.1	CDIPT	1	1	#N/A	#N/A	CDP-diacylglycerol--inositol 3-phosphatidyltransferase [Homo sapiens]	24	13.62	#N/A
NP_000354.4	TNNI3	#N/A	#N/A	1	1	troponin I, cardiac muscle [Homo sapiens]	24	#N/A	9.52
NP_068568.1	PLAC1	1	1	1	1	placenta-specific protein 1 precursor [Homo sapiens]	24	5.66	5.66
NP_000558.2	CRP	1	1	#N/A	#N/A	C-reactive protein precursor [Homo sapiens]	25	4.46	#N/A
NP_000627.2	SOD2	2	2	2	2	superoxide dismutase [Mn], mitochondrial isoform A precursor [Homo sapiens]	25	12.61	12.61
NP_001032752.1	EEF1B2	1	2	1	1	elongation factor 1-beta [Homo sapiens]	25	4.89	4.89
NP_001630.1	APCS	10	33	11	38	serum amyloid P-component precursor [Homo sapiens]	25	42.6	45.74
NP_002075.2	GPX3	6	29	6	19	glutathione peroxidase 3 precursor [Homo sapiens]	25	29.2	29.2
NP_002119.1	HMGB1	1	19	#N/A	#N/A	high mobility group protein B1 [Homo sapiens]	25	7.44	#N/A
NP_002169.1	IGFBP6	1	3	1	1	insulin-like growth factor-binding protein 6 precursor [Homo sapiens]	25	5.42	4.17
NP_002789.1	PSMB6	#N/A	#N/A	1	1	proteasome subunit beta type-6 isoform 1 proprotein [Homo sapiens]	25	#N/A	4.6
NP_003858.1	FGF17	#N/A	#N/A	1	1	fibroblast growth factor 17 precursor [Homo sapiens]	25	#N/A	5.09
NP_004154.2	RAB27B	#N/A	#N/A	1	1	ras-related protein Rab-27B [Homo sapiens]	25	#N/A	5.05
NP_004896.1	PRDX6	3	6	4	6	peroxiredoxin-6 [Homo sapiens]	25	15.18	22.77
NP_115682.1	ALKBH7	#N/A	#N/A	1	1	probable alpha-ketoglutarate-dependent dioxygenase ABH7 precursor [Homo sapiens]	25	#N/A	10.86
NP_001231607.1	THNSL2	#N/A	#N/A	1	1	threonine synthase-like 2 isoform 3 [Homo sapiens]	25	#N/A	6.19
NP_955457.1	VSX1	#N/A	#N/A	1	1	visual system homeobox 1 isoform b [Homo sapiens]	25	#N/A	5.44
NP_001138341.1	LIPT2	1	1	#N/A	#N/A	putative lipoyltransferase 2, mitochondrial precursor [Homo sapiens]	25	5.63	#N/A
XP_003960412.1	#N/A	1	1	#N/A	#N/A	PREDICTED: dystonin-like [Homo sapiens]	25	7.91	#N/A
NP_006321.1	LYPLA1	#N/A	#N/A	1	1	acyl-protein thioesterase 1 [Homo sapiens]	25	#N/A	13.48
NP_062542.5	C21orf62	#N/A	#N/A	1	1	uncharacterized protein C21orf62 precursor [Homo sapiens]	25	#N/A	6.39
NP_006818.3	TMED10	1	1	#N/A	#N/A	transmembrane emp24 domain-containing protein 10 precursor [Homo sapiens]	25	4.11	#N/A
NP_631910.1	STARD6	#N/A	#N/A	1	1	stAR-related lipid transfer protein 6 [Homo sapiens]	25	#N/A	7.73
NP_059991.1	FEV	#N/A	#N/A	1	1	protein FEV [Homo sapiens]	25	#N/A	5.88
NP_068578.2	FAM3A	#N/A	#N/A	1	1	protein FAM3A isoform 1 precursor [Homo sapiens]	25	#N/A	12.17
NP_000233.1	MBL2	13	21	13	26	mannose-binding protein C precursor [Homo sapiens]	26	54.44	51.61
NP_001019850.1	C1orf68	1	2	1	2	skin-specific protein 32 [Homo sapiens]	26	3.2	3.2
NP_001107573.1	C1QC	3	5	1	1	complement C1q subcomponent subunit C precursor [Homo sapiens]	26	16.33	7.35
NP_002297.2	LGALS3	1	1	1	1	galectin-3 isoform 1 [Homo sapiens]	26	5.6	4.4
NP_002761.1	PRSS2	2	9	2	10	trypsin-2 preproprotein [Homo sapiens]	26	8.1	8.1
NP_003093.2	SOD3	4	7	4	7	extracellular superoxide dismutase [Cu-Zn] precursor [Homo sapiens]	26	21.25	21.25
NP_004788.1	ADIPOQ	4	13	4	13	adiponectin precursor [Homo sapiens]	26	29.51	29.51
NP_008937.1	NUDT21	#N/A	#N/A	1	1	cleavage and polyadenylation specificity factor subunit 5 [Homo sapiens]	26	#N/A	3.96
NP_057075.1	C1QA	#N/A	#N/A	1	1	complement C1q subcomponent subunit A precursor [Homo sapiens]	26	#N/A	4.08
NP_057392.1	CMPK1	#N/A	#N/A	1	1	UMP-CMP kinase isoform a [Homo sapiens]	26	#N/A	5.7
NP_076425.1	MRPS34	#N/A	#N/A	1	1	28S ribosomal protein S34, mitochondrial [Homo sapiens]	26	#N/A	11.01
NP_612462.1	RAB3C	#N/A	#N/A	1	1	ras-related protein Rab-3C [Homo sapiens]	26	#N/A	5.73
NP_004881.2	SPAG7	1	1	#N/A	#N/A	sperm-associated antigen 7 [Homo sapiens]	26	3.96	#N/A
NP_001032900.1	HSD17B10	1	1	#N/A	#N/A	3-hydroxyacyl-CoA dehydrogenase type-2 isoform 2 [Homo sapiens]	26	3.57	#N/A
NP_002784.1	PSMB1	#N/A	#N/A	1	1	proteasome subunit beta type-1 [Homo sapiens]	26	#N/A	5.81
NP_699161.1	DNAJB8	1	1	#N/A	#N/A	dnaJ homolog subfamily B member 8 [Homo sapiens]	26	14.22	#N/A
NP_598378.3	RHOV	1	1	#N/A	#N/A	rho-related GTP-binding protein RhoV [Homo sapiens]	26	7.63	#N/A
NP_659399.2	PEBP4	1	1	1	1	phosphatidylethanolamine-binding protein 4 precursor [Homo sapiens]	26	9.69	9.69
NP_001121070.1	IGF2	#N/A	#N/A	5	9	insulin-like growth factor II isoform 2 [Homo sapiens]	26	6.78	27.97
NP_000356.1	TPI1	5	9	4	8	triosephosphate isomerase isoform 1 [Homo sapiens]	27	32.93	21.29
NP_000482.3	C1QB	7	17	7	24	complement C1q subcomponent subunit B precursor [Homo sapiens]	27	38.74	38.74
NP_001018114.1	FAHD1	1	1	#N/A	#N/A	acylpyruvase FAHD1, mitochondrial isoform 1 [Homo sapiens]	27	9.27	#N/A
NP_001279.2	CLIC1	2	3	3	4	chloride intracellular channel protein 1 [Homo sapiens]	27	12.45	16.18
NP_001919.2	CFD	6	9	8	11	complement factor D preproprotein [Homo sapiens]	27	36.76	51.38
NP_071736.1	PDF	1	2	1	1	peptide deformylase, mitochondrial precursor [Homo sapiens]	27	5.35	5.35
NP_001026854.1	SRSF7	#N/A	#N/A	1	1	serine/arginine-rich splicing factor 7 isoform 1 [Homo sapiens]	27	#N/A	5.04
NP_067545.3	BARX1	#N/A	#N/A	1	2	homeobox protein BarH-like 1 [Homo sapiens]	27	#N/A	5.51
NP_005862.1	SMNDC1	#N/A	#N/A	1	1	survival of motor neuron-related-splicing factor 30 [Homo sapiens]	27	#N/A	6.72
NP_002460.1	MYF6	#N/A	#N/A	1	1	myogenic factor 6 [Homo sapiens]	27	#N/A	8.26
NP_077305.2	EFHD2	#N/A	#N/A	1	1	EF-hand domain-containing protein D2 [Homo sapiens]	27	#N/A	7.5
NP_001006946.1	LRIF1	#N/A	#N/A	1	1	ligand-dependent nuclear receptor-interacting factor 1 isoform 2 [Homo sapiens]	27	#N/A	6.87
NP_001018008.1	TPM1	6	9	7	17	tropomyosin alpha-1 chain isoform 6 [Homo sapiens]	28	22.45	25.31
NP_001032827.1	NPM1	2	2	2	4	nucleophosmin isoform 3 [Homo sapiens]	28	11.58	7.34
NP_001092878.1	EIF4E1B	#N/A	#N/A	1	1	eukaryotic translation initiation factor 4E type 1B [Homo sapiens]	28	#N/A	5.37
NP_001543.2	IGFBP4	5	9	6	10	insulin-like growth factor-binding protein 4 precursor [Homo sapiens]	28	27.52	31.4
NP_002783.1	PSMA7	1	1	#N/A	#N/A	proteasome subunit alpha type-7 [Homo sapiens]	28	6.05	#N/A
NP_003395.1	YWHAB	1	1	#N/A	#N/A	14-3-3 protein beta/alpha [Homo sapiens]	28	7.72	4.47
NP_003396.1	YWHAH	1	1	2	2	14-3-3 protein eta [Homo sapiens]	28	6.1	7.32
NP_003397.1	YWHAZ	4	8	5	12	14-3-3 protein zeta/delta [Homo sapiens]	28	25.71	30.61
NP_004823.1	GSTO1	3	4	5	7	glutathione S-transferase omega-1 isoform 1 [Homo sapiens]	28	12.03	21.58
NP_006133.1	SFN	#N/A	#N/A	2	2	14-3-3 protein sigma [Homo sapiens]	28	#N/A	14.11
NP_036220.1	PGLS	1	1	1	1	6-phosphogluconolactonase [Homo sapiens]	28	6.2	6.2
NP_036246.1	CASP14	4	16	5	20	caspase-14 precursor [Homo sapiens]	28	18.6	23.97
NP_036611.2	YWHAG	1	1	3	6	14-3-3 protein gamma [Homo sapiens]	28	5.67	17
NP_065689.1	FGF23	1	1	#N/A	#N/A	fibroblast growth factor 23 precursor [Homo sapiens]	28	13.15	#N/A
NP_919415.2	VAPA	2	2	#N/A	#N/A	vesicle-associated membrane protein-associated protein A isoform 2 [Homo sapiens]	28	11.24	#N/A
XP_003846354.1	CA15P3	#N/A	#N/A	1	1	PREDICTED: carbonic anhydrase 15-like [Homo sapiens]	28	#N/A	7.84
NP_001106873.1	AMN1	#N/A	#N/A	1	1	protein AMN1 homolog [Homo sapiens]	28	#N/A	5.81
NP_005430.1	MLF2	#N/A	#N/A	1	1	myeloid leukemia factor 2 [Homo sapiens]	28	#N/A	10.48
NP_036196.1	MIP	#N/A	#N/A	1	1	lens fiber major intrinsic protein [Homo sapiens]	28	#N/A	6.08
NP_037474.1	TFPT	1	1	#N/A	#N/A	TCF3 fusion partner [Homo sapiens]	28	7.11	#N/A
NP_001027018.1	SERPINB8	1	1	#N/A	#N/A	serpin B8 isoform b [Homo sapiens]	28	4.55	#N/A
NP_006323.2	IFI30	#N/A	#N/A	1	1	gamma-interferon-inducible lysosomal thiol reductase preproprotein [Homo sapiens]	28	#N/A	9.2
NP_710161.1	SYCP3	2	5	#N/A	#N/A	synaptonemal complex protein 3 [Homo sapiens]	28	3.81	#N/A
NP_663723.1	YWHAZ	7	11	7	16	14-3-3 protein zeta/delta [Homo sapiens]	28	37.55	39.18
NP_000058.1	CA2	3	4	2	3	carbonic anhydrase 2 [Homo sapiens]	29	16.92	10
NP_000281.2	PGAM2	3	3	#N/A	#N/A	phosphoglycerate mutase 2 [Homo sapiens]	29	13.83	13.83
NP_000962.2	RPL7	#N/A	#N/A	1	1	60S ribosomal protein L7 [Homo sapiens]	29	#N/A	4.03
NP_001729.1	CA1	3	4	6	6	carbonic anhydrase 1 [Homo sapiens]	29	16.86	33.33
NP_002620.1	PGAM1	#N/A	#N/A	4	4	phosphoglycerate mutase 1 [Homo sapiens]	29	13.78	20.08
NP_003281.1	TPM4	13	27	15	39	tropomyosin alpha-4 chain isoform 2 [Homo sapiens]	29	45.56	52.42
NP_006254.1	PSME1	1	1	1	1	proteasome activator complex subunit 1 isoform 1 [Homo sapiens]	29	4.82	4.82
NP_006752.1	YWHAE	1	1	3	6	14-3-3 protein epsilon [Homo sapiens]	29	7.45	23.53
NP_009015.1	SOX21	1	1	#N/A	#N/A	transcription factor SOX-21 [Homo sapiens]	29	6.16	#N/A
NP_954705.1	COLEC11	4	4	4	4	collectin-11 isoform b [Homo sapiens]	29	19.03	19.03
NP_963836.2	MED8	#N/A	#N/A	1	1	mediator of RNA polymerase II transcription subunit 8 isoform 1 [Homo sapiens]	29	#N/A	7.09
NP_940991.1	BSG	#N/A	#N/A	1	1	basigin isoform 2 [Homo sapiens]	29	#N/A	5.58
NP_002780.1	PSMA4	1	1	#N/A	#N/A	proteasome subunit alpha type-4 isoform 1 [Homo sapiens]	29	3.45	#N/A
NP_037479.1	RPA4	#N/A	#N/A	1	1	replication protein A 30 kDa subunit [Homo sapiens]	29	#N/A	4.6
NP_000065.1	CD40LG	1	1	#N/A	#N/A	CD40 ligand [Homo sapiens]	29	4.98	#N/A
NP_001025046.1	RGS7BP	1	1	#N/A	#N/A	regulator of G-protein signaling 7-binding protein [Homo sapiens]	29	2.72	#N/A
NP_005470.2	FRAT1	1	1	#N/A	#N/A	proto-oncogene FRAT1 [Homo sapiens]	29	5.38	#N/A
NP_062618.2	ANKRD7	1	1	#N/A	#N/A	ankyrin repeat domain-containing protein 7 [Homo sapiens]	29	10.63	#N/A
NP_001010844.1	IRAK1BP1	1	1	#N/A	#N/A	interleukin-1 receptor-associated kinase 1-binding protein 1 [Homo sapiens]	29	5.38	#N/A
NP_060326.1	GEMIN8	1	1	#N/A	#N/A	gem-associated protein 8 [Homo sapiens]	29	10.74	#N/A
NP_002787.2	PSMB4	#N/A	#N/A	1	1	proteasome subunit beta type-4 [Homo sapiens]	29	#N/A	11.74
NP_005071.2	XBP1	1	1	#N/A	#N/A	X-box-binding protein 1 isoform XBP1(U) [Homo sapiens]	29	4.6	#N/A
NP_002583.1	PCNA	1	1	1	1	proliferating cell nuclear antigen [Homo sapiens]	29	5.75	5.75
NP_001230455.1	HYI	2	2	1	1	putative hydroxypyruvate isomerase isoform 4 [Homo sapiens]	29	7.35	4.78
NP_000963.1	RPL7A	1	1	#N/A	#N/A	60S ribosomal protein L7a [Homo sapiens]	30	6.02	#N/A
NP_001177915.1	CRISP3	1	2	1	2	cysteine-rich secretory protein 3 isoform 2 precursor [Homo sapiens]	30	3.36	3.36
NP_002625.1	PHB	1	1	#N/A	#N/A	prohibitin [Homo sapiens]	30	4.41	#N/A
NP_006003.1	CLPP	1	1	#N/A	#N/A	putative ATP-dependent Clp protease proteolytic subunit, mitochondrial precursor [Homo sapiens]	30	4.33	#N/A
NP_006139.1	LASP1	2	2	1	1	LIM and SH3 domain protein 1 [Homo sapiens]	30	8.43	3.45
NP_149351.1	SURF4	3	6	2	2	surfeit locus protein 4 [Homo sapiens]	30	17.47	10.78
NP_683720.2	PSMB8	1	1	#N/A	#N/A	proteasome subunit beta type-8 isoform E2 proprotein [Homo sapiens]	30	4.35	#N/A
NP_004455.2	FGF5	#N/A	#N/A	1	1	fibroblast growth factor 5 isoform 1 precursor [Homo sapiens]	30	#N/A	7.46
NP_006708.2	SPIN1	1	1	#N/A	#N/A	spindlin-1 [Homo sapiens]	30	5.73	#N/A
NP_001025030.1	KCTD21	#N/A	#N/A	1	1	BTB/POZ domain-containing protein KCTD21 [Homo sapiens]	30	#N/A	11.15
NP_056300.2	RWDD3	1	1	#N/A	#N/A	RWD domain-containing protein 3 isoform a [Homo sapiens]	30	4.49	#N/A
NP_006160.1	NNMT	#N/A	#N/A	1	1	nicotinamide N-methyltransferase [Homo sapiens]	30	#N/A	5.68
XP_003960173.1	#N/A	1	1	#N/A	#N/A	PREDICTED: calcium-binding mitochondrial carrier protein SCaMC-1-like [Homo sapiens]	30	18.68	#N/A
NP_000030.1	APOA1	54	1247	57	1419	apolipoprotein A-I preproprotein [Homo sapiens]	31	83.15	86.52
NP_000590.1	IGFBP5	2	7	5	10	insulin-like growth factor-binding protein 5 precursor [Homo sapiens]	31	9.56	26.47
NP_001001414.1	NCCRP1	1	1	#N/A	#N/A	non-specific cytotoxic cell receptor protein 1 homolog [Homo sapiens]	31	4	#N/A
NP_002943.2	RPS2	1	1	#N/A	#N/A	40S ribosomal protein S2 [Homo sapiens]	31	4.1	#N/A
NP_004490.2	HNRNPAB	1	1	#N/A	#N/A	heterogeneous nuclear ribonucleoprotein A/B isoform b [Homo sapiens]	31	4.91	#N/A
NP_004921.1	CAPZB	1	1	1	1	F-actin-capping protein subunit beta isoform 1 [Homo sapiens]	31	3.68	3.68
NP_005657.1	CFHR2	2	2	3	3	complement factor H-related protein 2 precursor [Homo sapiens]	31	8.52	12.59
NP_006577.2	CNPY3	1	1	1	1	protein canopy homolog 3 precursor [Homo sapiens]	31	6.83	6.83
NP_848602.1	OAF	1	2	#N/A	#N/A	out at first protein homolog precursor [Homo sapiens]	31	5.49	#N/A
XP_003960233.1	#N/A	1	1	#N/A	#N/A	PREDICTED: myomegalin-like isoform 1 [Homo sapiens]	31	4.91	#N/A
NP_000261.2	PNP	2	2	3	4	purine nucleoside phosphorylase [Homo sapiens]	32	9.69	13.49
NP_001013416.1	IGFBP3	8	16	6	16	insulin-like growth factor-binding protein 3 isoform a precursor [Homo sapiens]	32	34.01	27.95
NP_004090.4	STOM	#N/A	#N/A	1	1	erythrocyte band 7 integral membrane protein isoform a [Homo sapiens]	32	#N/A	4.17
NP_036557.1	RSU1	4	7	5	6	ras suppressor protein 1 isoform 1 [Homo sapiens]	32	20.22	29.96
NP_694966.3	LIX1	1	1	#N/A	#N/A	protein limb expression 1 homolog [Homo sapiens]	32	5.32	#N/A
NP_775628.1	FCN3	#N/A	#N/A	1	1	ficolin-3 isoform 2 precursor [Homo sapiens]	32	#N/A	3.47
NP_001001973.1	ATP5C1	#N/A	#N/A	1	1	ATP synthase subunit gamma, mitochondrial isoform L (liver) precursor [Homo sapiens]	33	#N/A	4.36
NP_001019833.1	RPL6	#N/A	#N/A	1	1	60S ribosomal protein L6 [Homo sapiens]	33	#N/A	2.78
NP_001020272.1	MBP	1	1	#N/A	#N/A	Golli-MBP isoform 1 [Homo sapiens]	33	2.96	#N/A
NP_001143.2	SLC25A5	#N/A	#N/A	2	2	ADP/ATP translocase 2 [Homo sapiens]	33	10.4	8.39
NP_001627.2	SLC25A6	4	6	#N/A	#N/A	ADP/ATP translocase 3 [Homo sapiens]	33	14.77	4.03
NP_000389.1	CYB5R3	1	1	#N/A	#N/A	NADH-cytochrome b5 reductase 3 isoform 1 [Homo sapiens]	34	7.97	#N/A
NP_001176.1	AZGP1	8	17	8	19	zinc-alpha-2-glycoprotein precursor [Homo sapiens]	34	37.58	33.89
NP_001231913.1	SEL1L	#N/A	#N/A	1	1	protein sel-1 homolog 1 isoform 2 precursor [Homo sapiens]	34	#N/A	3.99
NP_002127.1	HNRNPA1	1	1	2	3	heterogeneous nuclear ribonucleoprotein A1 isoform a [Homo sapiens]	34	3.75	6.88
NP_004359.1	CNN2	1	1	1	2	calponin-2 isoform a [Homo sapiens]	34	3.56	3.56
NP_057226.1	HSD17B12	2	2	#N/A	#N/A	estradiol 17-beta-dehydrogenase 12 [Homo sapiens]	34	9.62	#N/A
NP_444505.1	RPLP0	1	8	1	7	60S acidic ribosomal protein P0 [Homo sapiens]	34	3.15	3.15
XP_003403809.1	LOC100287387	#N/A	#N/A	1	1	PREDICTED: uncharacterized protein LOC100287387 [Homo sapiens]	34	#N/A	5.33
NP_000309.1	PEX2	1	1	#N/A	#N/A	peroxisomal biogenesis factor 2 [Homo sapiens]	35	4.92	#N/A
NP_000588.2	IGFBP2	3	3	#N/A	#N/A	insulin-like growth factor-binding protein 2 precursor [Homo sapiens]	35	15.85	#N/A
NP_001004135.1	OR2A12	1	1	#N/A	#N/A	olfactory receptor 2A12 [Homo sapiens]	35	4.52	#N/A
NP_001004691.1	OR2M7	1	1	#N/A	#N/A	olfactory receptor 2M7 [Homo sapiens]	35	8.01	#N/A
NP_001004717.1	OR4L1	1	1	#N/A	#N/A	olfactory receptor 4L1 [Homo sapiens]	35	9.62	#N/A
NP_001005172.2	OR52K2	#N/A	#N/A	1	1	olfactory receptor 52K2 [Homo sapiens]	35	#N/A	15.61
NP_001132929.1	BCAP31	1	1	#N/A	#N/A	B-cell receptor-associated protein 31 isoform a [Homo sapiens]	35	7.35	#N/A
NP_001177278.1	DMKN	1	2	1	1	dermokine isoform 10 precursor [Homo sapiens]	35	4.61	4.61
NP_001182533.1	SEPHS1	#N/A	#N/A	1	1	selenide, water dikinase 1 isoform 3 [Homo sapiens]	35	#N/A	2.8
NP_001242946.1	GP6	#N/A	#N/A	1	1	platelet glycoprotein VI isoform 3 precursor [Homo sapiens]	35	#N/A	4.98
NP_001629.1	APOF	2	13	1	11	apolipoprotein F precursor [Homo sapiens]	35	8.28	4.29
NP_001668.1	ATP1B1	1	1	2	3	sodium/potassium-transporting ATPase subunit beta-1 [Homo sapiens]	35	3.63	7.92
NP_005796.1	PSMD14	1	1	#N/A	#N/A	26S proteasome non-ATPase regulatory subunit 14 [Homo sapiens]	35	4.19	#N/A
NP_056329.1	NGDN	1	1	#N/A	#N/A	neuroguidin isoform 2 [Homo sapiens]	35	9.32	#N/A
NP_064708.1	COQ9	1	1	#N/A	#N/A	ubiquinone biosynthesis protein COQ9, mitochondrial precursor [Homo sapiens]	35	9.12	#N/A
NP_149037.4	CPXCR1	1	1	#N/A	#N/A	CPX chromosomal region candidate gene 1 protein [Homo sapiens]	35	9.97	#N/A
NP_443069.1	SCAMP3	1	1	#N/A	#N/A	secretory carrier-associated membrane protein 3 isoform 2 [Homo sapiens]	35	4.98	#N/A
NP_000032.1	APOE	20	134	17	137	apolipoprotein E precursor [Homo sapiens]	36	61.83	58.99
NP_001034464.1	NDUFAF5	#N/A	#N/A	1	1	NADH dehydrogenase [ubiquinone] 1 alpha subcomplex assembly factor 5 isoform 2 [Homo sapiens]	36	#N/A	5.99
NP_001165459.1	AGA	1	3	1	1	N(4)-(beta-N-acetylglucosaminyl)-L-asparaginase isoform 2 preproprotein [Homo sapiens]	36	3.57	3.57
NP_001231367.1	ARG1	7	31	8	41	arginase-1 isoform 1 [Homo sapiens]	36	25.15	27.27
NP_002037.2	GAPDH	10	31	8	31	glyceraldehyde-3-phosphate dehydrogenase isoform 1 [Homo sapiens]	36	48.36	30.75
NP_003748.1	EIF3I	1	8	1	7	eukaryotic translation initiation factor 3 subunit I [Homo sapiens]	36	5.23	5.23
NP_003869.1	GGH	#N/A	#N/A	1	1	gamma-glutamyl hydrolase precursor [Homo sapiens]	36	#N/A	4.4
NP_064695.3	AKR1B10	#N/A	#N/A	2	3	aldo-keto reductase family 1 member B10 [Homo sapiens]	36	#N/A	12.34
NP_066272.1	PDLIM1	3	6	5	8	PDZ and LIM domain protein 1 [Homo sapiens]	36	10.64	18.24
NP_112221.1	OR12D3	#N/A	#N/A	1	1	olfactory receptor 12D3 [Homo sapiens]	36	#N/A	2.53
NP_997300.1	C9orf171	#N/A	#N/A	1	1	uncharacterized protein C9orf171 [Homo sapiens]	36	#N/A	2.5
NP_004084.1	EFNB2	#N/A	#N/A	1	1	ephrin-B2 precursor [Homo sapiens]	37	#N/A	5.71
NP_004381.2	CTSH	1	1	1	1	pro-cathepsin H preproprotein [Homo sapiens]	37	3.88	3.88
NP_005557.1	LDHA	2	2	1	1	L-lactate dehydrogenase A chain isoform 1 [Homo sapiens]	37	8.13	4.52
NP_057696.2	SLC25A37	1	1	#N/A	#N/A	mitoferrin-1 [Homo sapiens]	37	10.65	#N/A
NP_659486.2	UBLCP1	1	1	#N/A	#N/A	ubiquitin-like domain-containing CTD phosphatase 1 [Homo sapiens]	37	4.72	#N/A
NP_690005.2	ASPRV1	1	2	1	1	retroviral-like aspartic protease 1 precursor [Homo sapiens]	37	3.79	3.79
NP_000033.2	APOH	2	3	2	2	beta-2-glycoprotein 1 precursor [Homo sapiens]	38	8.99	7.54
NP_000394.2	GALE	1	1	#N/A	#N/A	UDP-glucose 4-epimerase [Homo sapiens]	38	2.87	#N/A
NP_005529.1	INHBC	1	1	2	2	inhibin beta C chain preproprotein [Homo sapiens]	38	5.4	8.24
NP_006746.1	TALDO1	1	1	#N/A	#N/A	transaldolase [Homo sapiens]	38	3.86	#N/A
NP_009109.3	STRAP	1	1	#N/A	#N/A	serine-threonine kinase receptor-associated protein [Homo sapiens]	38	5.14	#N/A
NP_055321.1	TOR1B	1	1	#N/A	#N/A	torsin-1B precursor [Homo sapiens]	38	2.38	#N/A
NP_443204.1	LRG1	1	1	1	1	leucine-rich alpha-2-glycoprotein precursor [Homo sapiens]	38	2.88	2.88
NP_000530.1	RHO	1	1	#N/A	#N/A	rhodopsin [Homo sapiens]	39	13.22	#N/A
NP_000691.1	ANXA1	3	4	3	3	annexin A1 [Homo sapiens]	39	13.01	11.56
NP_001010868.2	C6orf163	#N/A	#N/A	1	1	uncharacterized protein C6orf163 [Homo sapiens]	39	#N/A	3.34
NP_001613.2	AHSG	1	2	1	2	alpha-2-HS-glycoprotein preproprotein [Homo sapiens]	39	2.72	2.72
NP_001624.1	AMBP	9	16	9	18	protein AMBP preproprotein [Homo sapiens]	39	32.1	31.25
NP_065734.5	ADORA3	1	1	#N/A	#N/A	adenosine receptor A3 isoform 1 [Homo sapiens]	39	14.99	#N/A
NP_066275.3	HPR	21	237	22	215	haptoglobin-related protein precursor [Homo sapiens]	39	25.86	21.55
NP_078995.2	GRTP1	#N/A	#N/A	1	1	growth hormone-regulated TBC protein 1 [Homo sapiens]	39	#N/A	7.14
NP_113667.1	INHBE	3	4	1	3	inhibin beta E chain precursor [Homo sapiens]	39	11.43	3.43
NP_690849.1	CHST13	1	1	#N/A	#N/A	carbohydrate sulfotransferase 13 precursor [Homo sapiens]	39	3.23	#N/A
NP_000437.3	PON1	1	1	1	1	serum paraoxonase/arylesterase 1 precursor [Homo sapiens]	40	3.94	3.94
NP_000582.1	CD14	6	11	4	7	monocyte differentiation antigen CD14 precursor [Homo sapiens]	40	23.2	20.53
NP_001002858.1	ANXA2	11	34	13	39	annexin A2 isoform 1 [Homo sapiens]	40	35.85	38.38
NP_001029025.1	RPL3	1	1	1	1	60S ribosomal protein L3 isoform b [Homo sapiens]	40	3.39	3.39
NP_002655.2	PLEK	1	1	#N/A	#N/A	pleckstrin [Homo sapiens]	40	4	#N/A
NP_006807.1	LMAN2	#N/A	#N/A	1	1	vesicular integral-membrane protein VIP36 precursor [Homo sapiens]	40	#N/A	3.09
NP_037489.1	PURG	#N/A	#N/A	1	1	purine-rich element-binding protein gamma isoform A [Homo sapiens]	40	#N/A	2.88
NP_060347.2	SLC35F6	1	1	#N/A	#N/A	transmembrane protein C2orf18 precursor [Homo sapiens]	40	3.23	#N/A
NP_998776.1	SLC25A3	1	2	1	1	phosphate carrier protein, mitochondrial isoform b precursor [Homo sapiens]	40	3.6	3.6
NP_001094382.1	BEND7	#N/A	#N/A	1	2	BEN domain-containing protein 7 isoform 2 [Homo sapiens]	41	#N/A	3.74
NP_001160070.1	APOA5	#N/A	#N/A	1	1	apolipoprotein A-V precursor [Homo sapiens]	41	#N/A	5.46
NP_001171926.1	RNF32	1	1	1	1	RING finger protein 32 [Homo sapiens]	41	2.49	1.66
NP_001242910.1	CREB3L4	#N/A	#N/A	1	1	cyclic AMP-responsive element-binding protein 3-like protein 4 isoform 2 [Homo sapiens]	41	#N/A	3.47
NP_006430.1	MAB21L2	#N/A	#N/A	1	1	protein mab-21-like 2 [Homo sapiens]	41	#N/A	5.29
NP_060450.2	LIMS2	1	1	#N/A	#N/A	LIM and senescent cell antigen-like-containing domain protein 2 isoform 2 [Homo sapiens]	41	5.48	#N/A
NP_110416.1	HM13	1	1	#N/A	#N/A	minor histocompatibility antigen H13 isoform 1 [Homo sapiens]	41	6.37	#N/A
NP_001188477.1	SLC16A4	1	1	#N/A	#N/A	monocarboxylate transporter 5 isoform 4 [Homo sapiens]	42	2.88	#N/A
NP_001230073.1	NUSAP1	1	1	#N/A	#N/A	nucleolar and spindle-associated protein 1 isoform 6 [Homo sapiens]	42	3.97	#N/A
NP_001605.1	ACTG1	14	108	12	84	actin, cytoplasmic 2 [Homo sapiens]	42	53.6	42.67
NP_002757.2	PRPSAP1	1	1	#N/A	#N/A	phosphoribosyl pyrophosphate synthase-associated protein 1 [Homo sapiens]	42	1.56	#N/A
NP_056455.3	SERBP1	1	1	1	1	plasminogen activator inhibitor 1 RNA-binding protein isoform 4 [Homo sapiens]	42	4.13	4.13
NP_073562.1	FANCF	#N/A	#N/A	1	1	Fanconi anemia group F protein [Homo sapiens]	42	#N/A	3.21
NP_149126.1	PDGFD	1	1	#N/A	#N/A	platelet-derived growth factor D isoform 2 precursor [Homo sapiens]	42	2.47	#N/A
NP_997403.1	RTN4	#N/A	#N/A	2	3	reticulon-4 isoform D [Homo sapiens]	42	9.69	6.89
NP_055153.1	PISD	#N/A	#N/A	1	1	phosphatidylserine decarboxylase proenzyme [Homo sapiens]	43	#N/A	2.13
NP_057479.2	PTPLAD1	2	2	#N/A	#N/A	3-hydroxyacyl-CoA dehydratase 3 [Homo sapiens]	43	9.67	#N/A
NP_710154.1	IKBIP	#N/A	#N/A	1	1	inhibitor of nuclear factor kappa-B kinase-interacting protein isoform 1 [Homo sapiens]	43	#N/A	2.65
NP_942140.2	SFTPB	#N/A	#N/A	1	1	pulmonary surfactant-associated protein B precursor [Homo sapiens]	43	#N/A	3.05
NP_000651.3	TGFB1	1	1	1	1	transforming growth factor beta-1 precursor [Homo sapiens]	44	3.33	3.33
NP_001243666.1	GDAP1L1	#N/A	#N/A	1	1	ganglioside-induced differentiation-associated protein 1-like 1 isoform 1 [Homo sapiens]	44	#N/A	7.77
NP_005902.1	MAT2A	1	3	1	3	S-adenosylmethionine synthase isoform type-2 [Homo sapiens]	44	3.8	3.8
NP_055179.1	GAPDHS	1	7	1	6	glyceraldehyde-3-phosphate dehydrogenase, testis-specific [Homo sapiens]	44	4.17	4.17
NP_658986.1	PROKR2	#N/A	#N/A	1	1	prokineticin receptor 2 [Homo sapiens]	44	#N/A	5.47
NP_000282.1	PGK1	2	3	2	2	phosphoglycerate kinase 1 [Homo sapiens]	45	6.71	7.67
NP_000473.2	APOA4	28	147	27	151	apolipoprotein A-IV precursor [Homo sapiens]	45	65.15	67.93
NP_001002257.1	LCLAT1	1	1	#N/A	#N/A	lysocardiolipin acyltransferase 1 isoform 2 [Homo sapiens]	45	2.66	#N/A
NP_001087195.1	SEPP1	2	10	2	11	selenoprotein P isoform 2 [Homo sapiens]	45	5.6	5.6
NP_001090.2	ACPP	#N/A	#N/A	1	1	prostatic acid phosphatase isoform PAP precursor [Homo sapiens]	45	#N/A	6.99
NP_001138615.1	HTR3D	1	1	#N/A	#N/A	5-hydroxytryptamine receptor 3D isoform 1 precursor [Homo sapiens]	45	11.88	#N/A
NP_001139528.1	MBOAT7	3	3	#N/A	#N/A	lysophospholipid acyltransferase 7 isoform 2 [Homo sapiens]	45	9.02	#N/A
NP_001230106.1	ALDOA	1	2	1	2	fructose-bisphosphate aldolase A isoform 2 [Homo sapiens]	45	3.35	3.35
NP_001900.1	CTSD	6	14	6	9	cathepsin D preproprotein [Homo sapiens]	45	18.69	18.69
NP_002172.2	IHH	4	5	5	6	indian hedgehog protein precursor [Homo sapiens]	45	17.76	17.03
NP_005134.1	HP	56	561	49	517	haptoglobin isoform 1 preproprotein [Homo sapiens]	45	37.68	37.93
NP_005552.3	LAMP1	#N/A	#N/A	1	1	lysosome-associated membrane glycoprotein 1 precursor [Homo sapiens]	45	#N/A	2.64
NP_008850.1	SERPINB3	3	4	4	8	serpin B3 [Homo sapiens]	45	8.21	12.56
NP_055199.1	ACAD8	1	1	1	2	isobutyryl-CoA dehydrogenase, mitochondrial [Homo sapiens]	45	5.06	5.06
NP_115679.2	HSDL2	1	1	#N/A	#N/A	hydroxysteroid dehydrogenase-like protein 2 isoform 1 [Homo sapiens]	45	2.87	#N/A
NP_859530.1	CERS2	1	1	#N/A	#N/A	ceramide synthase 2 [Homo sapiens]	45	4.21	#N/A
NP_001239200.1	FAM69A	#N/A	#N/A	1	1	protein FAM69A isoform 4 [Homo sapiens]	46	#N/A	1.49
NP_001407.1	EIF4A1	1	1	#N/A	#N/A	eukaryotic initiation factor 4A-I isoform 1 [Homo sapiens]	46	2.96	#N/A
NP_002423.1	MNDA	1	1	1	1	myeloid cell nuclear differentiation antigen [Homo sapiens]	46	2.95	2.95
NP_116584.2	MAPKAPK2	#N/A	#N/A	1	1	MAP kinase-activated protein kinase 2 isoform 2 [Homo sapiens]	46	#N/A	5.25
NP_536722.1	SERPINB12	3	14	4	12	serpin B12 [Homo sapiens]	46	9.38	15.06
NP_663318.1	APOL1	1	1	1	1	apolipoprotein L1 isoform b precursor [Homo sapiens]	46	3.62	3.62
NP_976227.1	PDLIM7	1	1	1	1	PDZ and LIM domain protein 7 isoform 2 [Homo sapiens]	46	2.6	2.6
NP_000286.3	SERPINA1	35	454	37	428	alpha-1-antitrypsin precursor [Homo sapiens]	47	62.68	61
NP_001419.1	ENO1	3	6	7	8	alpha-enolase isoform 1 [Homo sapiens]	47	9.45	23.96
NP_001600.1	ACADSB	#N/A	#N/A	1	1	short/branched chain specific acyl-CoA dehydrogenase, mitochondrial precursor [Homo sapiens]	47	#N/A	3.01
NP_001966.1	ENO2	1	1	#N/A	#N/A	gamma-enolase [Homo sapiens]	47	2.07	4.15
NP_004648.1	SDPR	3	6	4	7	serum deprivation-response protein [Homo sapiens]	47	11.06	15.06
NP_057436.2	CPA4	1	1	#N/A	#N/A	carboxypeptidase A4 preproprotein [Homo sapiens]	47	2.38	#N/A
NP_067636.1	PLEKHA2	1	1	#N/A	#N/A	pleckstrin homology domain-containing family A member 2 [Homo sapiens]	47	6.59	#N/A
NP_776249.1	SERPINA12	1	1	#N/A	#N/A	serpin A12 precursor [Homo sapiens]	47	2.42	#N/A
NP_000678.1	AHCY	4	7	1	4	adenosylhomocysteinase isoform 1 [Homo sapiens]	48	8.1	2.78
NP_000721.1	CCKAR	#N/A	#N/A	1	1	cholecystokinin receptor type A [Homo sapiens]	48	#N/A	11.21
NP_000884.1	KNG1	10	30	10	26	kininogen-1 isoform 2 precursor [Homo sapiens]	48	26.23	24.59
NP_001076.2	SERPINA3	#N/A	#N/A	3	5	alpha-1-antichymotrypsin precursor [Homo sapiens]	48	#N/A	10.87
NP_003891.1	SQSTM1	1	2	1	1	sequestosome-1 isoform 1 [Homo sapiens]	48	5.23	5.23
NP_004334.1	CALR	1	1	#N/A	#N/A	calreticulin precursor [Homo sapiens]	48	3.12	#N/A
NP_085153.1	KIAA1715	#N/A	#N/A	2	2	protein lunapark [Homo sapiens]	48	#N/A	6.31
NP_001020117.1	ASL	#N/A	#N/A	1	1	argininosuccinate lyase isoform 3 [Homo sapiens]	49	#N/A	5.02
NP_001020376.1	AP2M1	#N/A	#N/A	1	1	AP-2 complex subunit mu isoform b [Homo sapiens]	49	#N/A	2.08
NP_002744.1	MAPK10	1	1	1	2	mitogen-activated protein kinase 10 isoform 1 [Homo sapiens]	49	2.37	2.37
NP_004198.1	SLC16A3	1	1	#N/A	#N/A	monocarboxylate transporter 4 [Homo sapiens]	49	2.8	#N/A
NP_009163.2	HRH3	1	3	1	4	histamine H3 receptor [Homo sapiens]	49	2.7	2.7
NP_062543.1	HNRNPH2	#N/A	#N/A	1	1	heterogeneous nuclear ribonucleoprotein H2 [Homo sapiens]	49	#N/A	3.79
NP_612385.2	TTC5	#N/A	#N/A	1	1	tetratricopeptide repeat protein 5 [Homo sapiens]	49	#N/A	2.95
NP_835465.2	GSDMA	2	2	1	1	gasdermin-A [Homo sapiens]	49	6.74	2.92
NP_000184.1	SHH	3	3	1	1	sonic hedgehog protein preproprotein [Homo sapiens]	50	8.01	1.95
NP_001159574.1	NDUFV1	#N/A	#N/A	1	1	NADH dehydrogenase [ubiquinone] flavoprotein 1, mitochondrial isoform 2 precursor [Homo sapiens]	50	#N/A	2.86
NP_001393.1	EEF1A1	7	21	6	21	elongation factor 1-alpha 1 [Homo sapiens]	50	21.21	17.53
NP_001949.1	EEF1A2	6	16	#N/A	#N/A	elongation factor 1-alpha 2 [Homo sapiens]	50	20.52	14.9
NP_002818.1	PTPN1	1	1	1	1	tyrosine-protein phosphatase non-receptor type 1 [Homo sapiens]	50	2.53	2.53
NP_006073.2	TUBA1B	7	12	8	46	tubulin alpha-1B chain [Homo sapiens]	50	24.83	27.05
NP_006079.1	TUBB4B	5	17	6	13	tubulin beta-4B chain [Homo sapiens]	50	15.73	17.08
NP_006229.1	PPARD	2	2	#N/A	#N/A	peroxisome proliferator-activated receptor delta isoform 1 [Homo sapiens]	50	8.16	#N/A
XP_003846608.1	#N/A	#N/A	#N/A	2	2	PREDICTED: keratin, type II cuticular Hb3 isoform 2 [Homo sapiens]	50	#N/A	6.9
NP_001032248.1	ACOT9	1	1	#N/A	#N/A	acyl-coenzyme A thioesterase 9, mitochondrial isoform a precursor [Homo sapiens]	51	4.02	#N/A
NP_001248375.1	TXNRD1	1	2	#N/A	#N/A	thioredoxin reductase 1, cytoplasmic isoform 5 [Homo sapiens]	51	5.42	#N/A
NP_001406.1	EIF2S3	1	1	#N/A	#N/A	eukaryotic translation initiation factor 2 subunit 3 [Homo sapiens]	51	2.75	#N/A
NP_002131.2	HNRNPK	#N/A	#N/A	4	5	heterogeneous nuclear ribonucleoprotein K isoform a [Homo sapiens]	51	#N/A	11.21
NP_002766.1	HTRA1	#N/A	#N/A	1	1	serine protease HTRA1 precursor [Homo sapiens]	51	#N/A	7.5
NP_004508.1	ILK	1	1	#N/A	#N/A	integrin-linked protein kinase [Homo sapiens]	51	2.21	#N/A
NP_006705.1	SMPDL3A	#N/A	#N/A	1	1	acid sphingomyelinase-like phosphodiesterase 3a precursor [Homo sapiens]	51	#N/A	4.64
NP_057270.1	SERPINA10	1	1	1	1	protein Z-dependent protease inhibitor precursor [Homo sapiens]	51	3.6	2.48
NP_068656.2	FGG	1	1	#N/A	#N/A	fibrinogen gamma chain isoform gamma-B precursor [Homo sapiens]	51	3.31	#N/A
NP_694998.1	TMEM151A	#N/A	#N/A	1	1	transmembrane protein 151A [Homo sapiens]	51	#N/A	1.71
NP_000124.1	F9	4	7	5	9	coagulation factor IX preproprotein [Homo sapiens]	52	9.76	13.23
NP_000303.1	PROC	1	4	1	3	vitamin K-dependent protein C preproprotein [Homo sapiens]	52	2.82	2.82
NP_000604.1	HPX	11	36	11	40	hemopexin precursor [Homo sapiens]	52	30.09	29
NP_001008777.2	FBXO47	#N/A	#N/A	1	1	F-box only protein 47 [Homo sapiens]	52	#N/A	6.86
NP_001185967.1	SERINC2	1	1	#N/A	#N/A	serine incorporator 2 isoform 4 [Homo sapiens]	52	1.72	#N/A
NP_001255.3	CDSN	3	22	3	29	corneodesmosin precursor [Homo sapiens]	52	11.15	11.15
NP_001822.3	CLU	4	7	6	9	clusterin preproprotein [Homo sapiens]	52	14.03	19.15
NP_002998.1	SEMG1	#N/A	#N/A	1	1	semenogelin-1 preproprotein [Homo sapiens]	52	#N/A	3.03
NP_004256.1	FADS2	1	1	#N/A	#N/A	fatty acid desaturase 2 [Homo sapiens]	52	2.48	#N/A
NP_006358.1	CAP1	2	2	1	1	adenylyl cyclase-associated protein 1 [Homo sapiens]	52	6.11	3.37
NP_056195.3	SAMM50	#N/A	#N/A	1	1	sorting and assembly machinery component 50 homolog [Homo sapiens]	52	#N/A	4.26
NP_061895.3	TMX3	#N/A	#N/A	1	1	protein disulfide-isomerase TMX3 precursor [Homo sapiens]	52	#N/A	2.42
NP_940969.3	SIMC1	#N/A	#N/A	1	1	uncharacterized protein C5orf25 [Homo sapiens]	52	#N/A	2.63
NP_997011.1	PAOX	1	1	#N/A	#N/A	peroxisomal N(1)-acetyl-spermine/spermidine oxidase isoform 4 [Homo sapiens]	52	3.5	#N/A
NP_000020.1	AGT	11	25	10	23	angiotensinogen preproprotein [Homo sapiens]	53	26.8	23.92
NP_000377.1	BLMH	2	3	3	5	bleomycin hydrolase [Homo sapiens]	53	5.05	8.13
NP_000479.1	SERPINC1	12	31	13	31	antithrombin-III precursor [Homo sapiens]	53	36.21	33.62
NP_002622.2	PGD	2	2	1	1	6-phosphogluconate dehydrogenase, decarboxylating [Homo sapiens]	53	6	3.52
NP_004951.1	FUS	1	3	1	1	RNA-binding protein FUS isoform 1 [Homo sapiens]	53	2.66	2.66
NP_006406.1	SPTLC1	2	2	2	2	serine palmitoyltransferase 1 isoform a [Homo sapiens]	53	5.92	5.92
NP_038474.2	MKRN1	1	1	#N/A	#N/A	E3 ubiquitin-protein ligase makorin-1 isoform 1 [Homo sapiens]	53	2.49	#N/A
NP_055294.1	ADAMDEC1	1	1	2	2	ADAM DEC1 isoform 1 precursor [Homo sapiens]	53	2.77	6.38
NP_060829.2	UFSP2	1	1	#N/A	#N/A	ufm1-specific protease 2 [Homo sapiens]	53	3.84	#N/A
NP_112593.2	KATNAL2	1	2	#N/A	#N/A	katanin p60 ATPase-containing subunit A-like 2 [Homo sapiens]	53	3.22	#N/A
NP_000629.3	VTN	6	31	7	30	vitronectin precursor [Homo sapiens]	54	13.39	15.48
NP_001012277.1	PRAMEF7	#N/A	#N/A	1	1	PRAME family member 7 [Homo sapiens]	54	#N/A	5.49
NP_001018080.1	CORO1B	1	1	#N/A	#N/A	coronin-1B [Homo sapiens]	54	1.43	#N/A
NP_001161066.1	CTSA	1	1	#N/A	#N/A	lysosomal protective protein isoform c precursor [Homo sapiens]	54	2.7	#N/A
NP_002034.3	GABRR2	#N/A	#N/A	1	1	gamma-aminobutyric acid receptor subunit rho-2 precursor [Homo sapiens]	54	#N/A	2.58
NP_003371.2	VIM	5	6	8	16	vimentin [Homo sapiens]	54	12.88	19.96
NP_055310.1	ANGPTL3	#N/A	#N/A	1	1	angiopoietin-related protein 3 precursor [Homo sapiens]	54	#N/A	3.04
NP_061956.2	TRMT13	1	1	#N/A	#N/A	tRNA guanosine-2'-O-methyltransferase TRM13 homolog [Homo sapiens]	54	2.91	#N/A
NP_570602.2	A1BG	5	19	5	13	alpha-1B-glycoprotein precursor [Homo sapiens]	54	13.13	13.13
NP_000495.1	F10	5	15	4	13	coagulation factor X preproprotein [Homo sapiens]	55	11.27	9.84
NP_000925.2	SERPINF2	7	17	8	19	alpha-2-antiplasmin isoform a precursor [Homo sapiens]	55	20.16	18.33
NP_001094101.1	PRAMEF22	1	1	1	1	PRAME family member 22 [Homo sapiens]	55	5.2	5.2
NP_001191236.1	GC	1	4	3	3	vitamin D-binding protein isoform 3 precursor [Homo sapiens]	55	3.65	9.94
NP_003477.4	SLC7A5	1	1	#N/A	#N/A	large neutral amino acids transporter small subunit 1 [Homo sapiens]	55	3.55	#N/A
NP_004959.2	ICA1	1	1	#N/A	#N/A	islet cell autoantigen 1 [Homo sapiens]	55	2.9	#N/A
NP_037416.1	POLM	1	1	#N/A	#N/A	DNA-directed DNA/RNA polymerase mu [Homo sapiens]	55	2.83	#N/A
NP_055022.2	CD5	#N/A	#N/A	1	1	T-cell surface glycoprotein CD5 precursor [Homo sapiens]	55	#N/A	2.42
NP_055851.1	ENDOD1	#N/A	#N/A	2	2	endonuclease domain-containing 1 protein precursor [Homo sapiens]	55	#N/A	5.4
NP_060704.2	STEAP3	1	1	2	2	metalloreductase STEAP3 isoform b [Homo sapiens]	55	2.25	5.53
NP_061130.1	ZNF395	#N/A	#N/A	1	1	zinc finger protein 395 [Homo sapiens]	55	#N/A	6.43
NP_000758.1	CYP2B6	#N/A	#N/A	1	1	cytochrome P450 2B6 precursor [Homo sapiens]	56	#N/A	2.24
NP_001092281.1	SEPT8	1	1	#N/A	#N/A	septin-8 isoform a [Homo sapiens]	56	2.48	#N/A
NP_002263.3	KRT4	4	36	3	47	keratin, type II cytoskeletal 4 [Homo sapiens]	56	7.88	4.81
NP_005132.2	FGB	2	3	1	2	fibrinogen beta chain isoform 1 preproprotein [Homo sapiens]	56	6.11	3.67
NP_997303.2	SLC2A7	#N/A	#N/A	1	1	solute carrier family 2, facilitated glucose transporter member 7 [Homo sapiens]	56	#N/A	2.73
NP_000777.1	CYP51A1	#N/A	#N/A	2	3	lanosterol 14-alpha demethylase isoform 1 precursor [Homo sapiens]	57	#N/A	4.32
NP_000909.2	P4HB	2	2	1	1	protein disulfide-isomerase precursor [Homo sapiens]	57	5.51	1.97
NP_001677.2	ATP5B	2	2	6	8	ATP synthase subunit beta, mitochondrial precursor [Homo sapiens]	57	4.73	15.31
NP_005619.1	SLC1A5	2	2	#N/A	#N/A	neutral amino acid transporter B(0) isoform 1 [Homo sapiens]	57	5.55	#N/A
NP_006614.2	PHGDH	#N/A	#N/A	1	1	D-3-phosphoglycerate dehydrogenase [Homo sapiens]	57	#N/A	2.25
NP_055319.1	RABGEF1	3	8	5	13	rab5 GDP/GTP exchange factor [Homo sapiens]	57	8.15	10.18
NP_542119.1	SLC32A1	#N/A	#N/A	1	1	vesicular inhibitory amino acid transporter [Homo sapiens]	57	#N/A	2.1
NP_938015.1	SMYD1	1	1	#N/A	#N/A	SET and MYND domain-containing protein 1 [Homo sapiens]	57	2.24	#N/A
NP_001026976.1	ALDH3A2	7	9	6	8	fatty aldehyde dehydrogenase isoform 1 [Homo sapiens]	58	18.5	15.35
NP_005561.1	LMAN1	1	1	3	3	protein ERGIC-53 precursor [Homo sapiens]	58	1.57	7.84
NP_733746.1	SIAE	#N/A	#N/A	1	1	sialate O-acetylesterase isoform 1 precursor [Homo sapiens]	58	#N/A	1.91
NP_858056.2	ANKS1B	#N/A	#N/A	1	1	ankyrin repeat and sterile alpha motif domain-containing protein 1B isoform b [Homo sapiens]	58	#N/A	5.88
NP_872270.1	PKM	1	1	6	9	pyruvate kinase isozymes M1/M2 isoform b [Homo sapiens]	58	2.07	15.25
NP_000889.3	MAOB	3	3	5	6	amine oxidase [flavin-containing] B [Homo sapiens]	59	5.19	13.46
NP_001035879.1	PSPC1	1	1	#N/A	#N/A	paraspeckle component 1 [Homo sapiens]	59	1.91	#N/A
NP_001093252.1	GGT5	2	2	3	3	gamma-glutamyltransferase 5 isoform c [Homo sapiens]	59	4.33	6.5
NP_003411.3	ZNF35	#N/A	#N/A	1	1	zinc finger protein 35 [Homo sapiens]	59	#N/A	1.71
NP_006420.1	CCT7	#N/A	#N/A	1	1	T-complex protein 1 subunit eta isoform a [Homo sapiens]	59	#N/A	4.05
NP_000231.1	MAOA	4	4	9	12	amine oxidase [flavin-containing] A isoform 1 [Homo sapiens]	60	7.59	22.58
NP_000403.1	HRG	17	60	19	63	histidine-rich glycoprotein precursor [Homo sapiens]	60	33.9	39.24
NP_001001937.1	ATP5A1	6	7	11	12	ATP synthase subunit alpha, mitochondrial isoform a precursor [Homo sapiens]	60	15.01	24.05
NP_001171485.1	PCCB	#N/A	#N/A	1	1	propionyl-CoA carboxylase beta chain, mitochondrial isoform 2 [Homo sapiens]	60	#N/A	2.68
NP_001743.1	CAT	7	15	4	9	catalase [Homo sapiens]	60	16.89	8.92
NP_008825.4	FMO3	2	2	4	4	dimethylaniline monooxygenase [N-oxide-forming] 3 [Homo sapiens]	60	4.32	8.65
NP_036205.1	CCT5	#N/A	#N/A	1	2	T-complex protein 1 subunit epsilon [Homo sapiens]	60	#N/A	3.14
NP_055577.1	DHCR24	#N/A	#N/A	2	3	delta(24)-sterol reductase precursor [Homo sapiens]	60	#N/A	4.26
NP_060309.2	LPCAT2	1	1	#N/A	#N/A	lysophosphatidylcholine acyltransferase 2 [Homo sapiens]	60	4.04	#N/A
NP_067010.3	CYP4F11	1	1	2	2	cytochrome P450 4F11 precursor [Homo sapiens]	60	3.05	4.58
NP_653310.2	PUS10	#N/A	#N/A	1	1	putative tRNA pseudouridine synthase Pus10 [Homo sapiens]	60	#N/A	2.27
NP_659416.1	RBM46	1	1	#N/A	#N/A	probable RNA-binding protein 46 [Homo sapiens]	60	5.25	#N/A
NP_001063.2	UGT1A6	3	3	4	6	UDP-glucuronosyltransferase 1-6 isoform 1 precursor [Homo sapiens]	61	8.27	8.83
NP_001070143.1	ZNF626	#N/A	#N/A	1	1	zinc finger protein 626 isoform 1 [Homo sapiens]	61	#N/A	1.7
NP_001071092.1	ZNF846	1	1	#N/A	#N/A	zinc finger protein 846 [Homo sapiens]	61	2.81	#N/A
NP_001159506.1	SBSN	3	17	3	17	suprabasin isoform 1 precursor [Homo sapiens]	61	18.31	18.31
NP_002147.2	HSPD1	1	2	2	5	60 kDa heat shock protein, mitochondrial [Homo sapiens]	61	4.36	6.81
NP_005262.1	GLUD1	#N/A	#N/A	1	2	glutamate dehydrogenase 1, mitochondrial precursor [Homo sapiens]	61	#N/A	2.15
NP_056274.3	ATL3	3	3	1	1	atlastin-3 [Homo sapiens]	61	8.69	2.03
NP_740746.4	GPR97	#N/A	#N/A	1	1	probable G-protein coupled receptor 97 precursor [Homo sapiens]	61	#N/A	5.46
XP_003119610.1	#N/A	1	1	#N/A	#N/A	PREDICTED: uncharacterized protein LOC100507747 [Homo sapiens]	61	3.47	#N/A
XP_003403812.1	#N/A	#N/A	#N/A	1	1	PREDICTED: zinc finger protein 167 [Homo sapiens]	61	#N/A	4.91
NP_001071107.1	NXPE4	1	1	#N/A	#N/A	NXPE family member 4 isoform 1 precursor [Homo sapiens]	62	4.6	#N/A
NP_001171546.1	ASNS	1	1	#N/A	#N/A	asparagine synthetase [glutamine-hydrolyzing] isoform b [Homo sapiens]	62	4.81	#N/A
NP_001439.2	GPC4	1	1	#N/A	#N/A	glypican-4 precursor [Homo sapiens]	62	6.12	#N/A
NP_110409.2	CLPTM1L	1	1	#N/A	#N/A	cleft lip and palate transmembrane protein 1-like protein [Homo sapiens]	62	2.04	#N/A
NP_443122.3	PGLYRP2	1	2	1	2	N-acetylmuramoyl-L-alanine amidase precursor [Homo sapiens]	62	2.26	2.26
NP_653281.2	ZNF18	1	1	#N/A	#N/A	zinc finger protein 18 [Homo sapiens]	62	3.1	#N/A
NP_778253.2	KRT77	10	21	10	27	keratin, type II cytoskeletal 1b [Homo sapiens]	62	18.69	18.34
NP_001728.1	C9	2	2	#N/A	#N/A	complement component C9 precursor [Homo sapiens]	63	3.94	#N/A
NP_001981.2	EYA3	#N/A	#N/A	1	1	eyes absent homolog 3 [Homo sapiens]	63	#N/A	5.93
NP_003892.2	SGPL1	#N/A	#N/A	1	1	sphingosine-1-phosphate lyase 1 [Homo sapiens]	63	#N/A	2.82
NP_064555.2	NCLN	1	1	2	2	nicalin precursor [Homo sapiens]	63	1.95	4.26
NP_705898.1	CPNE8	1	1	#N/A	#N/A	copine-8 [Homo sapiens]	63	2.66	#N/A
XP_003960592.1	#N/A	1	1	2	2	PREDICTED: tetratricopeptide repeat protein 6-like isoform 2 [Homo sapiens]	63	3.8	5.24
NP_001020402.1	KPRP	#N/A	#N/A	1	4	keratinocyte proline-rich protein [Homo sapiens]	64	#N/A	1.55
NP_001189787.1	ECM1	1	1	1	1	extracellular matrix protein 1 isoform 3 precursor [Homo sapiens]	64	2.29	2.29
NP_002386.1	ME1	#N/A	#N/A	1	1	NADP-dependent malic enzyme [Homo sapiens]	64	#N/A	3.67
NP_003744.1	EIF3D	#N/A	#N/A	1	1	eukaryotic translation initiation factor 3 subunit D [Homo sapiens]	64	#N/A	2.55
NP_058544.3	SHC3	#N/A	#N/A	1	1	SHC-transforming protein 3 [Homo sapiens]	64	#N/A	2.19
NP_064516.2	UBQLN4	3	25	#N/A	#N/A	ubiquilin-4 [Homo sapiens]	64	5.99	3.33
NP_940885.2	RUFY4	1	1	2	3	RUN and FYVE domain-containing protein 4 [Homo sapiens]	64	2.28	4.55
NP_000553.1	C8A	#N/A	#N/A	1	1	complement component C8 alpha chain precursor [Homo sapiens]	65	#N/A	2.91
NP_001243389.1	CPSF3L	#N/A	#N/A	1	1	integrator complex subunit 11 isoform 3 [Homo sapiens]	65	#N/A	5.08
NP_003930.1	BTRC	1	1	#N/A	#N/A	F-box/WD repeat-containing protein 1A isoform 2 [Homo sapiens]	65	1.58	#N/A
NP_004472.1	GALNT2	#N/A	#N/A	1	3	polypeptide N-acetylgalactosaminyltransferase 2 precursor [Homo sapiens]	65	#N/A	2.1
NP_005558.1	LGALS3BP	1	2	1	3	galectin-3-binding protein precursor [Homo sapiens]	65	2.22	2.22
NP_005563.1	LMNA	5	6	5	6	lamin isoform C [Homo sapiens]	65	9.62	9.79
NP_775806.2	CLEC4F	#N/A	#N/A	1	1	C-type lectin domain family 4 member F isoform 1 [Homo sapiens]	65	#N/A	1.02
NP_000116.2	ESR1	#N/A	#N/A	1	1	estrogen receptor [Homo sapiens]	66	#N/A	1.68
NP_000195.2	CFI	2	2	2	2	complement factor I preproprotein [Homo sapiens]	66	2.4	2.4
NP_001013669.1	FAM227A	1	1	1	1	putative uncharacterized protein LOC388900 [Homo sapiens]	66	1.93	2.81
NP_001923.2	MPP3	1	1	#N/A	#N/A	MAGUK p55 subfamily member 3 [Homo sapiens]	66	4.79	#N/A
NP_004961.1	IGFALS	2	2	1	1	insulin-like growth factor-binding protein complex acid labile subunit isoform 2 precursor [Homo sapiens]	66	5.12	2.64
NP_004986.1	MMP14	#N/A	#N/A	2	2	matrix metalloproteinase-14 preproprotein [Homo sapiens]	66	#N/A	3.61
NP_006816.2	CKAP4	9	9	11	15	cytoskeleton-associated protein 4 [Homo sapiens]	66	22.09	24.92
NP_038472.2	UBQLN2	3	36	3	39	ubiquilin-2 [Homo sapiens]	66	5.77	5.77
NP_056417.2	TOR1AIP1	1	1	1	1	torsin-1A-interacting protein 1 isoform 2 [Homo sapiens]	66	2.06	2.06
XP_003960421.1	C6orf183	#N/A	#N/A	1	1	PREDICTED: putative uncharacterized protein C6orf183 [Homo sapiens]	66	#N/A	2.08
NP_054735.3	SACM1L	1	1	1	1	phosphatidylinositide phosphatase SAC1 [Homo sapiens]	67	1.7	1.87
NP_060220.3	RETSAT	#N/A	#N/A	1	1	all-trans-retinol 13,14-reductase precursor [Homo sapiens]	67	#N/A	2.13
NP_997190.1	EFCAB12	#N/A	#N/A	1	1	EF-hand calcium-binding domain-containing protein 12 [Homo sapiens]	67	#N/A	5.07
NP_000496.2	F12	1	1	#N/A	#N/A	coagulation factor XII precursor [Homo sapiens]	68	1.46	#N/A
NP_001029031.1	ACADVL	#N/A	#N/A	1	1	very long-chain specific acyl-CoA dehydrogenase, mitochondrial isoform 2 precursor [Homo sapiens]	68	#N/A	1.9
NP_002435.1	MSN	1	1	1	1	moesin [Homo sapiens]	68	2.43	2.43
NP_075067.2	VPS33A	#N/A	#N/A	1	1	vacuolar protein sorting-associated protein 33A [Homo sapiens]	68	#N/A	1.68
NP_079197.3	POF1B	3	5	1	1	protein POF1B [Homo sapiens]	68	6.28	1.87
NP_998763.2	ZNF543	#N/A	#N/A	1	1	zinc finger protein 543 [Homo sapiens]	68	#N/A	3.83
NP_000468.1	ALB	55	378	55	424	serum albumin preproprotein [Homo sapiens]	69	68.64	67.82
NP_001124.1	AFM	#N/A	#N/A	1	1	afamin precursor [Homo sapiens]	69	#N/A	2.84
NP_002941.1	RPN1	3	3	#N/A	#N/A	dolichyl-diphosphooligosaccharide--protein glycosyltransferase subunit 1 precursor [Homo sapiens]	69	6.43	#N/A
NP_002942.2	RPN2	6	7	4	4	dolichyl-diphosphooligosaccharide--protein glycosyltransferase subunit 2 isoform 1 precursor [Homo sapiens]	69	19.33	13.63
NP_057710.3	MEX3C	#N/A	#N/A	1	1	RNA-binding E3 ubiquitin-protein ligase MEX3C [Homo sapiens]	69	#N/A	5.31
NP_000497.1	F2	10	21	14	31	prothrombin preproprotein [Homo sapiens]	70	19.13	29.42
NP_004892.1	ENTPD4	1	1	#N/A	#N/A	ectonucleoside triphosphate diphosphohydrolase 4 isoform a [Homo sapiens]	70	5.52	#N/A
NP_005518.3	HSPA1L	4	11	5	16	heat shock 70 kDa protein 1-like [Homo sapiens]	70	8.58	8.89
NP_036428.1	GAB2	1	2	#N/A	#N/A	GRB2-associated-binding protein 2 isoform b [Homo sapiens]	70	3.76	#N/A
NP_001139540.1	CAPN2	#N/A	#N/A	1	1	calpain-2 catalytic subunit isoform 2 [Homo sapiens]	71	#N/A	3.86
NP_001519.1	HGFAC	1	1	1	1	hepatocyte growth factor activator preproprotein [Homo sapiens]	71	2.9	2.9
NP_003190.1	TCF4	1	1	#N/A	#N/A	transcription factor 4 isoform b [Homo sapiens]	71	1.95	#N/A
NP_005178.4	CBFA2T3	1	1	#N/A	#N/A	protein CBFA2T3 isoform 1 [Homo sapiens]	71	3.68	#N/A
NP_006588.1	HSPA8	5	10	#N/A	#N/A	heat shock cognate 71 kDa protein isoform 1 [Homo sapiens]	71	8.98	6.5
NP_055044.1	SLC6A11	1	1	#N/A	#N/A	sodium- and chloride-dependent GABA transporter 3 [Homo sapiens]	71	2.22	#N/A
NP_001164608.1	STRBP	1	1	#N/A	#N/A	spermatid perinuclear RNA-binding protein isoform 2 [Homo sapiens]	72	1.98	#N/A
NP_001238831.1	TNK1	1	1	#N/A	#N/A	non-receptor tyrosine-protein kinase TNK1 isoform 1 [Homo sapiens]	72	4.5	#N/A
NP_005157.1	APLP1	1	1	1	1	amyloid-like protein 1 isoform 2 precursor [Homo sapiens]	72	5.08	5.08
NP_005338.1	HSPA5	3	9	3	16	78 kDa glucose-regulated protein precursor [Homo sapiens]	72	7.19	7.19
NP_005877.2	KATNB1	1	3	1	3	katanin p80 WD40-containing subunit B1 [Homo sapiens]	72	2.44	2.44
NP_055546.1	LZTS3	1	1	#N/A	#N/A	proSAP-interacting protein 1 [Homo sapiens]	72	2.38	#N/A
NP_065698.1	JPH1	1	6	1	4	junctophilin-1 [Homo sapiens]	72	1.82	1.82
NP_612449.2	VASN	1	1	1	1	vasorin precursor [Homo sapiens]	72	2.38	2.38
NP_001121087.1	ENOX1	#N/A	#N/A	1	1	ecto-NOX disulfide-thiol exchanger 1 [Homo sapiens]	73	#N/A	1.87
NP_001347.3	DDX3X	#N/A	#N/A	1	1	ATP-dependent RNA helicase DDX3X isoform 1 [Homo sapiens]	73	#N/A	1.81
NP_002099.1	HAL	1	1	#N/A	#N/A	histidine ammonia-lyase isoform 1 [Homo sapiens]	73	1.83	#N/A
NP_002898.2	RECQL	#N/A	#N/A	1	1	ATP-dependent DNA helicase Q1 [Homo sapiens]	73	#N/A	1.85
NP_004159.2	SDHA	1	1	1	2	succinate dehydrogenase [ubiquinone] flavoprotein subunit, mitochondrial [Homo sapiens]	73	2.11	2.11
NP_000089.1	CPT2	#N/A	#N/A	1	1	carnitine O-palmitoyltransferase 2, mitochondrial precursor [Homo sapiens]	74	#N/A	1.52
NP_004125.3	HSPA9	1	2	1	2	stress-70 protein, mitochondrial precursor [Homo sapiens]	74	2.36	2.36
NP_004732.2	NOLC1	1	1	#N/A	#N/A	nucleolar and coiled-body phosphoprotein 1 [Homo sapiens]	74	2.29	#N/A
NP_060457.4	RUFY2	1	1	#N/A	#N/A	RUN and FYVE domain-containing protein 2 isoform a [Homo sapiens]	74	3.43	#N/A
NP_112480.2	HNRNPM	#N/A	#N/A	1	1	heterogeneous nuclear ribonucleoprotein M isoform b [Homo sapiens]	74	#N/A	1.59
NP_115859.2	TNXB	#N/A	#N/A	1	1	tenascin-X isoform 2 [Homo sapiens]	74	#N/A	1.93
NP_777596.2	PCSK9	3	10	3	7	proprotein convertase subtilisin/kexin type 9 preproprotein [Homo sapiens]	74	5.35	5.35
NP_000304.2	PROS1	2	2	#N/A	#N/A	vitamin K-dependent protein S preproprotein [Homo sapiens]	75	1.63	#N/A
NP_002849.1	ABCD3	#N/A	#N/A	2	2	ATP-binding cassette sub-family D member 3 isoform a [Homo sapiens]	75	#N/A	4.4
NP_060944.3	KIZ	1	1	#N/A	#N/A	centrosomal protein kizuna isoform 1 [Homo sapiens]	75	1.63	#N/A
NP_689705.2	CCDC27	1	1	#N/A	#N/A	coiled-coil domain-containing protein 27 [Homo sapiens]	75	2.13	#N/A
NP_775829.2	FGD2	#N/A	#N/A	1	1	FYVE, RhoGEF and PH domain-containing protein 2 [Homo sapiens]	75	#N/A	1.68
NP_998778.1	SLC26A1	#N/A	#N/A	1	1	sulfate anion transporter 1 isoform a [Homo sapiens]	75	#N/A	3.28
NP_001054.1	TF	23	46	22	53	serotransferrin precursor [Homo sapiens]	77	36.25	35.39
NP_001157283.1	WDR81	1	1	1	3	WD repeat-containing protein 81 isoform 4 [Homo sapiens]	77	1.82	1.82
NP_001161939.1	MAP7D2	#N/A	#N/A	1	1	MAP7 domain-containing protein 2 isoform 4 [Homo sapiens]	77	#N/A	1.62
NP_001725.1	C1S	1	1	1	2	complement C1s subcomponent precursor [Homo sapiens]	77	1.6	1.6
NP_003236.3	TGM3	10	30	9	32	protein-glutamine gamma-glutamyltransferase E [Homo sapiens]	77	19.77	17.17
NP_005101.1	GFPT2	1	1	#N/A	#N/A	glucosamine--fructose-6-phosphate aminotransferase [isomerizing] 2 [Homo sapiens]	77	2.93	#N/A
NP_005372.2	NCL	1	1	2	2	nucleolin [Homo sapiens]	77	1.97	3.66
NP_060197.4	TMEM214	#N/A	#N/A	1	1	transmembrane protein 214 isoform 1 [Homo sapiens]	77	#N/A	1.31
NP_066289.2	UBC	8	63	6	105	polyubiquitin-C [Homo sapiens]	77	59.85	59.85
NP_004414.3	DVL3	1	1	#N/A	#N/A	segment polarity protein dishevelled homolog DVL-3 [Homo sapiens]	78	4.33	#N/A
NP_055868.1	PPFIA4	1	1	#N/A	#N/A	liprin-alpha-4 [Homo sapiens]	78	4.56	#N/A
NP_073737.1	MARCH7	1	1	#N/A	#N/A	E3 ubiquitin-protein ligase MARCH7 [Homo sapiens]	78	2.13	#N/A
NP_057114.5	TRAPPC12	1	1	#N/A	#N/A	trafficking protein particle complex subunit 12 [Homo sapiens]	79	1.63	#N/A
NP_000273.2	PCCA	1	2	1	5	propionyl-CoA carboxylase alpha chain, mitochondrial isoform a precursor [Homo sapiens]	80	1.92	1.92
NP_001724.3	C1R	1	1	#N/A	#N/A	complement C1r subcomponent precursor [Homo sapiens]	80	2.13	#N/A
NP_057376.2	TRAP1	1	2	1	2	heat shock protein 75 kDa, mitochondrial precursor [Homo sapiens]	80	1.99	1.99
NP_060585.2	SDAD1	1	1	#N/A	#N/A	protein SDA1 homolog [Homo sapiens]	80	2.47	#N/A
NP_689926.1	STT3A	1	1	#N/A	#N/A	dolichyl-diphosphooligosaccharide--protein glycosyltransferase subunit STT3A [Homo sapiens]	80	1.28	#N/A
NP_777550.2	ZFAND4	#N/A	#N/A	1	1	AN1-type zinc finger protein 4 [Homo sapiens]	80	#N/A	3.85
XP_003960613.1	#N/A	#N/A	#N/A	1	1	PREDICTED: putative golgin subfamily A member 6-like protein 6-like [Homo sapiens]	80	1.68	1.68
NP_000402.3	HLCS	1	1	1	1	biotin--protein ligase [Homo sapiens]	81	1.24	1.24
NP_078961.3	BBS10	1	16	1	28	Bardet-Biedl syndrome 10 protein [Homo sapiens]	81	2.63	2.63
NP_002221.1	JUP	13	76	15	78	junction plakoglobin [Homo sapiens]	82	22.28	26.44
NP_066278.3	MST1	2	2	3	5	hepatocyte growth factor-like protein precursor [Homo sapiens]	82	4.14	6.62
NP_000054.2	C2	3	4	3	4	complement C2 isoform 1 preproprotein [Homo sapiens]	83	5.45	5.45
NP_000120.2	F13A1	1	2	1	1	coagulation factor XIII A chain precursor [Homo sapiens]	83	1.64	1.64
NP_000290.2	PKP1	4	16	5	17	plakophilin-1 isoform 1b [Homo sapiens]	83	6.56	8.97
NP_006633.1	SDCCAG8	#N/A	#N/A	1	1	serologically defined colon cancer antigen 8 [Homo sapiens]	83	#N/A	3.93
NP_031381.2	HSP90AB1	5	8	4	8	heat shock protein HSP 90-beta [Homo sapiens]	83	7.73	4.83
NP_075252.2	FGFR4	1	1	#N/A	#N/A	fibroblast growth factor receptor 4 isoform 2 precursor [Homo sapiens]	83	1.44	#N/A
NP_573403.1	ELMO2	#N/A	#N/A	1	1	engulfment and cell motility protein 2 [Homo sapiens]	83	#N/A	3.75
XP_003846626.1	#N/A	2	3	#N/A	#N/A	PREDICTED: Putative golgin subfamily A member 6-like protein 6 [Homo sapiens]	83	5.12	3.31
NP_000241.1	MPO	1	1	1	1	myeloperoxidase precursor [Homo sapiens]	84	1.61	1.61
NP_001091981.1	KIF2A	#N/A	#N/A	1	1	kinesin-like protein KIF2A isoform 2 [Homo sapiens]	84	#N/A	4.17
NP_001701.2	CFB	1	1	#N/A	#N/A	complement factor B preproprotein [Homo sapiens]	85	1.44	#N/A
NP_003225.2	TFRC	1	1	#N/A	#N/A	transferrin receptor protein 1 [Homo sapiens]	85	1.84	#N/A
NP_006843.2	TLK2	#N/A	#N/A	1	1	serine/threonine-protein kinase tousled-like 2 isoform A [Homo sapiens]	85	#N/A	4.53
NP_000168.1	GSN	3	6	2	2	gelsolin isoform a precursor [Homo sapiens]	86	5.24	3.32
NP_001019265.1	NR3C1	1	1	#N/A	#N/A	glucocorticoid receptor isoform gamma [Homo sapiens]	86	6.56	#N/A
NP_057197.2	TRPV2	1	1	#N/A	#N/A	transient receptor potential cation channel subfamily V member 2 [Homo sapiens]	86	1.83	#N/A
NP_000203.2	ITGB3	1	1	1	1	integrin beta-3 precursor [Homo sapiens]	87	1.52	1.52
NP_001177987.1	PDE1C	#N/A	#N/A	1	2	calcium/calmodulin-dependent 3',5'-cyclic nucleotide phosphodiesterase 1C isoform 3 [Homo sapiens]	87	#N/A	2.34
NP_001182068.1	COG4	1	1	#N/A	#N/A	conserved oligomeric Golgi complex subunit 4 isoform 2 [Homo sapiens]	87	1.95	#N/A
NP_001388.1	ECE1	1	1	#N/A	#N/A	endothelin-converting enzyme 1 isoform 1 [Homo sapiens]	87	2.47	#N/A
NP_001131024.1	LRRFIP1	#N/A	#N/A	1	3	leucine-rich repeat flightless-interacting protein 1 isoform 3 [Homo sapiens]	89	#N/A	1.73
NP_009057.1	VCP	1	3	#N/A	#N/A	transitional endoplasmic reticulum ATPase [Homo sapiens]	89	1.61	#N/A
NP_055048.1	UBTF	1	1	#N/A	#N/A	nucleolar transcription factor 1 isoform a [Homo sapiens]	89	1.18	#N/A
NP_055642.3	ZC3H11A	1	1	#N/A	#N/A	zinc finger CCCH domain-containing protein 11A [Homo sapiens]	89	2.84	#N/A
NP_000350.1	TGM1	5	9	2	4	protein-glutamine gamma-glutamyltransferase K [Homo sapiens]	90	8.2	3.18
NP_062547.1	SUSD2	1	1	1	2	sushi domain-containing protein 2 precursor [Homo sapiens]	90	1.34	1.22
NP_000292.1	PLG	6	10	7	9	plasminogen isoform 1 precursor [Homo sapiens]	91	6.67	6.79
NP_037393.1	PPARGC1A	1	3	1	4	peroxisome proliferator-activated receptor gamma coactivator 1-alpha [Homo sapiens]	91	1.25	1.25
NP_055964.3	RGL1	#N/A	#N/A	1	1	ral guanine nucleotide dissociation stimulator-like 1 [Homo sapiens]	91	#N/A	3.99
NP_114032.2	HNRNPU	1	1	1	1	heterogeneous nuclear ribonucleoprotein U isoform a [Homo sapiens]	91	2.67	1.21
NP_001138135.1	CDH17	1	1	#N/A	#N/A	cadherin-17 precursor [Homo sapiens]	92	2.64	#N/A
NP_056308.3	KANK2	#N/A	#N/A	1	1	KN motif and ankyrin repeat domain-containing protein 2 isoform 1 [Homo sapiens]	92	#N/A	0.7
NP_851849.1	NLGN4X	#N/A	#N/A	1	1	neuroligin-4, X-linked [Homo sapiens]	92	#N/A	1.96
XP_003960569.1	#N/A	1	1	#N/A	#N/A	PREDICTED: myelin gene regulatory factor [Homo sapiens]	92	3.17	#N/A
NP_077741.2	DSC3	4	7	4	10	desmocollin-3 isoform Dsc3b preproprotein [Homo sapiens]	93	4.89	4.89
NP_079485.1	EPC1	1	1	#N/A	#N/A	enhancer of polycomb homolog 1 [Homo sapiens]	93	1.32	#N/A
NP_997080.1	ADAM15	#N/A	#N/A	1	1	disintegrin and metalloproteinase domain-containing protein 15 isoform 6 preproprotein [Homo sapiens]	93	#N/A	2.78
NP_004939.1	DSC1	5	36	6	37	desmocollin-1 isoform Dsc1b preproprotein [Homo sapiens]	94	8.57	10.12
NP_612377.4	AP5B1	1	1	#N/A	#N/A	AP-5 complex subunit beta-1 [Homo sapiens]	94	5.58	#N/A
NP_733745.1	SH2D3C	1	3	#N/A	#N/A	SH2 domain-containing protein 3C isoform a [Homo sapiens]	94	0.81	#N/A
NP_849193.1	STT3B	3	4	#N/A	#N/A	dolichyl-diphosphooligosaccharide--protein glycosyltransferase subunit STT3B [Homo sapiens]	94	3.51	#N/A
NP_000499.1	FGA	32	251	36	260	fibrinogen alpha chain isoform alpha-E preproprotein [Homo sapiens]	95	34.18	42.96
NP_001229281.1	ODF2	#N/A	#N/A	1	1	outer dense fiber protein 2 isoform 11 [Homo sapiens]	95	#N/A	1.7
NP_001952.1	EEF2	2	3	4	6	elongation factor 2 [Homo sapiens]	95	3.15	5.94
NP_060656.2	C1orf112	#N/A	#N/A	1	1	uncharacterized protein C1orf112 [Homo sapiens]	96	#N/A	1.06
NP_004351.1	CDH1	3	3	3	4	cadherin-1 preproprotein [Homo sapiens]	97	3.17	3.17
NP_036331.1	AGO1	#N/A	#N/A	1	1	protein argonaute-1 [Homo sapiens]	97	#N/A	3.5
NP_005410.1	STAT2	1	1	#N/A	#N/A	signal transducer and activator of transcription 2 isoform 1 [Homo sapiens]	98	1.53	#N/A
NP_001035181.1	ENPP2	1	1	#N/A	#N/A	ectonucleotide pyrophosphatase/phosphodiesterase family member 2 isoform 2 preproprotein [Homo sapiens]	99	2.43	#N/A
NP_001158307.1	L1TD1	1	1	1	1	LINE-1 type transposase domain-containing protein 1 [Homo sapiens]	99	1.27	3.47
NP_005996.2	WFS1	1	1	#N/A	#N/A	wolframin [Homo sapiens]	100	1.57	#N/A
NP_038461.2	TNPO2	#N/A	#N/A	1	1	transportin-2 isoform 2 [Homo sapiens]	100	#N/A	2.82
NP_055602.1	DNAJC6	#N/A	#N/A	1	1	putative tyrosine-protein phosphatase auxilin isoform 2 [Homo sapiens]	100	#N/A	2.41
NP_056243.1	ZNF473	#N/A	#N/A	1	1	zinc finger protein 473 [Homo sapiens]	100	#N/A	3.21
NP_002206.2	ITIH1	5	9	5	7	inter-alpha-trypsin inhibitor heavy chain H1 isoform a precursor [Homo sapiens]	101	5.93	5.93
NP_055493.2	PPP6R2	1	1	#N/A	#N/A	serine/threonine-protein phosphatase 6 regulatory subunit 2 isoform 3 [Homo sapiens]	101	1.07	#N/A
NP_000333.1	SLC4A1	#N/A	#N/A	1	1	band 3 anion transport protein [Homo sapiens]	102	#N/A	3.29
NP_001034764.1	UNC45A	#N/A	#N/A	1	1	protein unc-45 homolog A isoform 3 [Homo sapiens]	102	#N/A	2.26
NP_001093.1	ACTN1	1	1	1	1	alpha-actinin-1 isoform b [Homo sapiens]	103	1.23	1.23
NP_002209.2	ITIH4	13	25	13	22	inter-alpha-trypsin inhibitor heavy chain H4 isoform 1 precursor [Homo sapiens]	103	16.67	17.63
NP_078948.3	THAP9	1	1	#N/A	#N/A	THAP domain-containing protein 9 [Homo sapiens]	103	1.44	#N/A
NP_003945.2	MAP3K14	1	1	#N/A	#N/A	mitogen-activated protein kinase kinase kinase 14 [Homo sapiens]	104	2.96	#N/A
NP_079032.2	MMRN2	#N/A	#N/A	2	3	multimerin-2 precursor [Homo sapiens]	104	#N/A	3.37
NP_001073272.1	GAA	#N/A	#N/A	1	1	lysosomal alpha-glucosidase preproprotein [Homo sapiens]	105	#N/A	1.26
NP_001108603.2	C6	4	4	5	5	complement component C6 precursor [Homo sapiens]	105	6.42	7.71
NP_004915.2	ACTN4	#N/A	#N/A	1	1	alpha-actinin-4 [Homo sapiens]	105	#N/A	1.87
NP_644810.1	WDR36	1	1	#N/A	#N/A	WD repeat-containing protein 36 [Homo sapiens]	105	3.58	#N/A
NP_002207.2	ITIH2	11	24	15	29	inter-alpha-trypsin inhibitor heavy chain H2 precursor [Homo sapiens]	106	15.64	19.45
NP_705691.1	MDGA1	#N/A	#N/A	1	1	MAM domain-containing glycosylphosphatidylinositol anchor protein 1 precursor [Homo sapiens]	106	#N/A	1.78
NP_001803.2	CENPC	#N/A	#N/A	1	1	centromere protein C 1 [Homo sapiens]	107	#N/A	0.85
NP_055464.1	SAFB2	1	1	#N/A	#N/A	scaffold attachment factor B2 [Homo sapiens]	107	1.26	#N/A
NP_001036041.1	RRBP1	1	1	1	1	ribosome-binding protein 1 [Homo sapiens]	109	1.33	1.33
NP_001141.2	ANPEP	#N/A	#N/A	2	2	aminopeptidase N precursor [Homo sapiens]	109	#N/A	2.38
NP_001153706.1	ATP1A1	5	8	1	1	sodium/potassium-transporting ATPase subunit alpha-1 isoform d [Homo sapiens]	109	7.46	1.31
NP_001968.3	ENPEP	1	1	#N/A	#N/A	glutamyl aminopeptidase [Homo sapiens]	109	1.57	#N/A
NP_002079.3	GRIK5	#N/A	#N/A	1	1	glutamate receptor, ionotropic kainate 5 precursor [Homo sapiens]	109	#N/A	0.92
NP_055619.2	KIAA0753	#N/A	#N/A	1	1	uncharacterized protein KIAA0753 [Homo sapiens]	109	#N/A	3.31
NP_036365.1	RAB3GAP1	1	3	#N/A	#N/A	rab3 GTPase-activating protein catalytic subunit isoform 2 [Homo sapiens]	110	1.73	#N/A
NP_071745.1	ERAP2	#N/A	#N/A	1	3	endoplasmic reticulum aminopeptidase 2 [Homo sapiens]	110	#N/A	1.25
NP_055756.1	MORC2	1	1	#N/A	#N/A	MORC family CW-type zinc finger protein 2 [Homo sapiens]	111	2.68	#N/A
NP_775267.1	PTK2B	1	1	1	1	protein-tyrosine kinase 2-beta isoform b [Homo sapiens]	111	1.14	1.14
NP_714928.1	EVC	#N/A	#N/A	1	1	ellis-van Creveld syndrome protein [Homo sapiens]	112	#N/A	1.11
NP_000410.2	ITGA2B	1	2	1	1	integrin alpha-IIb preproprotein [Homo sapiens]	113	1.25	1.25
NP_004110.2	FLT3	1	1	#N/A	#N/A	receptor-type tyrosine-protein kinase FLT3 [Homo sapiens]	113	0.6	#N/A
NP_001933.2	DSG1	17	105	16	127	desmoglein-1 preproprotein [Homo sapiens]	114	21.16	18.3
NP_001180350.1	TSHZ2	#N/A	#N/A	1	1	teashirt homolog 2 isoform 2 [Homo sapiens]	115	#N/A	1.16
NP_001667.4	ATP12A	1	1	#N/A	#N/A	potassium-transporting ATPase alpha chain 2 isoform 2 [Homo sapiens]	115	1.92	#N/A
NP_060382.3	HERC6	#N/A	#N/A	1	1	probable E3 ubiquitin-protein ligase HERC6 isoform 1 [Homo sapiens]	115	#N/A	0.68
NP_733765.1	ATP2A2	15	24	#N/A	#N/A	sarcoplasmic/endoplasmic reticulum calcium ATPase 2 isoform b [Homo sapiens]	115	20.15	#N/A
NP_055516.2	SECISBP2L	1	1	#N/A	#N/A	selenocysteine insertion sequence-binding protein 2-like isoform 2 [Homo sapiens]	116	1.7	#N/A
NP_115976.2	CARD6	#N/A	#N/A	1	1	caspase recruitment domain-containing protein 6 [Homo sapiens]	116	#N/A	0.96
NP_005566.2	LNPEP	#N/A	#N/A	1	1	leucyl-cystinyl aminopeptidase isoform 1 [Homo sapiens]	117	#N/A	1.27
NP_055704.2	PITRM1	#N/A	#N/A	1	1	presequence protease, mitochondrial isoform 2 precursor [Homo sapiens]	117	#N/A	1.35
NP_001244897.1	CCDC129	#N/A	#N/A	1	1	coiled-coil domain-containing protein 129 isoform 3 [Homo sapiens]	118	#N/A	3.2
NP_695012.1	UBA1	2	3	2	2	ubiquitin-like modifier-activating enzyme 1 [Homo sapiens]	118	2.84	2.84
NP_001202.4	BUB1B	#N/A	#N/A	1	1	mitotic checkpoint serine/threonine-protein kinase BUB1 beta [Homo sapiens]	119	#N/A	0.57
NP_006589.2	SLC12A7	1	1	#N/A	#N/A	solute carrier family 12 member 7 [Homo sapiens]	119	1.94	#N/A
NP_996743.1	TACC2	#N/A	#N/A	1	1	transforming acidic coiled-coil-containing protein 2 isoform b [Homo sapiens]	119	#N/A	1.1
NP_001186578.1	PTK2	1	1	#N/A	#N/A	focal adhesion kinase 1 isoform c [Homo sapiens]	121	0.94	#N/A
NP_000087.1	CP	8	12	7	13	ceruloplasmin precursor [Homo sapiens]	122	9.2	7.42
NP_001073892.2	GRIP2	1	1	#N/A	#N/A	glutamate receptor-interacting protein 2 [Homo sapiens]	123	1.75	#N/A
NP_006697.2	TCERG1	1	1	#N/A	#N/A	transcription elongation regulator 1 isoform 1 [Homo sapiens]	124	2	#N/A
NP_055458.1	ZNF516	#N/A	#N/A	1	1	zinc finger protein 516 [Homo sapiens]	124	#N/A	1.03
NP_061155.2	ANLN	1	1	#N/A	#N/A	actin-binding protein anillin [Homo sapiens]	124	2.76	#N/A
NP_036355.2	MYO1B	#N/A	#N/A	1	1	unconventional myosin-Ib isoform 2 [Homo sapiens]	125	#N/A	1.3
NP_036548.1	RANBP6	#N/A	#N/A	1	1	ran-binding protein 6 isoform 1 [Homo sapiens]	125	#N/A	1.63
NP_003237.2	THBS1	1	1	#N/A	#N/A	thrombospondin-1 precursor [Homo sapiens]	129	0.77	#N/A
NP_057664.1	PCDH12	1	1	#N/A	#N/A	protocadherin-12 precursor [Homo sapiens]	129	0.51	#N/A
NP_001193976.1	ATRN	1	1	#N/A	#N/A	attractin isoform 4 [Homo sapiens]	130	2.25	#N/A
NP_071504.2	PC	1	1	#N/A	#N/A	pyruvate carboxylase, mitochondrial precursor [Homo sapiens]	130	0.85	#N/A
NP_003651.1	PPFIA3	#N/A	#N/A	1	1	liprin-alpha-3 [Homo sapiens]	133	#N/A	2.85
NP_055988.2	TBC1D1	1	1	#N/A	#N/A	TBC1 domain family member 1 isoform 1 [Homo sapiens]	133	1.03	#N/A
NP_056655.2	ADAR	#N/A	#N/A	1	1	double-stranded RNA-specific adenosine deaminase isoform b [Homo sapiens]	133	#N/A	1.33
NP_001673.2	ATP2B1	4	5	#N/A	#N/A	plasma membrane calcium-transporting ATPase 1 isoform 1b [Homo sapiens]	135	5.08	#N/A
NP_002499.2	NID1	1	1	#N/A	#N/A	nidogen-1 precursor [Homo sapiens]	136	1.28	#N/A
NP_056090.1	KIAA1033	1	3	1	1	WASH complex subunit 7 [Homo sapiens]	136	1.53	1.53
NP_003740.2	IRS2	#N/A	#N/A	1	1	insulin receptor substrate 2 [Homo sapiens]	137	#N/A	1.27
NP_060121.3	AHI1	#N/A	#N/A	1	1	jouberin isoform a [Homo sapiens]	137	#N/A	3.18
NP_065976.2	CACHD1	#N/A	#N/A	1	1	VWFA and cache domain-containing protein 1 [Homo sapiens]	137	#N/A	1.72
NP_031377.2	MMRN1	#N/A	#N/A	1	1	multimerin-1 precursor [Homo sapiens]	138	#N/A	1.06
NP_000079.2	COL1A1	#N/A	#N/A	1	2	collagen alpha-1(I) chain preproprotein [Homo sapiens]	139	#N/A	1.02
NP_000177.2	CFH	3	3	4	4	complement factor H isoform a precursor [Homo sapiens]	139	3.09	3.66
NP_003911.2	TIMELESS	#N/A	#N/A	1	1	protein timeless homolog [Homo sapiens]	139	#N/A	1.74
NP_001288.3	CNGB1	1	1	#N/A	#N/A	cyclic nucleotide-gated cation channel beta-1 isoform a [Homo sapiens]	140	1.6	#N/A
NP_002964.3	ATXN2	1	1	#N/A	#N/A	ataxin-2 [Homo sapiens]	140	2.59	#N/A
NP_065873.2	KCNT1	1	1	#N/A	#N/A	potassium channel subfamily T member 1 [Homo sapiens]	140	1.05	#N/A
NP_387504.2	CNTNAP3	#N/A	#N/A	1	1	contactin-associated protein-like 3 precursor [Homo sapiens]	141	#N/A	2.1
NP_000262.2	NPC1	1	1	1	1	Niemann-Pick C1 protein precursor [Homo sapiens]	142	0.94	1.96
NP_001846.3	COL15A1	1	1	1	1	collagen alpha-1(XV) chain precursor [Homo sapiens]	142	1.22	1.22
NP_060663.2	FANCI	1	1	#N/A	#N/A	Fanconi anemia group I protein isoform 2 [Homo sapiens]	142	0.79	#N/A
NP_001121369.1	RPGRIP1L	1	1	#N/A	#N/A	protein fantom isoform b [Homo sapiens]	143	2.43	#N/A
NP_002883.3	ARID4A	#N/A	#N/A	1	1	AT-rich interactive domain-containing protein 4A isoform I [Homo sapiens]	143	#N/A	1.03
NP_006297.2	SMC1A	1	1	#N/A	#N/A	structural maintenance of chromosomes protein 1A [Homo sapiens]	143	0.81	#N/A
NP_055831.1	MAST3	1	1	#N/A	#N/A	microtubule-associated serine/threonine-protein kinase 3 [Homo sapiens]	143	1.22	#N/A
NP_004310.1	ASTN1	1	1	#N/A	#N/A	astrotactin-1 isoform 1 precursor [Homo sapiens]	144	1.62	#N/A
NP_005853.2	STAG1	#N/A	#N/A	1	1	cohesin subunit SA-1 [Homo sapiens]	144	#N/A	1.43
NP_065820.1	RGAG1	1	1	#N/A	#N/A	retrotransposon gag domain-containing protein 1 [Homo sapiens]	144	2.38	#N/A
NP_056044.3	CLUH	1	1	#N/A	#N/A	clustered mitochondria protein homolog [Homo sapiens]	147	3.74	#N/A
NP_065099.3	RPGRIP1	1	1	#N/A	#N/A	X-linked retinitis pigmentosa GTPase regulator-interacting protein 1 [Homo sapiens]	147	0.86	#N/A
NP_001092007.1	PNPLA7	1	2	#N/A	#N/A	patatin-like phospholipase domain-containing protein 7 isoform a [Homo sapiens]	148	1.04	#N/A
NP_054860.1	CNTNAP2	#N/A	#N/A	1	2	contactin-associated protein-like 2 precursor [Homo sapiens]	148	#N/A	1.05
NP_001182760.2	WDR65	#N/A	#N/A	1	5	WD repeat-containing protein 65 isoform a [Homo sapiens]	149	#N/A	0.94
NP_997297.2	MROH5	2	2	#N/A	#N/A	uncharacterized protein LOC389690 [Homo sapiens]	149	1.75	#N/A
NP_001167448.1	LRRC16A	#N/A	#N/A	1	1	leucine-rich repeat-containing protein 16A isoform 2 [Homo sapiens]	151	#N/A	0.81
NP_005798.2	PRG4	4	13	6	13	proteoglycan 4 isoform A precursor [Homo sapiens]	151	2.78	4.77
NP_031387.3	NID2	#N/A	#N/A	1	1	nidogen-2 precursor [Homo sapiens]	151	#N/A	1.02
NP_055972.1	PHLDB1	1	1	2	2	pleckstrin homology-like domain family B member 1 isoform a [Homo sapiens]	151	0.65	0.73
NP_996769.3	CCDC18	1	1	1	1	coiled-coil domain-containing protein 18 [Homo sapiens]	151	0.85	0.85
XP_003960838.1	#N/A	#N/A	#N/A	1	1	PREDICTED: WD repeat-containing protein on Y chromosome [Homo sapiens]	151	#N/A	2.02
NP_085059.2	COL18A1	5	6	4	9	collagen alpha-1(XVIII) chain isoform 1 precursor [Homo sapiens]	154	4.29	3.69
NP_000236.2	MET	1	1	#N/A	#N/A	hepatocyte growth factor receptor isoform b precursor [Homo sapiens]	155	0.79	#N/A
NP_001025055.1	PLEKHG1	1	1	#N/A	#N/A	pleckstrin homology domain-containing family G member 1 [Homo sapiens]	155	0.51	#N/A
NP_057063.2	MED23	1	1	1	1	mediator of RNA polymerase II transcription subunit 23 isoform b [Homo sapiens]	156	2.12	1.25
NP_872363.1	BCL9L	#N/A	#N/A	1	1	B-cell CLL/lymphoma 9-like protein [Homo sapiens]	157	#N/A	2.87
NP_001138501.1	ANKRD30B	#N/A	#N/A	1	1	ankyrin repeat domain-containing protein 30B [Homo sapiens]	158	#N/A	0.93
NP_054828.2	ATAD2	1	1	1	2	ATPase family AAA domain-containing protein 2 [Homo sapiens]	158	1.29	1.29
NP_004841.2	ROCK2	1	1	#N/A	#N/A	rho-associated protein kinase 2 [Homo sapiens]	161	0.94	#N/A
NP_000005.2	A2M	4	8	3	4	alpha-2-macroglobulin precursor [Homo sapiens]	163	4.61	2.99
NP_001008537.1	KIAA2022	#N/A	#N/A	1	1	uncharacterized protein KIAA2022 [Homo sapiens]	167	#N/A	1.39
NP_005886.2	GOLGA3	1	1	#N/A	#N/A	Golgin subfamily A member 3 isoform 1 [Homo sapiens]	167	1.27	#N/A
NP_055618.2	ZNF518A	#N/A	#N/A	1	1	zinc finger protein 518A [Homo sapiens]	167	#N/A	1.08
NP_115818.2	NEURL4	#N/A	#N/A	1	1	neuralized-like protein 4 isoform 1 [Homo sapiens]	167	#N/A	0.64
NP_001153778.1	SYNJ1	1	1	#N/A	#N/A	synaptojanin-1 isoform d [Homo sapiens]	168	1.51	#N/A
NP_077816.1	ATP10A	1	1	#N/A	#N/A	probable phospholipid-transporting ATPase VA [Homo sapiens]	168	1.4	#N/A
NP_001161221.1	ADCY10	#N/A	#N/A	1	1	adenylate cyclase type 10 isoform 2 [Homo sapiens]	170	#N/A	2.33
NP_001171988.1	ZCCHC6	#N/A	#N/A	1	1	terminal uridylyltransferase 7 isoform 1 [Homo sapiens]	171	#N/A	0.67
NP_004987.2	ABCC1	5	6	#N/A	#N/A	multidrug resistance-associated protein 1 [Homo sapiens]	171	6.01	#N/A
NP_056534.2	COL5A3	#N/A	#N/A	1	1	collagen alpha-3(V) chain preproprotein [Homo sapiens]	172	#N/A	1.2
NP_005086.2	ZMYM4	#N/A	#N/A	1	1	zinc finger MYM-type protein 4 [Homo sapiens]	173	#N/A	0.58
NP_000383.1	ABCC2	2	2	#N/A	#N/A	canalicular multispecific organic anion transporter 1 [Homo sapiens]	174	1.88	#N/A
NP_690850.2	COL24A1	1	1	1	1	collagen alpha-1(XXIV) chain precursor [Homo sapiens]	175	0.64	0.64
NP_061869.2	TNRC6C	#N/A	#N/A	1	1	trinucleotide repeat-containing gene 6C protein isoform 2 [Homo sapiens]	176	#N/A	1.83
NP_938011.1	NHS	#N/A	#N/A	1	1	Nance-Horan syndrome protein isoform 1 [Homo sapiens]	177	#N/A	1.04
NP_001034864.2	AIM1L	1	1	1	1	absent in melanoma 1-like protein [Homo sapiens]	178	0.84	0.84
NP_056262.3	CAMSAP1	1	1	#N/A	#N/A	calmodulin-regulated spectrin-associated protein 1 [Homo sapiens]	178	1.62	#N/A
NP_775760.3	MROH2B	1	1	2	2	HEAT repeat-containing protein 7B2 [Homo sapiens]	181	0.76	1.45
NP_653080.1	AKAP12	#N/A	#N/A	1	1	A-kinase anchor protein 12 isoform 2 [Homo sapiens]	182	#N/A	0.83
NP_065970.2	ALS2	1	1	#N/A	#N/A	alsin isoform 1 [Homo sapiens]	184	1.09	#N/A
NP_525023.2	ABCA6	#N/A	#N/A	1	1	ATP-binding cassette sub-family A member 6 [Homo sapiens]	184	#N/A	0.74
NP_059129.3	MYO3A	1	1	#N/A	#N/A	myosin-IIIa [Homo sapiens]	186	0.8	#N/A
NP_000055.2	C3	25	124	29	146	complement C3 precursor [Homo sapiens]	187	10.64	11.85
NP_001035089.1	MLLT4	1	1	#N/A	#N/A	afadin isoform 2 [Homo sapiens]	188	0.79	#N/A
NP_001099007.1	ZNF142	#N/A	#N/A	1	1	zinc finger protein 142 [Homo sapiens]	188	#N/A	0.65
NP_001726.2	C5	4	7	4	9	complement C5 preproprotein [Homo sapiens]	188	3.64	3.64
NP_003861.1	IQGAP1	#N/A	#N/A	1	1	ras GTPase-activating-like protein IQGAP1 [Homo sapiens]	189	#N/A	1.51
NP_065859.3	SIPA1L2	1	1	#N/A	#N/A	signal-induced proliferation-associated 1-like protein 2 [Homo sapiens]	190	0.64	#N/A
NP_001002029.3	C4B	31	85	#N/A	#N/A	complement C4-B preproprotein [Homo sapiens]	193	20.87	17.95
NP_009224.2	C4A	#N/A	#N/A	30	87	complement C4-A isoform 1 preproprotein [Homo sapiens]	193	20.87	18.92
NP_066933.1	COL14A1	#N/A	#N/A	1	1	collagen alpha-1(XIV) chain precursor [Homo sapiens]	193	#N/A	1.67
NP_065176.3	NAV1	#N/A	#N/A	1	1	neuron navigator 1 isoform 1 [Homo sapiens]	202	#N/A	0.53
XP_003960882.1	#N/A	1	6	#N/A	#N/A	PREDICTED: FERM and PDZ domain-containing protein 3 [Homo sapiens]	204	0.49	#N/A
NP_005384.2	PLXNB3	#N/A	#N/A	1	1	plexin-B3 isoform 1 precursor [Homo sapiens]	207	#N/A	0.73
NP_060404.3	PHIP	#N/A	#N/A	1	1	PH-interacting protein [Homo sapiens]	207	#N/A	0.93
XP_003960532.1	#N/A	1	1	1	1	PREDICTED: mucin-5AC-like [Homo sapiens]	209	1.74	0.82
NP_001157915.1	ANKRD31	1	1	#N/A	#N/A	putative ankyrin repeat domain-containing protein 31 [Homo sapiens]	211	0.32	#N/A
NP_742067.3	UBR3	1	1	#N/A	#N/A	E3 ubiquitin-protein ligase UBR3 [Homo sapiens]	212	0.32	#N/A
NP_005076.3	NUP214	#N/A	#N/A	1	1	nuclear pore complex protein Nup214 [Homo sapiens]	213	#N/A	1.05
NP_001371.1	DOCK1	1	1	#N/A	#N/A	dedicator of cytokinesis protein 1 [Homo sapiens]	215	1.55	#N/A
NP_079216.4	DOCK5	1	1	#N/A	#N/A	dedicator of cytokinesis protein 5 [Homo sapiens]	215	1.23	#N/A
NP_001258463.1	DSCAM	#N/A	#N/A	1	1	Down syndrome cell adhesion molecule isoform 2 precursor [Homo sapiens]	220	#N/A	0.8
NP_899243.1	EML5	1	1	#N/A	#N/A	echinoderm microtubule-associated protein-like 5 [Homo sapiens]	220	0.96	#N/A
NP_036247.1	CASP8AP2	1	1	#N/A	#N/A	CASP8-associated protein 2 [Homo sapiens]	223	0.76	#N/A
NP_001073867.1	KIAA0368	1	1	#N/A	#N/A	proteasome-associated protein ECM29 homolog [Homo sapiens]	224	1.19	#N/A
NP_002464.1	MYH9	2	2	4	5	myosin-9 [Homo sapiens]	226	1.12	2.4
NP_004629.3	PRRC2A	#N/A	#N/A	1	1	protein PRRC2A [Homo sapiens]	229	#N/A	0.37
NP_579899.1	MYOF	#N/A	#N/A	1	1	myoferlin isoform b [Homo sapiens]	233	1.81	1.61
NP_038479.1	MYOF	3	3	#N/A	#N/A	myoferlin isoform a [Homo sapiens]	235	1.8	#N/A
NP_919277.2	RALGAPA1	1	1	#N/A	#N/A	ral GTPase-activating protein subunit alpha-1 isoform 2 [Homo sapiens]	235	0.86	#N/A
NP_065783.3	ARID1B	1	1	#N/A	#N/A	AT-rich interactive domain-containing protein 1B isoform 2 [Homo sapiens]	238	0.53	#N/A
NP_005112.2	MED13	1	1	#N/A	#N/A	mediator of RNA polymerase II transcription subunit 13 [Homo sapiens]	239	1.52	#N/A
NP_004332.2	CAD	#N/A	#N/A	1	1	CAD protein [Homo sapiens]	243	#N/A	0.58
NP_659403.4	FREM1	1	1	#N/A	#N/A	FRAS1-related extracellular matrix protein 1 isoform 1 precursor [Homo sapiens]	244	1.42	#N/A
NP_001014364.1	FLG2	10	42	12	39	filaggrin-2 [Homo sapiens]	248	8.24	8.78
NP_055504.2	DOCK10	1	1	#N/A	#N/A	dedicator of cytokinesis protein 10 [Homo sapiens]	249	0.59	#N/A
NP_842565.2	SPTBN1	#N/A	#N/A	1	2	spectrin beta chain, non-erythrocytic 1 isoform 2 [Homo sapiens]	251	#N/A	0.46
NP_002842.2	PTPRZ1	1	1	#N/A	#N/A	receptor-type tyrosine-protein phosphatase zeta isoform 1 precursor [Homo sapiens]	254	1.51	#N/A
NP_000712.2	CACNA1E	#N/A	#N/A	1	1	voltage-dependent R-type calcium channel subunit alpha-1E isoform 3 [Homo sapiens]	257	#N/A	1.15
NP_938406.1	CACNA1G	1	1	1	1	voltage-dependent T-type calcium channel subunit alpha-1G isoform 3 [Homo sapiens]	259	0.68	0.68
NP_060049.2	DMBT1	#N/A	#N/A	1	1	deleted in malignant brain tumors 1 protein isoform c precursor [Homo sapiens]	260	#N/A	6.99
NP_002069.2	GOLGA4	#N/A	#N/A	1	1	Golgin subfamily A member 4 isoform 2 [Homo sapiens]	261	#N/A	0.54
NP_660093.2	NAV2	#N/A	#N/A	1	1	neuron navigator 2 isoform 2 [Homo sapiens]	261	#N/A	0.82
NP_653091.2	CASC5	1	1	1	1	protein CASC5 isoform 2 [Homo sapiens]	262	1.25	0.26
NP_620305.1	SON	#N/A	#N/A	1	1	protein SON isoform F [Homo sapiens]	264	#N/A	0.58
NP_000123.1	F8	2	3	#N/A	#N/A	coagulation factor VIII isoform a precursor [Homo sapiens]	267	1.83	#N/A
NP_008949.4	CNTRL	1	1	#N/A	#N/A	centriolin [Homo sapiens]	269	0.47	#N/A
NP_006280.3	TLN1	3	3	2	2	talin-1 [Homo sapiens]	270	2.36	0.94
NP_997647.1	FN1	1	1	1	1	fibronectin isoform 1 preproprotein [Homo sapiens]	272	0.65	0.65
NP_000867.2	IGF2R	1	1	#N/A	#N/A	cation-independent mannose-6-phosphate receptor precursor [Homo sapiens]	274	0.52	#N/A
NP_115593.3	ANKRD17	1	2	#N/A	#N/A	ankyrin repeat domain-containing protein 17 isoform a [Homo sapiens]	274	0.5	#N/A
NP_001104026.1	FLNA	5	21	4	21	filamin-A isoform 2 [Homo sapiens]	281	2.72	1.74
NP_940980.3	LRRK2	#N/A	#N/A	1	1	leucine-rich repeat serine/threonine-protein kinase 2 [Homo sapiens]	286	#N/A	0.79
NP_056197.2	HECTD1	#N/A	#N/A	1	1	E3 ubiquitin-protein ligase HECTD1 [Homo sapiens]	289	#N/A	0.46
NP_066022.2	SPTBN4	#N/A	#N/A	1	1	spectrin beta chain, non-erythrocytic 4 isoform sigma1 [Homo sapiens]	289	#N/A	0.74
NP_006827.1	GCN1L1	1	1	#N/A	#N/A	translational activator GCN1 [Homo sapiens]	293	0.71	#N/A
NP_001073946.1	TENM3	1	3	1	4	teneurin-3 [Homo sapiens]	301	0.78	0.78
NP_002215.2	ITPR3	1	1	1	1	inositol 1,4,5-trisphosphate receptor type 3 [Homo sapiens]	304	0.41	0.41
NP_996744.2	TACC2	1	1	#N/A	#N/A	transforming acidic coiled-coil-containing protein 2 isoform a [Homo sapiens]	309	0.58	0.41
NP_000258.1	NF1	#N/A	#N/A	1	1	neurofibromin isoform 2 [Homo sapiens]	317	#N/A	0.6
NP_705833.3	CRYBG3	1	1	1	1	beta/gamma crystallin domain-containing protein 3 [Homo sapiens]	330	1.11	1.11
NP_004406.2	DSP	47	205	48	228	desmoplakin isoform I [Homo sapiens]	332	20.41	19.68
NP_060959.2	ASH1L	#N/A	#N/A	1	1	histone-lysine N-methyltransferase ASH1L [Homo sapiens]	332	#N/A	0.44
NP_848599.3	DNAH12	2	2	1	2	dynein heavy chain 12, axonemal isoform 1 [Homo sapiens]	357	1.26	0.36
NP_872393.3	UNC80	#N/A	#N/A	1	1	protein unc-80 homolog isoform 2 [Homo sapiens]	361	#N/A	0.37
NP_060550.2	VPS13C	1	1	#N/A	#N/A	vacuolar protein sorting-associated protein 13C isoform 1B [Homo sapiens]	403	0.78	#N/A
NP_055524.3	USP34	1	1	#N/A	#N/A	ubiquitin carboxyl-terminal hydrolase 34 [Homo sapiens]	404	0.71	#N/A
NP_003487.1	TRRAP	1	1	#N/A	#N/A	transformation/transcription domain-associated protein isoform 2 [Homo sapiens]	434	0.7	#N/A
NP_002007.1	FLG	3	7	7	18	filaggrin [Homo sapiens]	435	1.48	3.72
NP_055935.4	ALMS1	1	1	#N/A	#N/A	Alstrom syndrome protein 1 [Homo sapiens]	461	0.29	#N/A
NP_061720.2	DNAH7	#N/A	#N/A	1	1	dynein heavy chain 7, axonemal [Homo sapiens]	461	#N/A	0.52
NP_803875.2	PKHD1L1	#N/A	#N/A	1	2	fibrocystin-L precursor [Homo sapiens]	465	#N/A	0.21
NP_005520.4	HSPG2	2	2	2	2	basement membrane-specific heparan sulfate proteoglycan core protein precursor [Homo sapiens]	469	0.73	0.73
NP_008835.5	PRKDC	25	28	#N/A	#N/A	DNA-dependent protein kinase catalytic subunit isoform 1 [Homo sapiens]	469	7.99	#N/A
NP_002323.2	LRP1	#N/A	#N/A	1	1	prolow-density lipoprotein receptor-related protein 1 precursor [Homo sapiens]	504	#N/A	0.26
NP_000375.2	APOB	10	16	9	14	apolipoprotein B-100 precursor [Homo sapiens]	515	2.7	2.87
NP_000436.2	PLEC	6	6	1	1	plectin isoform 1c [Homo sapiens]	518	1.9	0.44
NP_004658.3	HERC2	#N/A	#N/A	1	1	E3 ubiquitin-protein ligase HERC2 [Homo sapiens]	527	#N/A	0.5
NP_001367.2	DYNC1H1	3	3	1	1	cytoplasmic dynein 1 heavy chain 1 [Homo sapiens]	532	1.1	0.71
NP_003913.3	HERC1	#N/A	#N/A	1	1	probable E3 ubiquitin-protein ligase HERC1 [Homo sapiens]	532	#N/A	0.51
NP_001193856.1	DNAH8	2	2	#N/A	#N/A	dynein heavy chain 8, axonemal [Homo sapiens]	538	0.62	#N/A
NP_149015.2	PCLO	#N/A	#N/A	1	1	protein piccolo isoform 1 [Homo sapiens]	560	#N/A	0.53
NP_001026.2	RYR2	1	1	#N/A	#N/A	ryanodine receptor 2 [Homo sapiens]	564	0.34	#N/A
NP_001257903.1	HYDIN	1	1	#N/A	#N/A	hydrocephalus-inducing protein homolog isoform a [Homo sapiens]	576	0.25	#N/A
NP_056363.2	DST	#N/A	#N/A	1	1	bullous pemphigoid antigen 1 isoform 1eA precursor [Homo sapiens]	591	#N/A	0.35
NP_114141.2	HMCN1	1	1	#N/A	#N/A	hemicentin-1 precursor [Homo sapiens]	613	0.44	#N/A
NP_612429.2	AHNAK2	#N/A	#N/A	1	1	protein AHNAK2 [Homo sapiens]	616	#N/A	0.43
NP_001611.1	AHNAK	2	2	2	3	neuroblast differentiation-associated protein AHNAK isoform 1 [Homo sapiens]	629	2.29	1.29
NP_001258137.1	NEB	2	2	#N/A	#N/A	nebulin isoform 4 [Homo sapiens]	990	0.47	#N/A
NP_892006.3	SYNE1	2	3	1	1	nesprin-1 isoform 1 [Homo sapiens]	1010	0.45	0.14

## Sheet: Table S2-3
Table S2-3. Protein accession number, corresponding total peptides hits and spectral counts resulting from LC-MS/MS analysis for 12% glycine SDS-PAGE treatment.
		Run 1		Run 2				Run 1	Run 2
Refseq.Accession NO.	Gene symbol	Peptides hits	Spectral counts	Peptides hits	Spectral counts	Description	MW(kDa)	Sequence coverage(%)	Sequence coverage(%)
NP_001034267.1	ATP5J2	1	1	1	1	ATP synthase subunit f, mitochondrial isoform 2d [Homo sapiens]	6	26.53	26.53
NP_002150.1	HTN1	2	2	2	2	histatin-1 precursor [Homo sapiens]	7	21.05	21.05
NP_003145.1	STATH	3	3	1	1	statherin isoform a precursor [Homo sapiens]	7	43.55	30.65
NP_006676.1	SMR3B	2	6	2	2	submaxillary gland androgen-regulated protein 3B precursor [Homo sapiens]	8	15.19	15.19
NP_001636.1	APOC1	7	14	9	14	apolipoprotein C-I precursor [Homo sapiens]	9	51.81	51.81
NP_055021.1	TMEM258	#N/A	#N/A	1	1	UPF0197 transmembrane protein C11orf10 [Homo sapiens]	9	#N/A	22.78
NP_001020130.1	ARPC4	1	1	#N/A	#N/A	actin-related protein 2/3 complex subunit 4 isoform b [Homo sapiens]	10	10.26	10.26
NP_001186746.1	GGCT	1	1	1	2	gamma-glutamylcyclotransferase isoform 4 [Homo sapiens]	10	10.64	10.64
NP_001254527.1	MGST1	1	1	1	1	microsomal glutathione S-transferase 1 isoform c [Homo sapiens]	10	14.94	16.09
NP_055439.1	S100A6	2	4	1	1	protein S100-A6 [Homo sapiens]	10	31.11	31.11
NP_005971.1	S100P	4	6	3	5	protein S100-P [Homo sapiens]	10	47.37	46.32
NP_112576.1	SH3BGRL3	2	2	2	2	SH3 domain-binding glutamic acid-rich-like protein 3 [Homo sapiens]	10	26.88	31.18
NP_001078841.1	C11orf83	1	1	#N/A	#N/A	UPF0723 protein C11orf83 precursor [Homo sapiens]	10	23.66	#N/A
NP_996560.1	VKORC1	1	1	1	2	vitamin K epoxide reductase complex subunit 1 isoform 2 precursor [Homo sapiens]	10	14.13	14.13
NP_057284.1	LSM8	#N/A	#N/A	1	1	N-alpha-acetyltransferase 38, NatC auxiliary subunit [Homo sapiens]	10	#N/A	25
NP_002976.2	CCL5	#N/A	#N/A	1	1	C-C motif chemokine 5 precursor [Homo sapiens]	10	#N/A	9.89
NP_003124.1	SRP9	#N/A	#N/A	1	1	signal recognition particle 9 kDa protein isoform 2 [Homo sapiens]	10	#N/A	17.44
NP_001171897.1	MITF	#N/A	#N/A	1	1	microphthalmia-associated transcription factor isoform 8 [Homo sapiens]	10	#N/A	24.18
NP_001634.1	APOA2	13	60	11	55	apolipoprotein A-II preproprotein [Homo sapiens]	11	61	64
NP_000474.2	APOC2	10	25	11	26	apolipoprotein C-II precursor [Homo sapiens]	11	71.29	71.29
NP_000031.1	APOC3	15	61	13	50	apolipoprotein C-III precursor [Homo sapiens]	11	72.73	72.73
NP_005204.1	CSTA	8	18	7	21	cystatin-A [Homo sapiens]	11	62.24	77.55
NP_444513.1	DCD	7	29	7	28	dermcidin preproprotein [Homo sapiens]	11	35.45	35.45
NP_003535.1	HIST1H4B	4	5	#N/A	#N/A	histone H4 [Homo sapiens]	11	38.83	38.83
NP_002957.1	S100A10	1	2	#N/A	#N/A	protein S100-A10 [Homo sapiens]	11	17.53	#N/A
NP_002954.2	S100A7	2	2	1	1	protein S100-A7 [Homo sapiens]	11	21.78	10.89
NP_002955.2	S100A8	5	11	5	8	protein S100-A8 [Homo sapiens]	11	45.16	41.94
NP_003085.1	SNRPE	1	2	1	3	small nuclear ribonucleoprotein E [Homo sapiens]	11	27.17	27.17
NP_663695.1	SPANXA2	1	1	#N/A	#N/A	sperm protein associated with the nucleus on the X chromosome A [Homo sapiens]	11	11.34	#N/A
NP_003539.1	HIST2H4A	#N/A	#N/A	4	8	histone H4 [Homo sapiens]	11	17.48	38.83
NP_112193.1	DEFB126	1	1	#N/A	#N/A	beta-defensin 126 preproprotein [Homo sapiens]	12	24.32	#N/A
NP_001335.1	DAD1	1	1	#N/A	#N/A	dolichyl-diphosphooligosaccharide--protein glycosyltransferase subunit DAD1 [Homo sapiens]	12	10.62	#N/A
NP_002406.1	MIF	1	1	1	1	macrophage migration inhibitory factor [Homo sapiens]	12	7.83	7.83
NP_000891.2	MGP	1	1	2	2	matrix Gla protein isoform 2 precursor [Homo sapiens]	12	12.62	23.3
NP_002611.1	PF4V1	2	4	1	2	platelet factor 4 variant precursor [Homo sapiens]	12	16.35	8.65
NP_005611.1	S100A11	4	11	2	7	protein S100-A11 [Homo sapiens]	12	64.76	45.71
NP_001038944.2	S100A7L2	1	1	#N/A	#N/A	protein S100-A7-like 2 [Homo sapiens]	12	13.39	#N/A
NP_001124293.1	IFT22	1	1	#N/A	#N/A	rab-like protein 5 isoform c [Homo sapiens]	12	9.26	#N/A
NP_003320.2	TXN	6	14	6	14	thioredoxin isoform 1 [Homo sapiens]	12	65.71	65.71
NP_001004354.1	NRARP	1	1	#N/A	#N/A	notch-regulated ankyrin repeat-containing protein [Homo sapiens]	12	11.4	#N/A
NP_002055.1	GLRX	#N/A	#N/A	1	1	glutaredoxin-1 [Homo sapiens]	12	#N/A	20.75
NP_665807.1	MTPN	2	5	2	2	myotrophin [Homo sapiens]	13	32.2	25.42
NP_002956.1	S100A9	6	26	7	22	protein S100-A9 [Homo sapiens]	13	39.47	39.47
NP_003013.1	SH3BGRL	2	2	2	2	SH3 domain-binding glutamic acid-rich-like protein [Homo sapiens]	13	27.19	20.18
NP_478110.1	SPAG11B	#N/A	#N/A	1	1	sperm-associated antigen 11B isoform C preproprotein [Homo sapiens]	13	#N/A	15.04
NP_001020461.1	DPPA5	#N/A	#N/A	1	1	developmental pluripotency-associated 5 protein [Homo sapiens]	13	#N/A	14.66
NP_006704.3	SUB1	1	1	1	2	activated RNA polymerase II transcriptional coactivator p15 [Homo sapiens]	14	8.66	8.66
NP_004039.1	B2M	3	4	2	2	beta-2-microglobulin precursor [Homo sapiens]	14	19.33	16.81
NP_001434.1	FABP1	1	1	1	2	fatty acid-binding protein, liver [Homo sapiens]	14	7.87	7.87
NP_001019770.1	HIST2H2BF	1	1	1	1	histone H2B type 2-F isoform a [Homo sapiens]	14	11.11	11.11
NP_001003796.1	NHP2L1	1	1	#N/A	#N/A	NHP2-like protein 1 [Homo sapiens]	14	11.72	#N/A
NP_002695.1	PPBP	2	6	4	9	platelet basic protein preproprotein [Homo sapiens]	14	11.72	26.56
NP_612151.1	PATE1	1	1	#N/A	#N/A	prostate and testis expressed protein 1 precursor [Homo sapiens]	14	11.11	#N/A
NP_000322.2	SAA1	13	25	#N/A	#N/A	serum amyloid A-1 protein preproprotein [Homo sapiens]	14	66.39	66.39
NP_004166.1	SNRPD3	#N/A	#N/A	1	1	small nuclear ribonucleoprotein Sm D3 [Homo sapiens]	14	#N/A	13.49
NP_004879.1	ATP6V1G1	#N/A	#N/A	1	1	V-type proton ATPase subunit G 1 [Homo sapiens]	14	#N/A	9.32
NP_056230.1	MPC2	#N/A	#N/A	1	1	mitochondrial pyruvate carrier 2 [Homo sapiens]	14	#N/A	9.45
NP_004588.1	SNRPD2	#N/A	#N/A	1	1	small nuclear ribonucleoprotein Sm D2 isoform 1 [Homo sapiens]	14	#N/A	16.95
NP_000984.1	RPL31	#N/A	#N/A	1	1	60S ribosomal protein L31 isoform 1 [Homo sapiens]	14	#N/A	11.2
NP_005331.1	HINT1	1	1	#N/A	#N/A	histidine triad nucleotide-binding protein 1 [Homo sapiens]	14	19.05	#N/A
NP_003507.1	HIST2H2AA3	#N/A	#N/A	3	4	histone H2A type 2-A [Homo sapiens]	14	21.54	23.08
NP_001025180.1	RPS15A	1	2	#N/A	#N/A	40S ribosomal protein S15a [Homo sapiens]	15	15.38	#N/A
NP_001637.1	APOC4	5	18	5	17	apolipoprotein C-IV precursor [Homo sapiens]	15	33.86	33.86
NP_001433.1	FABP4	1	1	1	1	fatty acid-binding protein, adipocyte [Homo sapiens]	15	6.82	6.82
NP_001435.1	FABP5	1	1	#N/A	#N/A	fatty acid-binding protein, epidermal [Homo sapiens]	15	6.67	#N/A
NP_004093.1	FABP3	2	2	3	3	fatty acid-binding protein, heart [Homo sapiens]	15	16.54	27.07
NP_002298.1	LGALS7	2	2	2	2	galectin-7 [Homo sapiens]	15	18.38	19.85
NP_000508.1	HBA2	12	53	13	61	hemoglobin subunit alpha [Homo sapiens]	15	64.08	64.08
NP_002096.1	H2AFX	2	3	2	5	histone H2A.x [Homo sapiens]	15	19.58	13.29
NP_003520.1	HIST1H3A	1	1	1	2	histone H3.1 [Homo sapiens]	15	23.53	23.53
NP_001116847.1	HIST2H3D	1	6	1	4	histone H3.2 [Homo sapiens]	15	23.53	23.53
NP_005315.1	H3F3B	1	1	1	1	histone H3.3 [Homo sapiens]	15	23.53	23.53
NP_848697.1	HM13	1	1	1	1	minor histocompatibility antigen H13 isoform 4 [Homo sapiens]	15	8.39	8.39
NP_005013.1	PFN1	8	19	8	19	profilin-1 [Homo sapiens]	15	64.29	64.29
NP_065736.1	C3orf14	1	1	#N/A	#N/A	uncharacterized protein C3orf14 [Homo sapiens]	15	9.38	#N/A
NP_057156.1	GOLT1B	1	1	1	1	vesicle transport protein GOT1B [Homo sapiens]	15	10.14	10.14
NP_003759.1	PEA15	1	1	#N/A	#N/A	astrocytic phosphoprotein PEA-15 [Homo sapiens]	15	14.62	#N/A
NP_001073995.1	FABP9	#N/A	#N/A	1	1	fatty acid-binding protein 9 [Homo sapiens]	15	#N/A	21.97
NP_982287.1	MRFAP1L1	1	1	#N/A	#N/A	MORF4 family-associated protein 1-like 1 [Homo sapiens]	15	11.81	#N/A
NP_005608.1	RPS14	1	1	1	1	40S ribosomal protein S14 [Homo sapiens]	16	28.48	28.48
NP_001016.1	RPS23	2	2	2	3	40S ribosomal protein S23 [Homo sapiens]	16	19.58	19.58
NP_059118.2	CALML5	1	9	1	6	calmodulin-like protein 5 [Homo sapiens]	16	15.75	15.75
NP_001869.1	CRABP2	1	1	1	2	cellular retinoic acid-binding protein 2 [Homo sapiens]	16	15.22	15.22
NP_066972.1	COTL1	2	2	1	1	coactosin-like protein [Homo sapiens]	16	30.28	19.01
NP_000090.1	CST3	3	8	1	4	cystatin-C precursor [Homo sapiens]	16	19.18	10.96
NP_000509.1	HBB	22	66	21	70	hemoglobin subunit beta [Homo sapiens]	16	89.8	89.8
NP_000510.1	HBD	17	41	15	44	hemoglobin subunit delta [Homo sapiens]	16	87.07	87.07
NP_055580.1	TOMM20	1	1	1	1	mitochondrial import receptor subunit TOM20 homolog [Homo sapiens]	16	13.79	13.79
NP_000362.1	TTR	13	54	13	62	transthyretin precursor [Homo sapiens]	16	69.39	65.31
NP_001027459.1	UBE2V1	1	1	#N/A	#N/A	ubiquitin-conjugating enzyme E2 variant 1 isoform d [Homo sapiens]	16	6.8	#N/A
NP_110442.1	PDRG1	#N/A	#N/A	1	1	p53 and DNA damage-regulated protein 1 [Homo sapiens]	16	#N/A	6.77
XP_001716221.2	FAM197Y9	#N/A	#N/A	1	1	PREDICTED: testis-specific Y-encoded protein 1-like [Homo sapiens]	16	#N/A	14.48
NP_057177.1	RPL26L1	1	1	1	1	60S ribosomal protein L26-like 1 [Homo sapiens]	17	5.52	5.52
NP_001136.1	ANG	2	4	3	5	angiogenin precursor [Homo sapiens]	17	18.37	18.37
NP_008819.1	CALM1	3	4	3	4	calmodulin [Homo sapiens]	17	36.91	36.91
NP_542177.1	CST9L	1	1	#N/A	#N/A	cystatin-9-like precursor [Homo sapiens]	17	11.56	#N/A
NP_001314.1	CST6	1	2	1	2	cystatin-M precursor [Homo sapiens]	17	7.38	7.38
NP_085056.2	CYB5B	1	2	#N/A	#N/A	cytochrome b5 type B [Homo sapiens]	17	22.67	#N/A
NP_001961.1	EIF5A	4	5	3	5	eukaryotic translation initiation factor 5A-1 isoform B [Homo sapiens]	17	42.21	34.42
NP_000230.1	LYZ	3	14	2	5	lysozyme C precursor [Homo sapiens]	17	20.27	14.19
NP_002404.1	MGST2	1	1	1	1	microsomal glutathione S-transferase 2 isoform 1 precursor [Homo sapiens]	17	9.52	9.52
NP_005359.1	MB	3	5	2	2	myoglobin [Homo sapiens]	17	28.57	18.83
NP_001018149.1	NME2	1	1	1	1	nucleoside diphosphate kinase B isoform a [Homo sapiens]	17	5.92	5.92
NP_001139729.1	ZDHHC15	1	2	#N/A	#N/A	palmitoyltransferase ZDHHC15 isoform 3 [Homo sapiens]	17	6.29	#N/A
NP_002643.1	PIP	3	8	3	8	prolactin-inducible protein precursor [Homo sapiens]	17	26.03	26.03
NP_660203.3	PRAP1	1	1	1	1	proline-rich acidic protein 1 isoform 1 precursor [Homo sapiens]	17	13.91	13.91
NP_002659.1	PLP2	1	1	1	1	proteolipid protein 2 [Homo sapiens]	17	8.55	8.55
NP_002928.1	RNASE4	1	2	1	1	ribonuclease 4 precursor [Homo sapiens]	17	8.84	8.84
NP_001103683.1	PRH2	5	6	5	7	salivary acidic proline-rich phosphoprotein 1/2 precursor [Homo sapiens]	17	34.34	34.34
NP_065083.3	AGTRAP	2	4	2	5	type-1 angiotensin II receptor-associated protein isoform a [Homo sapiens]	17	24.53	24.53
NP_055182.3	FAM162A	#N/A	#N/A	1	1	protein FAM162A [Homo sapiens]	17	#N/A	9.74
NP_000981.1	RPL27A	#N/A	#N/A	1	1	60S ribosomal protein L27a [Homo sapiens]	17	#N/A	5.41
NP_071738.1	GLIPR2	#N/A	#N/A	1	1	Golgi-associated plant pathogenesis-related protein 1 [Homo sapiens]	17	#N/A	8.44
NP_524147.2	MYL6	#N/A	#N/A	1	1	myosin light polypeptide 6 isoform 2 [Homo sapiens]	17	#N/A	8.61
NP_001240313.1	RPL15	#N/A	#N/A	1	1	60S ribosomal protein L15 isoform 2 [Homo sapiens]	17	#N/A	6.21
NP_001095123.1	COMMD9	#N/A	#N/A	1	1	COMM domain-containing protein 9 isoform 2 [Homo sapiens]	17	#N/A	15.38
NP_001011546.1	DSTN	1	1	#N/A	#N/A	destrin isoform b [Homo sapiens]	17	7.43	#N/A
NP_036532.1	PLA2G2D	#N/A	#N/A	1	1	group IID secretory phospholipase A2 precursor [Homo sapiens]	17	#N/A	10.34
NP_000967.1	RPL12	1	1	#N/A	#N/A	60S ribosomal protein L12 [Homo sapiens]	18	12.12	#N/A
NP_006347.1	ATP5H	1	1	#N/A	#N/A	ATP synthase subunit d, mitochondrial isoform a [Homo sapiens]	18	9.94	#N/A
NP_005498.1	CFL1	7	11	8	10	cofilin-1 [Homo sapiens]	18	57.83	47.59
NP_066953.1	PPIA	10	19	8	13	peptidyl-prolyl cis-trans isomerase A [Homo sapiens]	18	63.64	55.76
NP_036455.1	MAFF	1	3	1	2	transcription factor MafF isoform a [Homo sapiens]	18	9.15	9.15
NP_689551.2	ZG16	#N/A	#N/A	1	1	zymogen granule membrane protein 16 precursor [Homo sapiens]	18	#N/A	10.78
NP_444277.2	UCN3	#N/A	#N/A	1	1	urocortin-3 preproprotein [Homo sapiens]	18	#N/A	10.56
NP_612378.1	BOD1	1	1	#N/A	#N/A	biorientation of chromosomes in cell division protein 1 isoform a [Homo sapiens]	19	9.19	#N/A
NP_054900.2	LGALSL	2	2	2	2	galectin-related protein [Homo sapiens]	19	14.53	13.37
NP_001254747.1	OSTC	1	1	#N/A	#N/A	oligosaccharyltransferase complex subunit OSTC isoform 3 [Homo sapiens]	19	7.02	#N/A
NP_057161.1	PTRH2	1	1	#N/A	#N/A	peptidyl-tRNA hydrolase 2, mitochondrial precursor [Homo sapiens]	19	10.61	#N/A
NP_002880.1	RARRES2	1	1	1	2	retinoic acid receptor responder protein 2 precursor [Homo sapiens]	19	6.75	6.75
NP_001165899.1	KLHL7	#N/A	#N/A	1	1	kelch-like protein 7 isoform 3 [Homo sapiens]	19	#N/A	16.87
NP_037424.2	MYLPF	#N/A	#N/A	1	2	myosin regulatory light chain 2, skeletal muscle isoform [Homo sapiens]	19	#N/A	10.65
NP_003409.1	CNBP	#N/A	#N/A	1	3	cellular nucleic acid-binding protein isoform 3 [Homo sapiens]	19	#N/A	7.91
NP_848932.1	MRAP	1	1	#N/A	#N/A	melanocortin-2 receptor accessory protein isoform alpha [Homo sapiens]	19	15.12	#N/A
NP_001239546.1	LCN1	2	3	3	3	lipocalin-1 isoform 1 precursor [Homo sapiens]	19	10.23	14.77
NP_001186731.1	RPL11	1	1	#N/A	#N/A	60S ribosomal protein L11 isoform 2 [Homo sapiens]	20	7.91	#N/A
NP_001651.1	ARF4	4	5	#N/A	#N/A	ADP-ribosylation factor 4 [Homo sapiens]	20	34.44	17.78
NP_006399.1	AGR2	1	2	1	2	anterior gradient protein 2 homolog precursor [Homo sapiens]	20	9.14	9.14
NP_004336.3	CAMP	1	1	1	1	cathelicidin antimicrobial peptide preproprotein [Homo sapiens]	20	5.2	5.2
NP_001744.2	CAV1	4	4	3	4	caveolin-1 isoform alpha [Homo sapiens]	20	18.54	14.04
NP_001182465.1	CHMP5	1	1	#N/A	#N/A	charged multivesicular body protein 5 isoform 2 [Homo sapiens]	20	6.43	#N/A
NP_006462.1	MYL12A	2	3	3	3	myosin regulatory light chain 12A [Homo sapiens]	20	22.22	28.07
NP_001186701.1	PSMA5	1	1	#N/A	#N/A	proteasome subunit alpha type-5 isoform 2 [Homo sapiens]	20	12.02	#N/A
NP_009193.2	PARK7	1	2	#N/A	#N/A	protein DJ-1 [Homo sapiens]	20	10.05	#N/A
NP_001230648.1	RAB6A	1	1	2	2	ras-related protein Rab-6A isoform c [Homo sapiens]	20	12.57	12.57
NP_005096.1	RBM8A	1	1	#N/A	#N/A	RNA-binding protein 8A [Homo sapiens]	20	13.79	#N/A
NP_003286.1	TPT1	1	2	#N/A	#N/A	translationally-controlled tumor protein [Homo sapiens]	20	27.33	#N/A
NP_001243094.1	TMCO1	1	1	1	1	transmembrane and coiled-coil domain-containing protein 1 isoform c [Homo sapiens]	20	8.52	8.52
NP_775788.2	VKORC1L1	2	3	1	1	vitamin K epoxide reductase complex subunit 1-like protein 1 [Homo sapiens]	20	11.93	6.25
NP_005709.1	ARPC4	#N/A	#N/A	2	2	actin-related protein 2/3 complex subunit 4 isoform a [Homo sapiens]	20	4.76	11.31
NP_037469.2	TIMM22	#N/A	#N/A	1	1	mitochondrial import inner membrane translocase subunit Tim22 [Homo sapiens]	20	#N/A	9.28
NP_001183.2	TNFRSF17	1	1	#N/A	#N/A	tumor necrosis factor receptor superfamily member 17 [Homo sapiens]	20	7.61	#N/A
NP_054737.1	MRPS28	2	2	#N/A	#N/A	28S ribosomal protein S28, mitochondrial [Homo sapiens]	21	19.25	#N/A
NP_001019399.1	ARF1	6	9	5	11	ADP-ribosylation factor 1 [Homo sapiens]	21	46.41	35.36
NP_001653.1	ARF5	5	6	#N/A	#N/A	ADP-ribosylation factor 5 [Homo sapiens]	21	38.89	23.33
NP_001638.1	APOD	4	20	3	18	apolipoprotein D precursor [Homo sapiens]	21	17.99	13.23
NP_061974.2	APOM	6	21	6	16	apolipoprotein M isoform 1 [Homo sapiens]	21	32.98	32.98
NP_001007552.1	CT45A5	1	1	#N/A	#N/A	cancer/testis antigen family 45 member A5 [Homo sapiens]	21	6.35	#N/A
NP_001243.1	CD70	4	7	4	9	CD70 antigen [Homo sapiens]	21	26.94	26.94
NP_001034891.1	CDC42	2	2	2	2	cell division control protein 42 homolog isoform 1 [Homo sapiens]	21	14.14	14.14
NP_002558.1	PEBP1	2	2	1	1	phosphatidylethanolamine-binding protein 1 preproprotein [Homo sapiens]	21	15.51	8.02
NP_000945.3	PTGDS	4	7	4	9	prostaglandin-H2 D-isomerase precursor [Homo sapiens]	21	29.47	29.47
NP_001182670.1	FAM213B	1	1	#N/A	#N/A	prostamide/prostaglandin F synthase isoform f [Homo sapiens]	21	12.04	#N/A
NP_002863.1	RAC2	1	1	#N/A	#N/A	ras-related C3 botulinum toxin substrate 2 [Homo sapiens]	21	7.29	#N/A
NP_056461.1	RAP1B	5	10	5	11	ras-related protein Rap-1b isoform 1 precursor [Homo sapiens]	21	41.85	35.87
NP_940938.1	TMEM205	1	1	#N/A	#N/A	transmembrane protein 205 [Homo sapiens]	21	8.99	#N/A
NP_001245253.1	TP53I11	1	1	1	1	tumor protein p53-inducible protein 11 [Homo sapiens]	21	8.47	5.29
NP_777578.2	MCEMP1	#N/A	#N/A	1	1	mast cell-expressed membrane protein 1 [Homo sapiens]	21	#N/A	6.42
NP_008839.2	RAC1	#N/A	#N/A	1	1	ras-related C3 botulinum toxin substrate 1 isoform Rac1 [Homo sapiens]	21	#N/A	9.38
NP_004069.1	CSRP1	#N/A	#N/A	1	2	cysteine and glycine-rich protein 1 isoform 1 [Homo sapiens]	21	#N/A	7.77
NP_001184060.1	PPP1R12B	#N/A	#N/A	1	1	protein phosphatase 1 regulatory subunit 12B isoform g [Homo sapiens]	21	#N/A	9.14
NP_002940.2	MRPL12	#N/A	#N/A	1	1	39S ribosomal protein L12, mitochondrial [Homo sapiens]	21	#N/A	10.1
NP_775289.1	KCNIP2	#N/A	#N/A	1	1	Kv channel-interacting protein 2 isoform 7 [Homo sapiens]	21	#N/A	6.52
NP_003954.2	TM4SF5	1	1	1	1	transmembrane 4 L6 family member 5 precursor [Homo sapiens]	21	6.09	6.09
NP_001193972.1	LOC554223	1	2	1	2	histocompatibility antigen-related [Homo sapiens]	21	5.29	5.29
NP_000970.1	RPL18	1	1	1	1	60S ribosomal protein L18 isoform 1 [Homo sapiens]	22	6.91	6.91
NP_001020092.1	RPL9	2	15	2	8	60S ribosomal protein L9 [Homo sapiens]	22	21.35	21.35
NP_000467.1	AK1	1	1	1	1	adenylate kinase isoenzyme 1 [Homo sapiens]	22	6.19	6.19
NP_000597.2	C8G	1	1	1	1	complement component C8 gamma chain precursor [Homo sapiens]	22	10.4	7.43
NP_000704.1	BLVRB	1	1	#N/A	#N/A	flavin reductase (NADPH) [Homo sapiens]	22	9.22	#N/A
NP_001153175.1	FHL1	1	1	#N/A	#N/A	four and a half LIM domains protein 1 isoform 4 [Homo sapiens]	22	6.19	#N/A
NP_064535.1	SAR1A	1	4	1	1	GTP-binding protein SAR1a [Homo sapiens]	22	17.17	5.56
NP_061856.1	GAR1	1	1	#N/A	#N/A	H/ACA ribonucleoprotein complex subunit 1 [Homo sapiens]	22	3.69	#N/A
NP_005800.3	PRDX2	6	8	5	8	peroxiredoxin-2 isoform a [Homo sapiens]	22	35.86	23.74
NP_006398.1	ARL6IP5	2	5	2	3	PRA1 family protein 3 [Homo sapiens]	22	15.96	15.96
NP_037364.1	PDCD6	1	2	#N/A	#N/A	programmed cell death protein 6 isoform 1 [Homo sapiens]	22	6.81	#N/A
NP_008939.1	RTN4	1	1	2	2	reticulon-4 isoform C [Homo sapiens]	22	7.54	11.06
NP_954646.1	MRRF	1	2	1	2	ribosome-recycling factor, mitochondrial isoform 2 precursor [Homo sapiens]	22	13.93	13.93
NP_002990.2	SDC4	1	1	1	1	syndecan-4 precursor [Homo sapiens]	22	6.06	6.06
NP_001032726.1	BTF3	1	1	#N/A	#N/A	transcription factor BTF3 isoform A [Homo sapiens]	22	13.59	#N/A
NP_003555.1	TAGLN2	10	22	9	20	transgelin-2 [Homo sapiens]	22	62.31	56.78
NP_000648.2	BCL2	#N/A	#N/A	1	1	apoptosis regulator Bcl-2 beta isoform [Homo sapiens]	22	#N/A	8.29
NP_003368.1	VEGFB	1	1	#N/A	#N/A	vascular endothelial growth factor B isoform VEGFB-186 precursor [Homo sapiens]	22	4.83	#N/A
NP_000843.1	GSTP1	4	5	3	5	glutathione S-transferase P [Homo sapiens]	23	34.76	22.38
NP_064455.1	IGLL1	4	8	5	16	immunoglobulin lambda-like polypeptide 1 isoform a precursor [Homo sapiens]	23	18.78	19.25
NP_001171597.1	IGLL5	11	87	9	80	immunoglobulin lambda-like polypeptide 5 isoform 1 [Homo sapiens]	23	41.59	35.05
NP_003245.1	TIMP1	1	1	1	1	metalloproteinase inhibitor 1 precursor [Homo sapiens]	23	5.8	5.8
NP_005555.2	LCN2	1	1	1	2	neutrophil gelatinase-associated lipocalin precursor [Homo sapiens]	23	7.58	7.58
NP_002786.2	PSMB3	1	1	1	1	proteasome subunit beta type-3 [Homo sapiens]	23	8.78	8.78
NP_004152.1	RAB1A	3	5	#N/A	#N/A	ras-related protein Rab-1A isoform 1 [Homo sapiens]	23	26.83	#N/A
NP_958842.1	RAB5C	2	2	#N/A	#N/A	ras-related protein Rab-5C isoform a [Homo sapiens]	23	24.54	#N/A
NP_004628.4	RAB7A	1	1	#N/A	#N/A	ras-related protein Rab-7a [Homo sapiens]	23	6.76	#N/A
NP_006735.2	RBP4	6	86	6	52	retinol-binding protein 4 precursor [Homo sapiens]	23	38.31	35.82
NP_001172006.1	ARHGDIA	2	3	1	2	rho GDP-dissociation inhibitor 1 isoform a [Homo sapiens]	23	15.69	7.35
NP_001166.3	ARHGDIB	2	2	2	2	rho GDP-dissociation inhibitor 2 [Homo sapiens]	23	10.95	14.93
NP_003269.2	CLEC3B	4	12	4	8	tetranectin precursor [Homo sapiens]	23	24.26	24.26
NP_001531.1	HSPB1	#N/A	#N/A	1	1	heat shock protein beta-1 [Homo sapiens]	23	#N/A	7.8
NP_057215.3	RAB10	#N/A	#N/A	1	1	ras-related protein Rab-10 [Homo sapiens]	23	#N/A	5.5
NP_001000.2	RPS5	#N/A	#N/A	1	2	40S ribosomal protein S5 [Homo sapiens]	23	#N/A	7.35
NP_001186673.1	SAA2-SAA4	#N/A	#N/A	13	86	SAA2-SAA2 protein precursor [Homo sapiens]	23	49.52	49.52
NP_570824.1	SNAP25	#N/A	#N/A	1	1	synaptosomal-associated protein 25 isoform SNAP25B [Homo sapiens]	23	#N/A	7.28
NP_008964.3	RER1	#N/A	#N/A	1	1	protein RER1 [Homo sapiens]	23	#N/A	9.69
NP_036555.1	RPL13A	1	1	1	2	60S ribosomal protein L13a isoform 1 [Homo sapiens]	24	4.93	5.42
NP_001928.2	DPT	1	1	1	1	dermatopontin precursor [Homo sapiens]	24	5.47	5.47
NP_000933.1	PPIB	1	1	1	1	peptidyl-prolyl cis-trans isomerase B precursor [Homo sapiens]	24	6.02	6.02
NP_004654.1	RAB11A	1	1	2	3	ras-related protein Rab-11A isoform 1 [Homo sapiens]	24	6.02	10.65
NP_008875.1	SPP2	2	4	2	4	secreted phosphoprotein 24 precursor [Homo sapiens]	24	11.37	11.37
NP_006316.1	RAN	#N/A	#N/A	1	2	GTP-binding nuclear protein Ran [Homo sapiens]	24	#N/A	6.94
XP_003960477.1	#N/A	#N/A	#N/A	1	1	PREDICTED: uncharacterized protein LOC101060662 [Homo sapiens]	24	#N/A	10.5
NP_002913.3	RGS1	#N/A	#N/A	1	1	regulator of G-protein signaling 1 [Homo sapiens]	24	#N/A	8.13
NP_001020268.1	PSMA8	#N/A	#N/A	1	2	proteasome subunit alpha type-7-like isoform 3 [Homo sapiens]	24	5.19	5.19
NP_004322.1	BNIP3L	1	1	#N/A	#N/A	BCL2/adenovirus E1B 19 kDa protein-interacting protein 3-like [Homo sapiens]	24	7.31	#N/A
NP_689479.1	C19orf40	1	1	#N/A	#N/A	Fanconi anemia-associated protein of 24 kDa [Homo sapiens]	24	9.77	#N/A
YP_003024031.1	ATP6	1	1	1	1	ATP synthase F0 subunit 6 [Homo sapiens]	25	4.42	4.42
NP_940818.1	CHMP2A	1	1	#N/A	#N/A	charged multivesicular body protein 2a [Homo sapiens]	25	5.41	#N/A
NP_000558.2	CRP	5	6	3	4	C-reactive protein precursor [Homo sapiens]	25	24.55	15.62
NP_001032752.1	EEF1B2	1	1	#N/A	#N/A	elongation factor 1-beta [Homo sapiens]	25	4.89	#N/A
NP_002075.2	GPX3	5	17	5	17	glutathione peroxidase 3 precursor [Homo sapiens]	25	22.57	22.57
NP_002169.1	IGFBP6	1	1	#N/A	#N/A	insulin-like growth factor-binding protein 6 precursor [Homo sapiens]	25	4.17	#N/A
NP_001239548.1	LCN1	1	1	1	1	lipocalin-1 isoform 3 precursor [Homo sapiens]	25	3.04	3.48
NP_002004.1	FKBP3	1	1	#N/A	#N/A	peptidyl-prolyl cis-trans isomerase FKBP3 [Homo sapiens]	25	6.25	#N/A
NP_004896.1	PRDX6	3	4	3	5	peroxiredoxin-6 [Homo sapiens]	25	20.98	20.98
NP_004568.2	PSPH	1	1	#N/A	#N/A	phosphoserine phosphatase [Homo sapiens]	25	14.67	#N/A
NP_001630.1	APCS	11	53	13	60	serum amyloid P-component precursor [Homo sapiens]	25	42.15	47.98
NP_006818.3	TMED10	3	7	2	2	transmembrane emp24 domain-containing protein 10 precursor [Homo sapiens]	25	14.16	8.68
NP_919267.2	TMEM65	1	1	#N/A	#N/A	transmembrane protein 65 [Homo sapiens]	25	4.58	#N/A
NP_004172.2	UCHL1	1	1	#N/A	#N/A	ubiquitin carboxyl-terminal hydrolase isozyme L1 [Homo sapiens]	25	9.42	#N/A
XP_001126459.1	#N/A	#N/A	#N/A	1	1	PREDICTED: uncharacterized protein LOC728065 [Homo sapiens]	25	#N/A	21.49
NP_660207.2	VTI1A	#N/A	#N/A	1	1	vesicle transport through interaction with t-SNAREs homolog 1A [Homo sapiens]	25	#N/A	6.91
NP_002348.1	MXD1	#N/A	#N/A	1	1	max dimerization protein 1 isoform 1 [Homo sapiens]	25	#N/A	6.79
NP_001006936.1	TCEAL4	#N/A	#N/A	1	1	transcription elongation factor A protein-like 4 [Homo sapiens]	25	#N/A	6.05
NP_002789.1	PSMB6	1	1	#N/A	#N/A	proteasome subunit beta type-6 isoform 1 proprotein [Homo sapiens]	25	4.6	#N/A
NP_789782.1	CHMP4B	#N/A	#N/A	1	1	charged multivesicular body protein 4b [Homo sapiens]	25	#N/A	10.27
NP_001760.1	CD9	#N/A	#N/A	1	1	CD9 antigen [Homo sapiens]	25	#N/A	8.33
XP_003960412.1	#N/A	#N/A	#N/A	1	1	PREDICTED: dystonin-like [Homo sapiens]	25	#N/A	7.91
NP_002714.2	PRB4	#N/A	#N/A	1	1	basic salivary proline-rich protein 4 isoform 1 precursor [Homo sapiens]	25	#N/A	10.93
NP_006570.1	EBP	1	4	1	3	3-beta-hydroxysteroid-Delta(8),Delta(7)-isomerase [Homo sapiens]	26	5.22	5.22
NP_001032900.1	HSD17B10	1	2	1	2	3-hydroxyacyl-CoA dehydrogenase type-2 isoform 2 [Homo sapiens]	26	9.92	9.92
NP_001129950.1	ANP32E	2	3	2	2	acidic leucine-rich nuclear phosphoprotein 32 family member E isoform 2 [Homo sapiens]	26	20.7	20.7
NP_008937.1	NUDT21	1	1	#N/A	#N/A	cleavage and polyadenylation specificity factor subunit 5 [Homo sapiens]	26	3.96	#N/A
NP_001107573.1	C1QC	4	12	3	7	complement C1q subcomponent subunit C precursor [Homo sapiens]	26	21.22	15.92
YP_003024029.1	COX2	1	1	#N/A	#N/A	cytochrome c oxidase subunit II [Homo sapiens]	26	4.41	#N/A
NP_003093.2	SOD3	1	1	1	1	extracellular superoxide dismutase [Cu-Zn] precursor [Homo sapiens]	26	5.42	5.42
NP_002297.2	LGALS3	1	1	#N/A	#N/A	galectin-3 isoform 1 [Homo sapiens]	26	4.4	#N/A
NP_000233.1	MBL2	1	1	#N/A	#N/A	mannose-binding protein C precursor [Homo sapiens]	26	5.24	#N/A
NP_776195.2	YIPF6	1	1	1	1	protein YIPF6 isoform A [Homo sapiens]	26	5.93	8.05
NP_060287.1	RAB20	1	1	#N/A	#N/A	ras-related protein Rab-20 [Homo sapiens]	26	7.26	#N/A
NP_001019850.1	C1orf68	1	2	1	2	skin-specific protein 32 [Homo sapiens]	26	3.2	3.2
NP_004881.2	SPAG7	1	1	#N/A	#N/A	sperm-associated antigen 7 [Homo sapiens]	26	10.57	#N/A
NP_002761.1	PRSS2	2	7	2	6	trypsin-2 preproprotein [Homo sapiens]	26	8.1	8.1
NP_002778.1	PSMA2	#N/A	#N/A	1	2	proteasome subunit alpha type-2 [Homo sapiens]	26	#N/A	8.97
NP_001128143.1	DERL1	#N/A	#N/A	1	1	derlin-1 isoform b [Homo sapiens]	26	#N/A	3.46
NP_001032382.1	THYN1	#N/A	#N/A	1	1	thymocyte nuclear protein 1 isoform 1 [Homo sapiens]	26	#N/A	9.78
NP_612462.1	RAB3C	1	1	#N/A	#N/A	ras-related protein Rab-3C [Homo sapiens]	26	8.81	#N/A
NP_932070.1	BID	1	1	#N/A	#N/A	BH3-interacting domain death agonist isoform 1 [Homo sapiens]	27	5.39	#N/A
NP_001279.2	CLIC1	5	5	4	4	chloride intracellular channel protein 1 [Homo sapiens]	27	38.17	24.48
NP_000482.3	C1QB	2	5	3	8	complement C1q subcomponent subunit B precursor [Homo sapiens]	27	11.46	17
NP_001919.2	CFD	7	12	6	13	complement factor D preproprotein [Homo sapiens]	27	39.53	37.94
NP_004861.2	MPDU1	2	2	2	2	mannose-P-dolichol utilization defect 1 protein [Homo sapiens]	27	9.72	9.72
NP_001001994.1	GPM6B	1	1	1	2	neuronal membrane glycoprotein M6-b isoform 4 [Homo sapiens]	27	5.28	5.28
NP_002782.1	PSMA6	1	1	1	1	proteasome subunit alpha type-6 [Homo sapiens]	27	7.32	7.32
NP_000356.1	TPI1	11	16	8	14	triosephosphate isomerase isoform 1 [Homo sapiens]	27	57.83	45.78
NP_002809.2	PSME2	#N/A	#N/A	1	1	proteasome activator complex subunit 2 [Homo sapiens]	27	#N/A	5.86
NP_001185943.1	STPG1	#N/A	#N/A	1	1	sperm-tail PG-rich repeat-containing protein 1 isoform 3 [Homo sapiens]	27	#N/A	7.85
NP_612569.1	BCL11A	1	1	#N/A	#N/A	B-cell lymphoma/leukemia 11A isoform 3 [Homo sapiens]	27	6.58	#N/A
NP_005823.1	KCNMB2	#N/A	#N/A	1	1	calcium-activated potassium channel subunit beta-2 [Homo sapiens]	27	#N/A	6.81
NP_060366.1	GID8	#N/A	#N/A	1	1	glucose-induced degradation protein 8 homolog [Homo sapiens]	27	#N/A	3.95
NP_001165438.1	RBFA	1	1	#N/A	#N/A	putative ribosome-binding factor A, mitochondrial isoform 2 precursor [Homo sapiens]	27	10.33	#N/A
NP_057041.2	APIP	1	1	#N/A	#N/A	probable methylthioribulose-1-phosphate dehydratase [Homo sapiens]	27	5.37	#N/A
NP_005862.1	SMNDC1	1	1	#N/A	#N/A	survival of motor neuron-related-splicing factor 30 [Homo sapiens]	27	6.72	#N/A
NP_003396.1	YWHAH	3	8	2	5	14-3-3 protein eta [Homo sapiens]	28	10.98	8.94
NP_036611.2	YWHAG	6	12	5	10	14-3-3 protein gamma [Homo sapiens]	28	31.17	21.46
NP_006133.1	SFN	3	8	#N/A	#N/A	14-3-3 protein sigma [Homo sapiens]	28	17.34	4.03
NP_663723.1	YWHAZ	14	24	8	18	14-3-3 protein zeta/delta [Homo sapiens]	28	57.96	38.37
NP_940684.1	PTPLB	1	1	#N/A	#N/A	3-hydroxyacyl-CoA dehydratase 2 [Homo sapiens]	28	4.72	#N/A
NP_000964.1	RPL8	5	6	2	2	60S ribosomal protein L8 [Homo sapiens]	28	25.29	12.06
NP_001003962.1	CAPNS1	1	1	1	1	calpain small subunit 1 [Homo sapiens]	28	3.73	4.85
NP_036246.1	CASP14	4	11	4	11	caspase-14 precursor [Homo sapiens]	28	19.01	17.36
NP_620598.1	CD151	2	3	1	1	CD151 antigen [Homo sapiens]	28	6.72	3.56
NP_004823.1	GSTO1	1	1	1	1	glutathione S-transferase omega-1 isoform 1 [Homo sapiens]	28	3.73	3.73
NP_054752.3	METTL7A	3	6	3	7	methyltransferase-like protein 7A precursor [Homo sapiens]	28	17.21	17.21
NP_001032827.1	NPM1	2	7	2	3	nucleophosmin isoform 3 [Homo sapiens]	28	14.29	14.29
NP_002783.1	PSMA7	2	2	#N/A	#N/A	proteasome subunit alpha type-7 [Homo sapiens]	28	10.48	4.44
NP_001020118.1	YIPF5	2	2	#N/A	#N/A	protein YIPF5 [Homo sapiens]	28	8.17	#N/A
NP_008855.1	SRSF1	1	1	#N/A	#N/A	serine/arginine-rich splicing factor 1 isoform 1 [Homo sapiens]	28	3.23	#N/A
NP_006784.1	PRDX3	1	3	1	2	thioredoxin-dependent peroxide reductase, mitochondrial isoform a precursor [Homo sapiens]	28	11.72	11.72
NP_060596.2	TMEM33	1	1	1	1	transmembrane protein 33 [Homo sapiens]	28	4.86	4.86
NP_001018008.1	TPM1	2	3	5	6	tropomyosin alpha-1 chain isoform 6 [Homo sapiens]	28	8.98	22.45
NP_003081.2	SNRPA1	1	1	#N/A	#N/A	U2 small nuclear ribonucleoprotein A' [Homo sapiens]	28	9.8	#N/A
NP_057123.1	C14orf166	1	3	#N/A	#N/A	UPF0568 protein C14orf166 [Homo sapiens]	28	6.56	#N/A
NP_689880.1	NANP	#N/A	#N/A	1	1	N-acylneuraminate-9-phosphatase [Homo sapiens]	28	#N/A	6.05
NP_001770.1	CD58	#N/A	#N/A	1	1	lymphocyte function-associated antigen 3 isoform 1 [Homo sapiens]	28	#N/A	4
NP_001243630.1	C9orf173	#N/A	#N/A	1	1	uncharacterized protein C9orf173 isoform d [Homo sapiens]	28	#N/A	6.72
NP_006752.1	YWHAE	2	7	5	9	14-3-3 protein epsilon [Homo sapiens]	29	8.24	25.1
NP_000962.2	RPL7	2	2	1	1	60S ribosomal protein L7 [Homo sapiens]	29	8.47	4.44
NP_001729.1	CA1	7	14	6	11	carbonic anhydrase 1 [Homo sapiens]	29	39.46	36.02
NP_000058.1	CA2	4	5	4	5	carbonic anhydrase 2 [Homo sapiens]	29	24.23	20.77
NP_955476.1	COPE	1	1	#N/A	#N/A	coatomer subunit epsilon isoform c [Homo sapiens]	29	10.94	#N/A
NP_000108.1	EMD	1	1	#N/A	#N/A	emerin [Homo sapiens]	29	5.91	#N/A
NP_006808.1	ERP29	2	2	#N/A	#N/A	endoplasmic reticulum resident protein 29 isoform 1 precursor [Homo sapiens]	29	20.31	#N/A
NP_002620.1	PGAM1	2	3	3	3	phosphoglycerate mutase 1 [Homo sapiens]	29	10.63	16.14
XP_003960017.1	#N/A	1	1	#N/A	#N/A	PREDICTED: MARVEL domain-containing protein 1-like [Homo sapiens]	29	11.81	#N/A
NP_001230180.1	NARS2	1	1	#N/A	#N/A	probable asparagine--tRNA ligase, mitochondrial isoform 2 [Homo sapiens]	29	11.6	#N/A
NP_001254629.1	PHB2	1	1	#N/A	#N/A	prohibitin-2 isoform 3 [Homo sapiens]	29	4.98	#N/A
NP_002787.2	PSMB4	1	1	1	1	proteasome subunit beta type-4 [Homo sapiens]	29	7.58	7.58
NP_003281.1	TPM4	4	5	3	4	tropomyosin alpha-4 chain isoform 2 [Homo sapiens]	29	13.71	14.11
NP_001015892.1	TAF9	#N/A	#N/A	1	1	adenylate kinase isoenzyme 6 isoform a [Homo sapiens]	29	#N/A	5.3
NP_001151733.1	CCDC42	#N/A	#N/A	1	1	coiled-coil domain-containing protein 42A isoform 2 [Homo sapiens]	29	#N/A	2.89
NP_006745.1	SYPL1	#N/A	#N/A	1	1	synaptophysin-like protein 1 isoform a [Homo sapiens]	29	#N/A	4.25
NP_001001330.1	REEP3	1	1	#N/A	#N/A	receptor expression-enhancing protein 3 [Homo sapiens]	29	10.2	#N/A
NP_542159.3	ATRAID	1	1	#N/A	#N/A	all-trans retinoic acid-induced differentiation factor isoform b [Homo sapiens]	30	2.11	#N/A
NP_001007278.1	EI24	2	2	2	2	etoposide-induced protein 2.4 homolog isoform 2 [Homo sapiens]	30	8.4	8.4
NP_000793.1	FOLR1	1	1	#N/A	#N/A	folate receptor alpha precursor [Homo sapiens]	30	7.39	#N/A
NP_068839.1	ITM2B	1	1	#N/A	#N/A	integral membrane protein 2B [Homo sapiens]	30	3.76	#N/A
NP_036457.1	MAPRE1	1	1	#N/A	#N/A	microtubule-associated protein RP/EB family member 1 [Homo sapiens]	30	4.48	#N/A
XP_003960173.1	#N/A	1	1	1	1	PREDICTED: calcium-binding mitochondrial carrier protein SCaMC-1-like [Homo sapiens]	30	3.3	3.3
NP_002625.1	PHB	3	3	1	1	prohibitin [Homo sapiens]	30	23.53	8.82
NP_149351.1	SURF4	3	6	3	6	surfeit locus protein 4 [Homo sapiens]	30	14.5	17.47
NP_000998.1	RPS4X	#N/A	#N/A	1	1	40S ribosomal protein S4, X isoform X isoform [Homo sapiens]	30	#N/A	3.42
NP_000997.1	RPS3A	#N/A	#N/A	1	1	40S ribosomal protein S3a isoform 1 [Homo sapiens]	30	#N/A	5.68
NP_000963.1	RPL7A	#N/A	#N/A	1	1	60S ribosomal protein L7a [Homo sapiens]	30	#N/A	5.64
NP_002790.1	PSMB7	#N/A	#N/A	1	1	proteasome subunit beta type-7 proprotein [Homo sapiens]	30	#N/A	4.69
NP_001020026.1	ZNF197	1	1	#N/A	#N/A	zinc finger protein 197 isoform 2 [Homo sapiens]	30	5.24	#N/A
XP_003119341.1	#N/A	#N/A	#N/A	1	1	PREDICTED: HLA class II histocompatibility antigen, DRB1-7 beta chain-like isoform 3 [Homo sapiens]	30	#N/A	8.33
NP_001177915.1	CRISP3	1	2	1	1	cysteine-rich secretory protein 3 isoform 2 precursor [Homo sapiens]	30	7.46	7.46
NP_002943.2	RPS2	2	4	1	3	40S ribosomal protein S2 [Homo sapiens]	31	6.48	6.48
NP_000030.1	APOA1	64	740	61	809	apolipoprotein A-I preproprotein [Homo sapiens]	31	84.27	83.52
NP_004083.3	ECHS1	1	1	#N/A	#N/A	enoyl-CoA hydratase, mitochondrial [Homo sapiens]	31	10.34	#N/A
NP_004490.2	HNRNPAB	1	1	#N/A	#N/A	heterogeneous nuclear ribonucleoprotein A/B isoform b [Homo sapiens]	31	7.37	#N/A
NP_001003810.1	HNRNPD	1	2	#N/A	#N/A	heterogeneous nuclear ribonucleoprotein D0 isoform d [Homo sapiens]	31	4.18	#N/A
NP_000590.1	IGFBP5	2	2	#N/A	#N/A	insulin-like growth factor-binding protein 5 precursor [Homo sapiens]	31	8.09	#N/A
NP_003365.1	VDAC1	1	2	#N/A	#N/A	voltage-dependent anion-selective channel protein 1 [Homo sapiens]	31	8.13	#N/A
NP_001229759.1	ELOVL5	#N/A	#N/A	1	1	elongation of very long chain fatty acids protein 5 isoform 3 [Homo sapiens]	31	#N/A	3.44
NP_001186668.1	CTSS	1	1	#N/A	#N/A	cathepsin S isoform 2 preproprotein [Homo sapiens]	32	3.56	#N/A
NP_005516.1	HSD11B1	1	1	#N/A	#N/A	corticosteroid 11-beta-dehydrogenase isozyme 1 [Homo sapiens]	32	9.93	#N/A
NP_004090.4	STOM	4	6	6	7	erythrocyte band 7 integral membrane protein isoform a [Homo sapiens]	32	17.36	22.57
NP_055819.2	EXOSC7	1	1	1	1	exosome complex component RRP42 [Homo sapiens]	32	8.25	8.25
NP_001070911.1	HNRNPC	3	3	#N/A	#N/A	heterogeneous nuclear ribonucleoproteins C1/C2 isoform b [Homo sapiens]	32	11.26	6.48
NP_001013416.1	IGFBP3	2	5	4	6	insulin-like growth factor-binding protein 3 isoform a precursor [Homo sapiens]	32	6.06	14.81
NP_055545.1	MLEC	1	1	1	1	malectin precursor [Homo sapiens]	32	4.45	4.45
NP_000261.2	PNP	7	10	7	9	purine nucleoside phosphorylase [Homo sapiens]	32	29.41	29.76
NP_036557.1	RSU1	2	3	2	2	ras suppressor protein 1 isoform 1 [Homo sapiens]	32	9.39	9.75
NP_116130.2	AGPAT1	#N/A	#N/A	1	1	1-acyl-sn-glycerol-3-phosphate acyltransferase alpha [Homo sapiens]	32	#N/A	3.53
NP_001257817.1	SLC25A10	#N/A	#N/A	1	1	mitochondrial dicarboxylate carrier isoform 1 [Homo sapiens]	32	#N/A	5.07
NP_001013653.1	HNRNPCL1	#N/A	#N/A	2	2	heterogeneous nuclear ribonucleoprotein C-like 1 [Homo sapiens]	32	6.48	6.48
NP_054894.1	MRPL15	1	1	#N/A	#N/A	39S ribosomal protein L15, mitochondrial [Homo sapiens]	33	5.74	#N/A
NP_001019833.1	RPL6	1	2	#N/A	#N/A	60S ribosomal protein L6 [Homo sapiens]	33	5.21	#N/A
NP_001143.2	SLC25A5	7	9	7	9	ADP/ATP translocase 2 [Homo sapiens]	33	19.8	17.79
NP_001627.2	SLC25A6	7	9	7	11	ADP/ATP translocase 3 [Homo sapiens]	33	19.8	17.79
NP_005030.2	PRB1	4	10	3	11	basic salivary proline-rich protein 1 isoform 1 preproprotein [Homo sapiens]	33	34.14	30.82
NP_872586.1	VGLL2	1	1	#N/A	#N/A	transcription cofactor vestigial-like protein 2 isoform 1 [Homo sapiens]	33	3.79	#N/A
NP_001182188.1	TGFBR3L	#N/A	#N/A	1	1	transforming growth factor-beta receptor type 3-like protein [Homo sapiens]	33	#N/A	2.53
NP_076979.1	TMEM38A	#N/A	#N/A	1	1	trimeric intracellular cation channel type A [Homo sapiens]	33	#N/A	12.04
NP_057037.1	NOSIP	#N/A	#N/A	1	1	nitric oxide synthase-interacting protein [Homo sapiens]	33	#N/A	7.31
NP_003280.2	TPM2	#N/A	#N/A	2	2	tropomyosin beta chain isoform 1 [Homo sapiens]	33	3.52	9.51
NP_444505.1	RPLP0	4	6	2	4	60S acidic ribosomal protein P0 [Homo sapiens]	34	11.99	6.94
NP_000960.2	RPL5	1	2	#N/A	#N/A	60S ribosomal protein L5 [Homo sapiens]	34	6.06	#N/A
NP_005722.1	ARPC2	2	2	1	2	actin-related protein 2/3 complex subunit 2 [Homo sapiens]	34	13.67	3.33
NP_001327.2	CTSZ	2	2	1	1	cathepsin Z preproprotein [Homo sapiens]	34	7.26	3.96
NP_002127.1	HNRNPA1	6	11	4	6	heterogeneous nuclear ribonucleoprotein A1 isoform a [Homo sapiens]	34	23.44	19.06
NP_005318.3	HADH	1	5	#N/A	#N/A	hydroxyacyl-coenzyme A dehydrogenase, mitochondrial isoform 2 precursor [Homo sapiens]	34	11.78	#N/A
NP_000182.2	HMGCL	1	1	1	1	hydroxymethylglutaryl-CoA lyase, mitochondrial isoform 1 precursor [Homo sapiens]	34	6.77	6.77
NP_005379.3	PDCL	1	1	#N/A	#N/A	phosducin-like protein [Homo sapiens]	34	3.32	#N/A
XP_003846674.1	#N/A	1	1	#N/A	#N/A	PREDICTED: uncharacterized protein LOC100996868 [Homo sapiens]	34	4.17	#N/A
NP_001176.1	AZGP1	5	14	4	7	zinc-alpha-2-glycoprotein precursor [Homo sapiens]	34	24.16	19.8
NP_005514.1	HOXA11	#N/A	#N/A	1	1	homeobox protein Hox-A11 [Homo sapiens]	34	#N/A	15.97
NP_001017390.1	SULT1A4	#N/A	#N/A	1	1	sulfotransferase 1A3/1A4 [Homo sapiens]	34	#N/A	3.39
NP_001129710.1	TMPPE	#N/A	#N/A	1	1	transmembrane protein with metallophosphoesterase domain isoform 2 [Homo sapiens]	34	#N/A	3.16
NP_001629.1	APOF	2	10	2	18	apolipoprotein F precursor [Homo sapiens]	35	8.28	8.28
NP_001132929.1	BCAP31	2	2	2	2	B-cell receptor-associated protein 31 isoform a [Homo sapiens]	35	7.35	7.35
NP_002475.2	NUBP1	1	1	#N/A	#N/A	cytosolic Fe-S cluster assembly factor NUBP1 [Homo sapiens]	35	9.38	#N/A
NP_000117.1	ETFA	1	1	#N/A	#N/A	electron transfer flavoprotein subunit alpha, mitochondrial isoform a [Homo sapiens]	35	6.31	#N/A
NP_001028170.1	KYNU	2	3	1	1	kynureninase isoform b [Homo sapiens]	35	14.66	9.12
NP_005909.2	MDH2	1	2	2	4	malate dehydrogenase, mitochondrial precursor [Homo sapiens]	35	7.69	11.54
NP_443069.1	SCAMP3	2	3	3	3	secretory carrier-associated membrane protein 3 isoform 2 [Homo sapiens]	35	9.03	9.66
NP_898885.1	PRSS38	1	1	#N/A	#N/A	serine protease 38 precursor [Homo sapiens]	35	10.43	#N/A
NP_001668.1	ATP1B1	1	1	1	2	sodium/potassium-transporting ATPase subunit beta-1 [Homo sapiens]	35	3.63	3.63
NP_060945.2	TMEM165	3	3	3	4	transmembrane protein 165 precursor [Homo sapiens]	35	17.28	14.81
NP_060979.2	LRRC59	#N/A	#N/A	1	1	leucine-rich repeat-containing protein 59 [Homo sapiens]	35	#N/A	3.91
NP_001177278.1	DMKN	#N/A	#N/A	1	2	dermokine isoform 10 precursor [Homo sapiens]	35	#N/A	4.61
NP_064695.3	AKR1B10	5	7	5	7	aldo-keto reductase family 1 member B10 [Homo sapiens]	36	25.95	24.05
NP_001619.1	AKR1B1	3	5	3	3	aldose reductase [Homo sapiens]	36	19.3	19.3
NP_001145.1	ANXA5	2	2	1	1	annexin A5 [Homo sapiens]	36	10.62	5
NP_000032.1	APOE	18	80	18	82	apolipoprotein E precursor [Homo sapiens]	36	61.2	60.25
NP_001231367.1	ARG1	7	18	7	19	arginase-1 isoform 1 [Homo sapiens]	36	25.15	25.15
NP_001389.2	ECH1	1	4	1	4	delta(3,5)-Delta(2,4)-dienoyl-CoA isomerase, mitochondrial precursor [Homo sapiens]	36	5.18	5.18
NP_003748.1	EIF3I	1	4	1	3	eukaryotic translation initiation factor 3 subunit I [Homo sapiens]	36	5.23	5.23
NP_002037.2	GAPDH	23	135	16	86	glyceraldehyde-3-phosphate dehydrogenase isoform 1 [Homo sapiens]	36	74.03	63.88
NP_036335.1	GRHPR	1	1	1	1	glyoxylate reductase/hydroxypyruvate reductase [Homo sapiens]	36	7.62	7.62
NP_002128.1	HNRNPA2B1	3	8	#N/A	#N/A	heterogeneous nuclear ribonucleoproteins A2/B1 isoform A2 [Homo sapiens]	36	16.13	15.84
NP_005908.1	MDH1	1	1	#N/A	#N/A	malate dehydrogenase, cytoplasmic isoform 2 [Homo sapiens]	36	7.78	#N/A
NP_004550.2	YBX1	1	1	1	1	nuclease-sensitive element-binding protein 1 [Homo sapiens]	36	5.25	5.25
NP_001001915.1	OR2G2	1	1	#N/A	#N/A	olfactory receptor 2G2 [Homo sapiens]	36	3.47	#N/A
NP_001005161.2	OR52B4	1	1	#N/A	#N/A	olfactory receptor 52B4 [Homo sapiens]	36	11.15	#N/A
NP_066272.1	PDLIM1	1	2	3	5	PDZ and LIM domain protein 1 [Homo sapiens]	36	3.04	10.03
NP_001139580.1	PTGR1	2	10	2	5	prostaglandin reductase 1 isoform 1 [Homo sapiens]	36	6.99	6.99
NP_612510.1	TECR	4	7	4	4	trans-2,3-enoyl-CoA reductase [Homo sapiens]	36	12.34	12.66
NP_055215.2	LYPD3	#N/A	#N/A	1	1	ly6/PLAUR domain-containing protein 3 precursor [Homo sapiens]	36	#N/A	5.78
NP_056238.2	AASDHPPT	#N/A	#N/A	1	1	L-aminoadipate-semialdehyde dehydrogenase-phosphopantetheinyl transferase [Homo sapiens]	36	#N/A	5.5
NP_060640.2	RPRD1A	#N/A	#N/A	1	1	regulation of nuclear pre-mRNA domain-containing protein 1A [Homo sapiens]	36	#N/A	4.81
NP_001344.2	AKR1C1	7	19	3	3	aldo-keto reductase family 1 member C1 [Homo sapiens]	37	26.32	11.15
NP_001210.1	CALU	1	2	1	1	calumenin isoform a precursor [Homo sapiens]	37	7.62	7.62
NP_055209.2	GHITM	1	1	1	1	growth hormone-inducible transmembrane protein [Homo sapiens]	37	3.19	3.19
NP_005264.2	GNB2	1	1	#N/A	#N/A	guanine nucleotide-binding protein G(I)/G(S)/G(T) subunit beta-2 [Homo sapiens]	37	7.06	#N/A
NP_005557.1	LDHA	7	19	5	14	L-lactate dehydrogenase A chain isoform 1 [Homo sapiens]	37	19.58	14.76
NP_002291.1	LDHB	2	6	2	5	L-lactate dehydrogenase B chain [Homo sapiens]	37	21.26	21.26
NP_001243069.1	CAPG	2	11	1	5	macrophage-capping protein isoform 2 [Homo sapiens]	37	20.42	7.51
NP_006187.2	PCBP1	1	2	#N/A	#N/A	poly(rC)-binding protein 1 [Homo sapiens]	37	3.09	#N/A
NP_690005.2	ASPRV1	1	1	1	1	retroviral-like aspartic protease 1 precursor [Homo sapiens]	37	3.79	3.79
NP_001009570.1	CCT7	5	7	2	7	T-complex protein 1 subunit eta isoform b [Homo sapiens]	37	19.47	12.68
NP_115728.2	BRMS1L	1	1	#N/A	#N/A	breast cancer metastasis-suppressor 1-like protein [Homo sapiens]	38	4.02	#N/A
NP_002104.2	CFHR1	3	6	3	6	complement factor H-related protein 1 precursor [Homo sapiens]	38	9.39	9.39
NP_001180235.1	FPR1	1	2	#N/A	#N/A	fMet-Leu-Phe receptor [Homo sapiens]	38	3.14	#N/A
NP_006591.1	NUDC	1	1	1	1	nuclear migration protein nudC [Homo sapiens]	38	2.72	2.72
NP_077315.2	THOC6	#N/A	#N/A	1	1	THO complex subunit 6 homolog isoform 1 [Homo sapiens]	38	#N/A	7.33
NP_006746.1	TALDO1	#N/A	#N/A	2	2	transaldolase [Homo sapiens]	38	#N/A	6.53
NP_001254738.1	ILF2	2	2	2	2	interleukin enhancer-binding factor 2 isoform 2 [Homo sapiens]	39	13.92	11.65
NP_001138478.1	MUC7	1	2	1	1	mucin-7 precursor [Homo sapiens]	39	3.18	3.18
YP_003024027.1	ND2	1	1	1	1	NADH dehydrogenase subunit 2 [Homo sapiens]	39	2.59	2.59
NP_001624.1	AMBP	6	15	4	24	protein AMBP preproprotein [Homo sapiens]	39	24.72	18.47
NP_005756.2	ATP6AP2	1	1	#N/A	#N/A	renin receptor precursor [Homo sapiens]	39	8.57	#N/A
NP_001008709.1	PPP1CA	1	1	#N/A	#N/A	serine/threonine-protein phosphatase PP1-alpha catalytic subunit isoform 3 [Homo sapiens]	39	5.57	#N/A
NP_000530.1	RHO	#N/A	#N/A	1	1	rhodopsin [Homo sapiens]	39	#N/A	13.22
NP_057709.2	RSRC1	#N/A	#N/A	1	1	serine/Arginine-related protein 53 [Homo sapiens]	39	#N/A	3.59
NP_001001391.1	CD44	#N/A	#N/A	1	1	CD44 antigen isoform 4 precursor [Homo sapiens]	39	#N/A	2.77
NP_079163.2	DHDDS	#N/A	#N/A	1	1	dehydrodolichyl diphosphate synthase isoform 2 [Homo sapiens]	39	#N/A	2.99
NP_001114.2	ADK	#N/A	#N/A	1	1	adenosine kinase isoform a [Homo sapiens]	39	#N/A	8.7
NP_001029025.1	RPL3	3	3	2	3	60S ribosomal protein L3 isoform b [Homo sapiens]	40	8.76	6.78
NP_000658.1	ADH1A	1	1	#N/A	#N/A	alcohol dehydrogenase 1A [Homo sapiens]	40	8.27	#N/A
NP_000662.3	ADH5	2	4	#N/A	#N/A	alcohol dehydrogenase class-3 [Homo sapiens]	40	19.25	#N/A
NP_066969.1	ANGPTL7	1	1	#N/A	#N/A	angiopoietin-related protein 7 precursor [Homo sapiens]	40	3.18	#N/A
NP_001002858.1	ANXA2	16	37	13	27	annexin A2 isoform 1 [Homo sapiens]	40	49.3	42.58
NP_001028849.1	CABP1	1	1	#N/A	#N/A	calcium-binding protein 1 isoform 3 [Homo sapiens]	40	2.97	#N/A
NP_057373.1	CAB39	1	1	#N/A	#N/A	calcium-binding protein 39 [Homo sapiens]	40	5.28	#N/A
NP_997401.1	PRKACA	1	1	#N/A	#N/A	cAMP-dependent protein kinase catalytic subunit alpha isoform 2 [Homo sapiens]	40	7	#N/A
NP_003747.1	EIF3H	1	1	#N/A	#N/A	eukaryotic translation initiation factor 3 subunit H [Homo sapiens]	40	6.82	#N/A
NP_002061.1	GNAI2	1	1	#N/A	#N/A	guanine nucleotide-binding protein G(i) subunit alpha-2 isoform 1 [Homo sapiens]	40	4.51	#N/A
NP_919223.1	HNRNPA3	2	4	4	4	heterogeneous nuclear ribonucleoprotein A3 [Homo sapiens]	40	8.73	11.11
NP_001193929.1	HNRNPDL	2	2	#N/A	#N/A	heterogeneous nuclear ribonucleoprotein D-like isoform b [Homo sapiens]	40	8.54	#N/A
NP_008966.1	KERA	1	1	1	1	keratocan precursor [Homo sapiens]	40	10.8	10.8
NP_002626.1	SLC25A3	6	10	6	10	phosphate carrier protein, mitochondrial isoform b precursor [Homo sapiens]	40	21.88	21.05
NP_060347.2	SLC35F6	1	1	1	1	transmembrane protein C2orf18 precursor [Homo sapiens]	40	3.23	3.23
NP_009215.1	TWF2	1	1	1	1	twinfilin-2 [Homo sapiens]	40	6.3	6.3
NP_006807.1	LMAN2	1	1	1	1	vesicular integral-membrane protein VIP36 precursor [Homo sapiens]	40	3.09	3.09
NP_005505.2	HLA-B	#N/A	#N/A	1	1	major histocompatibility complex, class I, B precursor [Homo sapiens]	40	#N/A	3.87
NP_002803.2	PSMD8	#N/A	#N/A	1	2	26S proteasome non-ATPase regulatory subunit 8 [Homo sapiens]	40	#N/A	4.29
NP_003970.1	GPRC5A	#N/A	#N/A	2	2	retinoic acid-induced protein 3 [Homo sapiens]	40	#N/A	10.36
NP_002801.1	PSMD4	1	1	#N/A	#N/A	26S proteasome non-ATPase regulatory subunit 4 [Homo sapiens]	41	9.02	#N/A
NP_001094382.1	BEND7	1	1	1	2	BEN domain-containing protein 7 isoform 2 [Homo sapiens]	41	3.74	3.74
NP_741982.1	LACTB	1	1	#N/A	#N/A	serine beta-lactamase-like protein LACTB, mitochondrial isoform b [Homo sapiens]	41	3.22	#N/A
NP_000664.2	ADH7	#N/A	#N/A	1	1	alcohol dehydrogenase class 4 mu/sigma chain isoform 2 [Homo sapiens]	41	#N/A	6.74
NP_001008491.1	SEPT2	#N/A	#N/A	1	1	septin-2 [Homo sapiens]	41	#N/A	3.32
NP_002108.4	HLA-C	#N/A	#N/A	1	1	HLA class I histocompatibility antigen, Cw-1 alpha chain precursor [Homo sapiens]	41	#N/A	6.56
XP_003960908.1	#N/A	#N/A	#N/A	1	1	PREDICTED: arf-GAP with GTPase, ANK repeat and PH domain-containing protein 4 [Homo sapiens]	41	#N/A	8.24
NP_001605.1	ACTG1	18	102	15	49	actin, cytoplasmic 2 [Homo sapiens]	42	53.07	52
NP_115497.4	MAGT1	2	4	1	1	magnesium transporter protein 1 [Homo sapiens]	42	5.18	2.72
NP_060037.3	NAGK	1	1	1	1	N-acetyl-D-glucosamine kinase [Homo sapiens]	42	2.82	2.82
NP_006364.2	VAT1	2	2	#N/A	#N/A	synaptic vesicle membrane protein VAT-1 homolog [Homo sapiens]	42	12.72	#N/A
NP_060831.2	AGPAT5	#N/A	#N/A	1	1	1-acyl-sn-glycerol-3-phosphate acyltransferase epsilon [Homo sapiens]	42	#N/A	3.3
NP_001017992.1	ACTBL2	#N/A	#N/A	3	5	beta-actin-like protein 2 [Homo sapiens]	42	12.5	17.29
NP_057479.2	PTPLAD1	2	2	3	3	3-hydroxyacyl-CoA dehydratase 3 [Homo sapiens]	43	9.67	10.22
NP_110395.1	ILKAP	1	1	#N/A	#N/A	integrin-linked kinase-associated serine/threonine phosphatase 2C [Homo sapiens]	43	6.12	#N/A
NP_816929.1	CASC4	1	1	#N/A	#N/A	protein CASC4 isoform b [Homo sapiens]	43	4.74	#N/A
NP_003463.1	DEK	1	1	#N/A	#N/A	protein DEK isoform 1 [Homo sapiens]	43	3.47	#N/A
NP_006087.2	NDRG1	1	1	#N/A	#N/A	protein NDRG1 isoform 1 [Homo sapiens]	43	8.63	#N/A
NP_055109.1	TRAM1	1	1	1	1	translocating chain-associated membrane protein 1 [Homo sapiens]	43	2.94	3.48
NP_001007566.1	TFG	#N/A	#N/A	1	1	protein TFG isoform 1 [Homo sapiens]	43	#N/A	6.25
NP_001120977.1	ASAH1	1	1	#N/A	#N/A	acid ceramidase isoform c [Homo sapiens]	44	2.83	#N/A
NP_055179.1	GAPDHS	1	4	2	7	glyceraldehyde-3-phosphate dehydrogenase, testis-specific [Homo sapiens]	44	4.17	6.86
NP_006182.2	PA2G4	4	24	2	3	proliferation-associated protein 2G4 [Homo sapiens]	44	18.02	13.2
NP_001234923.1	POU2F2	#N/A	#N/A	1	1	POU domain, class 2, transcription factor 2 isoform 4 [Homo sapiens]	44	#N/A	14
NP_000187.3	HSD11B2	#N/A	#N/A	1	1	corticosteroid 11-beta-dehydrogenase isozyme 2 [Homo sapiens]	44	#N/A	2.47
NP_000473.2	APOA4	2	2	2	2	apolipoprotein A-IV precursor [Homo sapiens]	45	6.31	5.3
NP_001900.1	CTSD	6	10	3	6	cathepsin D preproprotein [Homo sapiens]	45	21.36	9.47
NP_859530.1	CERS2	2	4	1	1	ceramide synthase 2 [Homo sapiens]	45	8.95	4.74
NP_001248365.1	CDK15	1	1	#N/A	#N/A	cyclin-dependent kinase 15 isoform 2 [Homo sapiens]	45	7.5	#N/A
NP_001230106.1	ALDOA	4	12	5	8	fructose-bisphosphate aldolase A isoform 2 [Homo sapiens]	45	15.79	20.81
NP_005134.1	HP	6	17	9	21	haptoglobin isoform 1 preproprotein [Homo sapiens]	45	12.07	16.26
NP_002172.2	IHH	2	3	#N/A	#N/A	indian hedgehog protein precursor [Homo sapiens]	45	7.3	#N/A
NP_001002257.1	LCLAT1	1	1	1	1	lysocardiolipin acyltransferase 1 isoform 2 [Homo sapiens]	45	2.66	2.66
NP_001139528.1	MBOAT7	5	9	4	8	lysophospholipid acyltransferase 7 isoform 2 [Homo sapiens]	45	17.29	13.28
NP_005552.3	LAMP1	1	1	#N/A	#N/A	lysosome-associated membrane glycoprotein 1 precursor [Homo sapiens]	45	2.64	#N/A
NP_001498.1	MLNR	1	1	#N/A	#N/A	motilin receptor [Homo sapiens]	45	7.28	#N/A
NP_000282.1	PGK1	3	3	2	3	phosphoglycerate kinase 1 [Homo sapiens]	45	13.91	7.43
NP_008850.1	SERPINB3	3	3	4	4	serpin B3 [Homo sapiens]	45	10.77	10.77
NP_002546.3	SLC22A18	2	2	1	1	solute carrier family 22 member 18 [Homo sapiens]	45	5.66	2.83
NP_940926.1	TEX9	1	1	#N/A	#N/A	testis-expressed sequence 9 protein [Homo sapiens]	45	2.05	#N/A
NP_031401.1	TARDBP	#N/A	#N/A	1	1	TAR DNA-binding protein 43 [Homo sapiens]	45	#N/A	5.8
NP_037473.3	OLA1	#N/A	#N/A	1	1	obg-like ATPase 1 isoform 1 [Homo sapiens]	45	#N/A	3.79
NP_001025029.2	SLC35F1	#N/A	#N/A	1	1	solute carrier family 35 member F1 [Homo sapiens]	45	#N/A	9.07
NP_079157.3	SLC35E1	#N/A	#N/A	1	1	solute carrier family 35 member E1 [Homo sapiens]	45	#N/A	2.93
NP_036576.1	SPO11	#N/A	#N/A	1	1	meiotic recombination protein SPO11 isoform a [Homo sapiens]	45	#N/A	5.05
NP_002797.3	PSMC6	1	2	#N/A	#N/A	26S protease regulatory subunit 10B [Homo sapiens]	46	3.47	#N/A
NP_001243325.1	RHBG	1	1	1	1	ammonium transporter Rh type B isoform c [Homo sapiens]	46	2.34	2.34
NP_663318.1	APOL1	1	1	1	2	apolipoprotein L1 isoform b precursor [Homo sapiens]	46	3.62	3.62
NP_001407.1	EIF4A1	3	4	2	4	eukaryotic initiation factor 4A-I isoform 1 [Homo sapiens]	46	11.82	7.14
NP_001091675.1	HNRNPF	1	1	#N/A	#N/A	heterogeneous nuclear ribonucleoprotein F [Homo sapiens]	46	4.1	#N/A
NP_001257572.1	LUC7L2	1	1	#N/A	#N/A	putative RNA-binding protein Luc7-like 2 isoform 4 [Homo sapiens]	46	2.81	#N/A
NP_536722.1	SERPINB12	5	11	5	10	serpin B12 [Homo sapiens]	46	14.81	15.56
NP_000515.2	HTR1A	#N/A	#N/A	1	1	5-hydroxytryptamine receptor 1A [Homo sapiens]	46	#N/A	11.61
NP_001193943.1	SERPINH1	#N/A	#N/A	1	1	serpin H1 precursor [Homo sapiens]	46	#N/A	6.22
NP_001240700.1	SYNCRIP	#N/A	#N/A	1	1	heterogeneous nuclear ribonucleoprotein Q isoform 7 [Homo sapiens]	46	4.39	3.17
NP_005712.1	ACTR3	1	1	#N/A	#N/A	actin-related protein 3 [Homo sapiens]	47	5.74	#N/A
NP_000286.3	SERPINA1	8	21	10	20	alpha-1-antitrypsin precursor [Homo sapiens]	47	25.6	29.43
NP_001419.1	ENO1	10	38	9	22	alpha-enolase isoform 1 [Homo sapiens]	47	25.81	21.66
NP_060692.2	PARVA	1	1	1	1	alpha-parvin [Homo sapiens]	47	6.8	2.18
NP_620775.2	FAM175A	1	1	#N/A	#N/A	BRCA1-A complex subunit Abraxas [Homo sapiens]	47	2.69	#N/A
NP_055555.1	EIF4A3	1	1	#N/A	#N/A	eukaryotic initiation factor 4A-III [Homo sapiens]	47	5.6	#N/A
NP_003133.1	SSB	1	1	#N/A	#N/A	lupus La protein [Homo sapiens]	47	2.7	#N/A
NP_001041660.1	RCC1	1	1	#N/A	#N/A	regulator of chromosome condensation isoform b [Homo sapiens]	47	3.42	#N/A
NP_004648.1	SDPR	#N/A	#N/A	1	1	serum deprivation-response protein [Homo sapiens]	47	#N/A	3.76
NP_001885.1	CSNK1E	#N/A	#N/A	1	1	casein kinase I isoform epsilon [Homo sapiens]	47	#N/A	8.41
NP_005887.2	IDH1	#N/A	#N/A	1	1	isocitrate dehydrogenase [NADP] cytoplasmic [Homo sapiens]	47	#N/A	3.14
NP_006047.3	NMUR1	#N/A	#N/A	1	1	neuromedin-U receptor 1 [Homo sapiens]	47	#N/A	2.35
NP_001025181.1	ALDH3B1	1	1	1	1	aldehyde dehydrogenase family 3 member B1 isoform b [Homo sapiens]	48	1.62	1.62
NP_004334.1	CALR	3	3	3	4	calreticulin precursor [Homo sapiens]	48	13.91	13.91
NP_006550.1	KHDRBS1	1	2	#N/A	#N/A	KH domain-containing, RNA-binding, signal transduction-associated protein 1 [Homo sapiens]	48	2.26	#N/A
XP_003960898.1	#N/A	1	1	#N/A	#N/A	PREDICTED: dynein heavy chain 7, axonemal-like [Homo sapiens]	48	2.57	#N/A
NP_005733.1	PDIA6	1	1	#N/A	#N/A	protein disulfide-isomerase A6 precursor [Homo sapiens]	48	2.95	#N/A
NP_085153.1	KIAA1715	1	1	#N/A	#N/A	protein lunapark [Homo sapiens]	48	3.27	#N/A
NP_056456.1	TES	2	5	#N/A	#N/A	testin isoform 1 [Homo sapiens]	48	7.36	#N/A
NP_110437.2	TXNDC5	2	2	2	3	thioredoxin domain-containing protein 5 isoform 1 precursor [Homo sapiens]	48	7.64	7.64
NP_000959.2	RPL4	#N/A	#N/A	1	1	60S ribosomal protein L4 [Homo sapiens]	48	#N/A	2.58
NP_005530.3	INPP5A	#N/A	#N/A	1	1	type I inositol 1,4,5-trisphosphate 5-phosphatase [Homo sapiens]	48	#N/A	1.94
NP_001924.2	DLST	1	1	#N/A	#N/A	dihydrolipoyllysine-residue succinyltransferase component of 2-oxoglutarate dehydrogenase complex, mitochondrial isoform 1 precursor [Homo sapiens]	49	3.53	#N/A
NP_892116.2	EIF5	1	2	#N/A	#N/A	eukaryotic translation initiation factor 5 [Homo sapiens]	49	3.48	#N/A
NP_061123.3	GPRC5C	1	1	1	1	G-protein coupled receptor family C group 5 member C isoform b precursor [Homo sapiens]	49	2.87	2.87
NP_057594.4	SCLY	1	1	#N/A	#N/A	selenocysteine lyase [Homo sapiens]	49	3.97	#N/A
NP_060713.1	SEPT11	1	1	#N/A	#N/A	septin-11 [Homo sapiens]	49	4.66	#N/A
NP_004631.1	DDX39B	#N/A	#N/A	1	1	spliceosome RNA helicase DDX39B [Homo sapiens]	49	#N/A	2.57
NP_835465.2	GSDMA	#N/A	#N/A	1	1	gasdermin-A [Homo sapiens]	49	#N/A	2.02
NP_000682.3	ALDH3A1	1	2	#N/A	#N/A	aldehyde dehydrogenase, dimeric NADP-preferring [Homo sapiens]	50	8.83	#N/A
NP_037446.1	BLNK	1	1	#N/A	#N/A	B-cell linker protein isoform 1 [Homo sapiens]	50	1.75	#N/A
NP_001393.1	EEF1A1	21	116	15	73	elongation factor 1-alpha 1 [Homo sapiens]	50	36.15	29
NP_001395.1	EEF1G	2	4	1	1	elongation factor 1-gamma [Homo sapiens]	50	15.56	6.41
NP_003312.3	TUFM	1	1	1	1	elongation factor Tu, mitochondrial precursor [Homo sapiens]	50	3.96	3.96
NP_113661.2	IFT81	1	1	#N/A	#N/A	intraflagellar transport protein 81 homolog isoform 2 [Homo sapiens]	50	2.78	#N/A
NP_001254465.1	GOLGA6L4	1	1	#N/A	#N/A	putative golgin subfamily A member 6-like protein 4 [Homo sapiens]	50	7.99	#N/A
NP_848699.1	SEPT10	1	1	#N/A	#N/A	septin-10 isoform 2 [Homo sapiens]	50	4.64	#N/A
NP_001258142.1	SQRDL	1	2	#N/A	#N/A	sulfide:quinone oxidoreductase, mitochondrial [Homo sapiens]	50	4.44	#N/A
NP_006073.2	TUBA1B	13	22	3	5	tubulin alpha-1B chain [Homo sapiens]	50	39.47	11.09
NP_116093.1	TUBA1C	11	18	#N/A	#N/A	tubulin alpha-1C chain [Homo sapiens]	50	36.53	11.14
NP_006079.1	TUBB4B	2	2	#N/A	#N/A	tubulin beta-4B chain [Homo sapiens]	50	7.19	6.97
NP_001159574.1	NDUFV1	#N/A	#N/A	1	1	NADH dehydrogenase [ubiquinone] flavoprotein 1, mitochondrial isoform 2 precursor [Homo sapiens]	50	#N/A	2.86
NP_056212.1	DCAF12	#N/A	#N/A	1	1	DDB1- and CUL4-associated factor 12 [Homo sapiens]	50	#N/A	6.84
NP_062822.1	SLC10A3	#N/A	#N/A	1	1	P3 protein isoform 1 precursor [Homo sapiens]	50	#N/A	6.71
NP_821133.1	TUBB	#N/A	#N/A	3	6	tubulin beta chain [Homo sapiens]	50	7.21	10.81
NP_001191818.1	ALDH2	1	1	#N/A	#N/A	aldehyde dehydrogenase, mitochondrial isoform 2 precursor [Homo sapiens]	51	2.98	#N/A
NP_061821.1	ERRFI1	1	1	#N/A	#N/A	ERBB receptor feedback inhibitor 1 [Homo sapiens]	51	3.03	#N/A
NP_004284.1	GDA	1	1	#N/A	#N/A	guanine deaminase isoform b [Homo sapiens]	51	5.73	#N/A
NP_002131.2	HNRNPK	3	3	2	3	heterogeneous nuclear ribonucleoprotein K isoform a [Homo sapiens]	51	6.25	8.62
NP_001005335.1	HNRNPL	1	1	2	3	heterogeneous nuclear ribonucleoprotein L isoform b [Homo sapiens]	51	7.02	9.87
NP_004508.1	ILK	1	1	#N/A	#N/A	integrin-linked protein kinase [Homo sapiens]	51	2.21	#N/A
NP_001012527.1	SLC45A2	1	1	#N/A	#N/A	membrane-associated transporter protein isoform b [Homo sapiens]	51	3.04	#N/A
NP_006657.1	RUVBL2	1	1	#N/A	#N/A	ruvB-like 2 [Homo sapiens]	51	3.67	#N/A
NP_055334.2	ZNF232	1	1	#N/A	#N/A	zinc finger protein 232 [Homo sapiens]	51	2.48	#N/A
NP_068656.2	FGG	#N/A	#N/A	1	1	fibrinogen gamma chain isoform gamma-B precursor [Homo sapiens]	51	#N/A	3.31
NP_001193988.1	VWA9	#N/A	#N/A	1	2	UPF0464 protein C15orf44 isoform 5 [Homo sapiens]	51	#N/A	2.6
NP_006358.1	CAP1	1	1	1	1	adenylyl cyclase-associated protein 1 [Homo sapiens]	52	4	4
NP_001822.3	CLU	2	3	#N/A	#N/A	clusterin preproprotein [Homo sapiens]	52	7.57	#N/A
NP_004227.1	COPS2	1	1	1	2	COP9 signalosome complex subunit 2 isoform 1 [Homo sapiens]	52	2.26	2.26
NP_001255.3	CDSN	1	14	2	16	corneodesmosin precursor [Homo sapiens]	52	3.4	6.62
NP_056513.2	GPKOW	1	1	#N/A	#N/A	G patch domain and KOW motifs-containing protein [Homo sapiens]	52	2.94	#N/A
NP_037468.1	SEC61A1	1	1	#N/A	#N/A	protein transport protein Sec61 subunit alpha isoform 1 [Homo sapiens]	52	4.83	#N/A
NP_005745.1	G3BP1	1	2	5	5	ras GTPase-activating protein-binding protein 1 [Homo sapiens]	52	6.01	15.67
NP_001012779.2	RGMB	#N/A	#N/A	1	1	RGM domain family member B [Homo sapiens]	52	#N/A	3.77
NP_005665.2	ZNF239	#N/A	#N/A	1	1	zinc finger protein 239 [Homo sapiens]	52	#N/A	5.02
NP_000604.1	HPX	#N/A	#N/A	1	2	hemopexin precursor [Homo sapiens]	52	#N/A	2.38
NP_001257551.1	SLC16A7	#N/A	#N/A	1	1	monocarboxylate transporter 2 [Homo sapiens]	52	#N/A	3.14
NP_002807.1	PSMD12	1	1	1	1	26S proteasome non-ATPase regulatory subunit 12 isoform 1 [Homo sapiens]	53	5.04	5.04
NP_002622.2	PGD	2	2	#N/A	#N/A	6-phosphogluconate dehydrogenase, decarboxylating [Homo sapiens]	53	6.83	#N/A
NP_000377.1	BLMH	2	2	1	1	bleomycin hydrolase [Homo sapiens]	53	5.05	2.64
NP_003356.2	UQCRC1	2	2	#N/A	#N/A	cytochrome b-c1 complex subunit 1, mitochondrial precursor [Homo sapiens]	53	8.33	#N/A
NP_001781.2	CDC25C	1	1	#N/A	#N/A	M-phase inducer phosphatase 3 isoform a [Homo sapiens]	53	4.44	#N/A
NP_004541.1	NDUFS2	1	1	#N/A	#N/A	NADH dehydrogenase [ubiquinone] iron-sulfur protein 2, mitochondrial isoform 1 precursor [Homo sapiens]	53	4.97	#N/A
NP_004951.1	FUS	1	2	2	3	RNA-binding protein FUS isoform 1 [Homo sapiens]	53	6.08	8.75
NP_006406.1	SPTLC1	1	1	#N/A	#N/A	serine palmitoyltransferase 1 isoform a [Homo sapiens]	53	4.86	#N/A
NP_001012496.1	U2AF2	3	3	1	2	splicing factor U2AF 65 kDa subunit isoform b [Homo sapiens]	53	9.77	5.52
NP_001009186.1	CCT6A	3	5	1	2	T-complex protein 1 subunit zeta isoform b [Homo sapiens]	53	8.64	4.32
NP_001128626.1	SLC39A14	1	3	1	1	zinc transporter ZIP14 isoform c precursor [Homo sapiens]	53	2.7	2.7
NP_071439.3	DUS1L	#N/A	#N/A	1	1	tRNA-dihydrouridine(16/17) synthase [NAD(P)(+)]-like [Homo sapiens]	53	#N/A	2.11
NP_060800.2	KIAA1598	#N/A	#N/A	1	1	shootin-1 isoform b [Homo sapiens]	53	#N/A	1.54
NP_000111.1	EPHX1	#N/A	#N/A	1	1	epoxide hydrolase 1 precursor [Homo sapiens]	53	#N/A	2.2
NP_001351.2	DHCR7	1	1	#N/A	#N/A	7-dehydrocholesterol reductase [Homo sapiens]	54	1.68	#N/A
NP_055310.1	ANGPTL3	1	1	#N/A	#N/A	angiopoietin-related protein 3 precursor [Homo sapiens]	54	3.04	#N/A
NP_203520.1	CASP8	1	1	#N/A	#N/A	caspase-8 isoform C precursor [Homo sapiens]	54	4.74	#N/A
NP_000099.2	DLD	1	1	#N/A	#N/A	dihydrolipoyl dehydrogenase, mitochondrial precursor [Homo sapiens]	54	6.48	#N/A
NP_003079.1	FSCN1	1	1	1	1	fascin [Homo sapiens]	54	4.87	4.87
NP_078917.2	MANEA	1	1	#N/A	#N/A	glycoprotein endo-alpha-1,2-mannosidase [Homo sapiens]	54	2.81	#N/A
NP_001243222.1	KRT8	6	42	5	58	keratin, type II cytoskeletal 8 isoform 2 [Homo sapiens]	54	18.22	8.9
NP_003042.3	SLC16A1	3	5	1	1	monocarboxylate transporter 1 [Homo sapiens]	54	8.4	4
NP_004759.1	SRSF11	1	1	1	1	serine/arginine-rich splicing factor 11 isoform 1 [Homo sapiens]	54	4.96	2.27
NP_006507.2	SLC2A1	4	10	3	7	solute carrier family 2, facilitated glucose transporter member 1 [Homo sapiens]	54	7.52	7.11
NP_060081.1	SLC43A3	1	1	2	2	solute carrier family 43 member 3 [Homo sapiens]	54	3.05	4.89
NP_000629.3	VTN	1	1	2	5	vitronectin precursor [Homo sapiens]	54	2.3	2.3
NP_219482.1	ZNF622	#N/A	#N/A	1	1	zinc finger protein 622 [Homo sapiens]	54	#N/A	2.73
NP_055225.1	CLUL1	#N/A	#N/A	1	1	clusterin-like protein 1 precursor [Homo sapiens]	54	#N/A	3.43
NP_005497.1	SCARB2	#N/A	#N/A	1	1	lysosome membrane protein 2 isoform 1 precursor [Homo sapiens]	54	#N/A	2.09
NP_001258029.1	PUF60	#N/A	#N/A	1	1	poly(U)-binding-splicing factor PUF60 isoform h [Homo sapiens]	54	#N/A	6.21
NP_055851.1	ENDOD1	2	2	1	1	endonuclease domain-containing 1 protein precursor [Homo sapiens]	55	4.6	2.6
NP_060827.2	LARP6	1	2	#N/A	#N/A	la-related protein 6 isoform 1 [Homo sapiens]	55	2.04	#N/A
NP_003477.4	SLC7A5	1	1	#N/A	#N/A	large neutral amino acids transporter small subunit 1 [Homo sapiens]	55	3.55	#N/A
NP_060704.2	STEAP3	3	3	3	5	metalloreductase STEAP3 isoform b [Homo sapiens]	55	7.17	7.99
NP_005737.1	NAMPT	3	6	2	3	nicotinamide phosphoribosyltransferase precursor [Homo sapiens]	55	7.13	6.72
NP_056290.3	FAM98A	1	1	#N/A	#N/A	protein FAM98A [Homo sapiens]	55	3.09	#N/A
NP_000680.2	ALDH1A1	5	7	3	6	retinal dehydrogenase 1 [Homo sapiens]	55	24.55	19.36
NP_056474.2	RSL1D1	2	3	1	1	ribosomal L1 domain-containing protein 1 [Homo sapiens]	55	6.33	2.65
NP_001014842.1	TM9SF1	1	2	2	2	transmembrane 9 superfamily member 1 isoform b precursor [Homo sapiens]	55	2.25	7.16
NP_006769.2	TRIM10	1	1	#N/A	#N/A	tripartite motif-containing protein 10 isoform 1 [Homo sapiens]	55	3.95	#N/A
NP_056444.3	PRPF31	1	1	#N/A	#N/A	U4/U6 small nuclear ribonucleoprotein Prp31 [Homo sapiens]	55	2	#N/A
NP_003350.1	UGDH	3	3	#N/A	#N/A	UDP-glucose 6-dehydrogenase isoform 1 [Homo sapiens]	55	10.53	#N/A
NP_003432.1	ZNF141	1	1	#N/A	#N/A	zinc finger protein 141 [Homo sapiens]	55	4.01	#N/A
NP_060273.1	DUS2	#N/A	#N/A	1	1	tRNA-dihydrouridine(20) synthase [NAD(P)+]-like [Homo sapiens]	55	#N/A	3.65
NP_003019.2	SHB	#N/A	#N/A	1	1	SH2 domain-containing adapter protein B [Homo sapiens]	55	#N/A	3.73
NP_995315.1	NFIC	#N/A	#N/A	1	4	nuclear factor 1 C-type isoform 2 [Homo sapiens]	55	#N/A	3.41
NP_060156.1	GDAP2	1	1	#N/A	#N/A	ganglioside-induced differentiation-associated protein 2 isoform a [Homo sapiens]	56	2.21	#N/A
NP_000628.2	GSR	3	4	1	4	glutathione reductase, mitochondrial isoform 1 precursor [Homo sapiens]	56	4.41	4.41
NP_000875.2	IMPDH2	1	1	#N/A	#N/A	inosine-5'-monophosphate dehydrogenase 2 [Homo sapiens]	56	8.37	#N/A
NP_002263.3	KRT4	2	37	3	54	keratin, type II cytoskeletal 4 [Homo sapiens]	56	3.85	5.19
NP_001248761.1	ASH2L	1	1	#N/A	#N/A	set1/Ash2 histone methyltransferase complex subunit ASH2 isoform c [Homo sapiens]	56	2.2	#N/A
NP_001001521.1	UGP2	2	2	#N/A	#N/A	UTP--glucose-1-phosphate uridylyltransferase isoform b [Homo sapiens]	56	4.02	#N/A
NP_998762.1	KRBA2	#N/A	#N/A	1	1	KRAB-A domain-containing protein 2 [Homo sapiens]	56	#N/A	1.42
NP_005759.4	LPCAT3	#N/A	#N/A	1	1	lysophospholipid acyltransferase 5 [Homo sapiens]	56	#N/A	4.93
NP_058651.3	SEPSECS	#N/A	#N/A	1	1	O-phosphoseryl-tRNA(Sec) selenium transferase [Homo sapiens]	56	#N/A	1.6
NP_001677.2	ATP5B	1	1	1	2	ATP synthase subunit beta, mitochondrial precursor [Homo sapiens]	57	4.54	2.46
NP_000252.1	MYOC	1	1	1	1	myocilin precursor [Homo sapiens]	57	2.38	2.38
NP_005619.1	SLC1A5	1	1	1	1	neutral amino acid transporter B(0) isoform 1 [Homo sapiens]	57	1.85	1.85
NP_006409.3	OLFM4	1	1	#N/A	#N/A	olfactomedin-4 precursor [Homo sapiens]	57	2.16	#N/A
NP_005304.3	PDIA3	3	4	1	1	protein disulfide-isomerase A3 precursor [Homo sapiens]	57	10.3	3.17
NP_000909.2	P4HB	8	14	7	15	protein disulfide-isomerase precursor [Homo sapiens]	57	16.34	16.34
NP_006422.1	CCT2	4	7	1	3	T-complex protein 1 subunit beta isoform 1 [Homo sapiens]	57	16.82	3.55
NP_067013.1	PTBP2	#N/A	#N/A	1	1	polypyrimidine tract-binding protein 2 [Homo sapiens]	57	#N/A	1.88
NP_000158.1	GK	#N/A	#N/A	1	1	glycerol kinase isoform b [Homo sapiens]	57	#N/A	3.82
NP_005496.4	SCARB1	#N/A	#N/A	1	1	scavenger receptor class B member 1 isoform 1 [Homo sapiens]	57	#N/A	2.55
NP_631899.2	DEPDC7	1	1	#N/A	#N/A	DEP domain-containing protein 7 isoform 2 [Homo sapiens]	58	2.59	#N/A
NP_037534.3	FADS1	1	1	2	2	fatty acid desaturase 1 [Homo sapiens]	58	1.8	3.79
NP_001354.1	DKC1	1	1	1	2	H/ACA ribonucleoprotein complex subunit 4 isoform 1 [Homo sapiens]	58	5.06	5.06
NP_002645.3	PKM	14	30	#N/A	#N/A	pyruvate kinase isozymes M1/M2 isoform a [Homo sapiens]	58	28.44	12.43
NP_006421.2	CCT4	2	5	1	2	T-complex protein 1 subunit delta isoform a [Homo sapiens]	58	11.13	4.82
NP_005654.3	NELFA	#N/A	#N/A	1	1	negative elongation factor A [Homo sapiens]	58	#N/A	3.9
NP_001026976.1	ALDH3A2	#N/A	#N/A	1	1	fatty aldehyde dehydrogenase isoform 1 [Homo sapiens]	58	#N/A	2.36
NP_872270.1	PKM	#N/A	#N/A	4	5	pyruvate kinase isozymes M1/M2 isoform b [Homo sapiens]	58	21.09	12.43
NP_001623.3	ALPP	#N/A	#N/A	9	17	alkaline phosphatase, placental type preproprotein [Homo sapiens]	58	#N/A	30.47
NP_001185792.1	CPNE1	1	1	#N/A	#N/A	copine-1 isoform c [Homo sapiens]	59	6.34	#N/A
NP_110399.2	GJA9	1	1	#N/A	#N/A	gap junction alpha-9 protein precursor [Homo sapiens]	59	3.5	#N/A
NP_039249.1	NOX1	1	1	#N/A	#N/A	NADPH oxidase 1 isoform long variant [Homo sapiens]	59	2.52	#N/A
NP_001035879.1	PSPC1	1	2	#N/A	#N/A	paraspeckle component 1 [Homo sapiens]	59	4.4	#N/A
NP_037365.2	STK39	1	1	1	1	STE20/SPS1-related proline-alanine-rich protein kinase [Homo sapiens]	59	4.22	4.22
NP_056379.1	LRRTM2	#N/A	#N/A	1	1	leucine-rich repeat transmembrane neuronal protein 2 precursor [Homo sapiens]	59	#N/A	2.52
NP_006793.1	SF3A3	#N/A	#N/A	1	1	splicing factor 3A subunit 3 [Homo sapiens]	59	#N/A	6.19
NP_001164673.1	UBAP1	#N/A	#N/A	1	1	ubiquitin-associated protein 1 isoform 3 [Homo sapiens]	59	#N/A	1.67
NP_001001937.1	ATP5A1	1	1	#N/A	#N/A	ATP synthase subunit alpha, mitochondrial isoform a precursor [Homo sapiens]	60	3.98	#N/A
NP_001743.1	CAT	3	6	2	6	catalase [Homo sapiens]	60	5.88	4.17
NP_004163.3	SLC1A3	2	2	#N/A	#N/A	excitatory amino acid transporter 1 isoform 1 [Homo sapiens]	60	3.87	#N/A
NP_002810.1	PTBP1	4	5	1	2	polypyrimidine tract-binding protein 1 isoform a [Homo sapiens]	60	17.24	5.03
NP_110379.2	TCP1	4	4	2	2	T-complex protein 1 subunit alpha isoform a [Homo sapiens]	60	15.11	9.35
NP_036205.1	CCT5	2	4	#N/A	#N/A	T-complex protein 1 subunit epsilon [Homo sapiens]	60	5.18	#N/A
NP_005989.3	CCT3	1	1	#N/A	#N/A	T-complex protein 1 subunit gamma isoform a [Homo sapiens]	60	4.04	#N/A
NP_006576.2	CCT8	2	3	1	1	T-complex protein 1 subunit theta [Homo sapiens]	60	8.76	5.29
NP_001248374.1	TXNRD1	4	12	3	8	thioredoxin reductase 1, cytoplasmic isoform 4 [Homo sapiens]	60	16.03	11.84
NP_653291.1	ZNF582	1	1	#N/A	#N/A	zinc finger protein 582 [Homo sapiens]	60	2.32	#N/A
NP_076433.3	CYP4F12	#N/A	#N/A	1	1	cytochrome P450 4F12 [Homo sapiens]	60	#N/A	4.2
NP_004876.2	NPFFR2	#N/A	#N/A	1	1	neuropeptide FF receptor 2 isoform 1 [Homo sapiens]	60	#N/A	1.53
NP_001013457.1	FXR1	#N/A	#N/A	1	1	fragile X mental retardation syndrome-related protein 1 isoform c [Homo sapiens]	60	#N/A	2.61
NP_061950.2	UGT1A7	#N/A	#N/A	2	2	UDP-glucuronosyltransferase 1-7 precursor [Homo sapiens]	60	#N/A	8.11
NP_066962.2	UGT2B4	#N/A	#N/A	2	2	UDP-glucuronosyltransferase 2B4 precursor [Homo sapiens]	60	#N/A	8.9
NP_002147.2	HSPD1	20	146	18	83	60 kDa heat shock protein, mitochondrial [Homo sapiens]	61	27.75	27.23
NP_056274.3	ATL3	1	1	#N/A	#N/A	atlastin-3 [Homo sapiens]	61	5.55	#N/A
NP_005262.1	GLUD1	1	1	1	2	glutamate dehydrogenase 1, mitochondrial precursor [Homo sapiens]	61	2.87	2.87
NP_003618.1	SLC43A1	1	1	#N/A	#N/A	large neutral amino acids transporter small subunit 3 [Homo sapiens]	61	9.3	#N/A
XP_003960862.1	#N/A	2	2	#N/A	#N/A	PREDICTED: uncharacterized protein DKFZp434B061-like [Homo sapiens]	61	11.82	#N/A
NP_612398.2	FAM114A1	1	1	#N/A	#N/A	protein NOXP20 [Homo sapiens]	61	3.37	#N/A
NP_001159506.1	SBSN	5	14	5	12	suprabasin isoform 1 precursor [Homo sapiens]	61	25.42	23.05
NP_079109.2	ZNF671	1	1	1	1	zinc finger protein 671 [Homo sapiens]	61	2.43	2.43
NP_004481.2	GRB14	#N/A	#N/A	1	1	growth factor receptor-bound protein 14 [Homo sapiens]	61	#N/A	4.07
NP_003812.1	RIPK2	#N/A	#N/A	1	1	receptor-interacting serine/threonine-protein kinase 2 [Homo sapiens]	61	#N/A	4.26
NP_061334.4	KLHL7	#N/A	#N/A	1	1	kelch-like protein 7 isoform 2 [Homo sapiens]	61	#N/A	2.42
NP_001123558.1	ABLIM2	1	1	#N/A	#N/A	actin-binding LIM protein 2 isoform 4 [Homo sapiens]	62	3.04	#N/A
NP_110409.2	CLPTM1L	2	2	#N/A	#N/A	cleft lip and palate transmembrane protein 1-like protein [Homo sapiens]	62	5.39	#N/A
NP_000393.4	G6PD	6	13	3	8	glucose-6-phosphate 1-dehydrogenase isoform a [Homo sapiens]	62	11.19	9.91
NP_002072.2	GPC1	3	3	4	4	glypican-1 precursor [Homo sapiens]	62	8.24	9.32
NP_203755.1	ITPRIP	1	1	#N/A	#N/A	inositol 1,4,5-trisphosphate receptor-interacting protein precursor [Homo sapiens]	62	2.19	#N/A
NP_002750.1	EIF2AK2	1	1	1	1	interferon-induced, double-stranded RNA-activated protein kinase isoform a [Homo sapiens]	62	2.18	2.18
NP_778253.2	KRT77	10	20	12	20	keratin, type II cytoskeletal 1b [Homo sapiens]	62	18.69	21.11
NP_945189.1	TGM2	2	2	1	2	protein-glutamine gamma-glutamyltransferase 2 isoform b [Homo sapiens]	62	6.2	4.93
NP_543142.2	SLC22A9	1	1	#N/A	#N/A	solute carrier family 22 member 9 [Homo sapiens]	62	4.34	#N/A
NP_005062.1	SLC1A6	#N/A	#N/A	1	1	excitatory amino acid transporter 4 [Homo sapiens]	62	1.6	9.4
NP_057377.2	BIN2	#N/A	#N/A	2	2	bridging integrator 2 [Homo sapiens]	62	#N/A	4.25
NP_001153149.1	SYNCRIP	2	2	#N/A	#N/A	heterogeneous nuclear ribonucleoprotein Q isoform 6 [Homo sapiens]	63	6.41	2.31
NP_006810.1	STIP1	1	1	1	1	stress-induced-phosphoprotein 1 [Homo sapiens]	63	1.84	2.39
NP_067081.2	IL22RA1	#N/A	#N/A	1	1	interleukin-22 receptor subunit alpha-1 precursor [Homo sapiens]	63	#N/A	3.48
NP_001092872.1	CCNK	1	1	#N/A	#N/A	cyclin-K [Homo sapiens]	64	2.41	#N/A
NP_003499.1	FZD9	1	1	#N/A	#N/A	frizzled-9 precursor [Homo sapiens]	64	2.54	#N/A
NP_001171651.1	GPI	1	2	#N/A	#N/A	glucose-6-phosphate isomerase isoform 1 [Homo sapiens]	64	2.99	#N/A
NP_001020402.1	KPRP	1	1	1	3	keratinocyte proline-rich protein [Homo sapiens]	64	1.55	1.55
NP_001004432.1	LINGO4	1	2	#N/A	#N/A	leucine-rich repeat and immunoglobulin-like domain-containing nogo receptor-interacting protein 4 precursor [Homo sapiens]	64	1.69	#N/A
NP_002386.1	ME1	2	2	1	1	NADP-dependent malic enzyme [Homo sapiens]	64	9.79	5.24
XP_003960814.1	#N/A	1	2	1	1	PREDICTED: LOW QUALITY PROTEIN: uncharacterized protein C19orf68 [Homo sapiens]	64	1.73	1.73
NP_064516.2	UBQLN4	1	5	1	4	ubiquilin-4 [Homo sapiens]	64	3.33	3.33
NP_872321.2	ZNF714	1	1	1	1	zinc finger protein 714 [Homo sapiens]	64	3.42	3.42
NP_057216.2	MYEF2	#N/A	#N/A	1	1	myelin expression factor 2 [Homo sapiens]	64	#N/A	2.83
NP_848927.2	MTDH	#N/A	#N/A	2	2	protein LYRIC [Homo sapiens]	64	#N/A	4.81
NP_110517.2	CTNNBL1	2	2	#N/A	#N/A	beta-catenin-like protein 1 [Homo sapiens]	65	4.09	#N/A
NP_004035.2	ATIC	2	3	1	1	bifunctional purine biosynthesis protein PURH [Homo sapiens]	65	7.43	4.22
NP_005563.1	LMNA	2	3	4	5	lamin isoform C [Homo sapiens]	65	2.45	9.97
NP_064716.2	RARS2	1	1	#N/A	#N/A	probable arginine--tRNA ligase, mitochondrial precursor [Homo sapiens]	65	2.08	#N/A
NP_005558.1	LGALS3BP	#N/A	#N/A	1	1	galectin-3-binding protein precursor [Homo sapiens]	65	#N/A	1.71
NP_055409.1	ZNF354C	#N/A	#N/A	1	1	zinc finger protein 354C [Homo sapiens]	65	#N/A	2.35
NP_872302.2	CCDC38	#N/A	#N/A	1	1	coiled-coil domain-containing protein 38 [Homo sapiens]	65	#N/A	2.31
NP_001618.2	ALCAM	#N/A	#N/A	1	1	CD166 antigen isoform 1 precursor [Homo sapiens]	65	#N/A	2.57
NP_056081.1	SLC9A8	#N/A	#N/A	1	1	sodium/hydrogen exchanger 8 isoform 2 [Homo sapiens]	65	#N/A	2.07
NP_001153101.1	SLC27A2	#N/A	#N/A	1	1	very long-chain acyl-CoA synthetase isoform 2 [Homo sapiens]	65	#N/A	4.76
NP_001035997.2	COASY	#N/A	#N/A	1	1	bifunctional coenzyme A synthase isoform c [Homo sapiens]	65	#N/A	3.54
NP_006816.2	CKAP4	2	2	9	11	cytoskeleton-associated protein 4 [Homo sapiens]	66	4.32	21.43
NP_078785.1	LRFN3	1	1	#N/A	#N/A	leucine-rich repeat and fibronectin type-III domain-containing protein 3 precursor [Homo sapiens]	66	3.66	#N/A
NP_005678.3	FARSB	2	2	1	4	phenylalanine--tRNA ligase beta subunit [Homo sapiens]	66	9	4.24
NP_001247431.1	SRP68	1	1	#N/A	#N/A	signal recognition particle 68 kDa protein isoform 2 [Homo sapiens]	66	3.74	#N/A
NP_005564.1	LMNB1	#N/A	#N/A	4	6	lamin-B1 isoform 1 [Homo sapiens]	66	#N/A	11.6
NP_004199.1	AIFM1	1	1	#N/A	#N/A	apoptosis-inducing factor 1, mitochondrial isoform 1 precursor [Homo sapiens]	67	2.61	#N/A
NP_003289.2	NR2C2	1	1	#N/A	#N/A	nuclear receptor subfamily 2 group C member 2 [Homo sapiens]	67	2.76	#N/A
NP_112192.2	UNC93B1	1	1	#N/A	#N/A	protein unc-93 homolog B1 [Homo sapiens]	67	2.18	#N/A
NP_066383.1	ZNF248	1	1	#N/A	#N/A	zinc finger protein 248 isoform 1 [Homo sapiens]	67	1.9	#N/A
NP_055635.3	TOMM70A	#N/A	#N/A	1	1	mitochondrial import receptor subunit TOM70 [Homo sapiens]	67	#N/A	2.96
NP_000536.5	HNF1A	#N/A	#N/A	1	1	hepatocyte nuclear factor 1-alpha [Homo sapiens]	67	#N/A	3.01
NP_068370.1	NR1D1	#N/A	#N/A	1	1	nuclear receptor subfamily 1 group D member 1 [Homo sapiens]	67	#N/A	2.93
NP_001171313.1	SRPR	#N/A	#N/A	2	2	signal recognition particle receptor subunit alpha isoform 2 [Homo sapiens]	67	#N/A	6.89
NP_002385.3	SLC3A2	3	3	13	19	4F2 cell-surface antigen heavy chain isoform c [Homo sapiens]	68	6.03	30
NP_002435.1	MSN	2	2	#N/A	#N/A	moesin [Homo sapiens]	68	6.59	#N/A
NP_079197.3	POF1B	1	1	#N/A	#N/A	protein POF1B [Homo sapiens]	68	1.7	#N/A
NP_001055.1	TKT	13	24	6	18	transketolase isoform 1 [Homo sapiens]	68	31.78	11.24
NP_064508.3	TM9SF3	4	8	3	6	transmembrane 9 superfamily member 3 precursor [Homo sapiens]	68	7.13	5.77
NP_006464.1	TAF6L	#N/A	#N/A	1	1	TAF6-like RNA polymerase II p300/CBP-associated factor-associated factor 65 kDa subunit 6L [Homo sapiens]	68	#N/A	3.7
NP_075067.2	VPS33A	#N/A	#N/A	1	2	vacuolar protein sorting-associated protein 33A [Homo sapiens]	68	#N/A	1.68
NP_001005861.1	RYK	#N/A	#N/A	1	1	tyrosine-protein kinase RYK isoform 1 precursor [Homo sapiens]	68	1.15	3.28
NP_001234936.1	TRIM3	#N/A	#N/A	1	1	tripartite motif-containing protein 3 isoform 2 [Homo sapiens]	68	#N/A	4.32
NP_001737.1	CANX	#N/A	#N/A	2	2	calnexin precursor [Homo sapiens]	68	#N/A	4.39
NP_002941.1	RPN1	5	6	17	34	dolichyl-diphosphooligosaccharide--protein glycosyltransferase subunit 1 precursor [Homo sapiens]	69	10.05	39.54
NP_002942.2	RPN2	4	5	3	3	dolichyl-diphosphooligosaccharide--protein glycosyltransferase subunit 2 isoform 1 precursor [Homo sapiens]	69	11.89	12.04
NP_060564.2	GSPT2	1	1	#N/A	#N/A	eukaryotic peptide chain release factor GTP-binding subunit ERF3B [Homo sapiens]	69	3.5	#N/A
NP_001561.3	IRAK2	1	1	#N/A	#N/A	interleukin-1 receptor-associated kinase-like 2 [Homo sapiens]	69	2.08	#N/A
NP_004387.1	DDX5	1	1	1	1	probable ATP-dependent RNA helicase DDX5 [Homo sapiens]	69	3.75	1.95
NP_000468.1	ALB	21	68	17	73	serum albumin preproprotein [Homo sapiens]	69	33	29.06
NP_005518.3	HSPA1L	7	12	#N/A	#N/A	heat shock 70 kDa protein 1-like [Homo sapiens]	70	13.88	10.61
NP_002661.2	PLS1	1	1	#N/A	#N/A	plastin-1 [Homo sapiens]	70	2.23	#N/A
NP_001460.1	XRCC6	1	2	#N/A	#N/A	X-ray repair cross-complementing protein 6 [Homo sapiens]	70	2.79	#N/A
NP_056369.1	GLCE	#N/A	#N/A	1	1	D-glucuronyl C5-epimerase [Homo sapiens]	70	#N/A	2.27
NP_001139540.1	CAPN2	3	6	2	2	calpain-2 catalytic subunit isoform 2 [Homo sapiens]	71	12.06	7.07
NP_006588.1	HSPA8	9	18	9	14	heat shock cognate 71 kDa protein isoform 1 [Homo sapiens]	71	21.52	14.55
NP_005817.1	HNRNPR	1	1	2	2	heterogeneous nuclear ribonucleoprotein R isoform 2 [Homo sapiens]	71	2.84	3.63
NP_005023.2	PLS3	3	3	#N/A	#N/A	plastin-3 isoform 1 [Homo sapiens]	71	8.25	#N/A
NP_000164.5	GP1BA	1	1	#N/A	#N/A	platelet glycoprotein Ib alpha chain precursor [Homo sapiens]	71	4.91	#N/A
NP_002559.2	PABPC1	1	1	2	3	polyadenylate-binding protein 1 [Homo sapiens]	71	1.57	4.09
NP_079427.4	RAB11FIP1	1	1	#N/A	#N/A	rab11 family-interacting protein 1 isoform 1 [Homo sapiens]	71	6.32	#N/A
NP_055044.1	SLC6A11	1	1	#N/A	#N/A	sodium- and chloride-dependent GABA transporter 3 [Homo sapiens]	71	2.22	#N/A
NP_005490.1	UBA2	1	1	1	1	SUMO-activating enzyme subunit 2 [Homo sapiens]	71	3.91	3.91
NP_997218.2	KBTBD12	#N/A	#N/A	1	2	kelch repeat and BTB domain-containing protein 12 [Homo sapiens]	71	#N/A	1.77
NP_001171669.1	CTTN	#N/A	#N/A	1	1	src substrate cortactin isoform c [Homo sapiens]	71	#N/A	2.37
NP_005338.1	HSPA5	6	14	12	17	78 kDa glucose-regulated protein precursor [Homo sapiens]	72	14.07	27.52
NP_005877.2	KATNB1	1	2	1	1	katanin p80 WD40-containing subunit B1 [Homo sapiens]	72	2.44	2.44
NP_078932.2	COLGALT1	1	1	#N/A	#N/A	procollagen galactosyltransferase 1 precursor [Homo sapiens]	72	3.54	#N/A
NP_757386.2	SUGP1	1	1	#N/A	#N/A	SURP and G-patch domain-containing protein 1 [Homo sapiens]	72	2.02	#N/A
NP_001019799.1	NRP1	#N/A	#N/A	1	1	neuropilin-1 isoform b precursor [Homo sapiens]	72	#N/A	2.02
NP_003972.1	PRC1	#N/A	#N/A	1	1	protein regulator of cytokinesis 1 isoform 1 [Homo sapiens]	72	#N/A	2.74
NP_001162023.1	NDC1	#N/A	#N/A	1	1	nucleoporin NDC1 isoform 2 [Homo sapiens]	72	#N/A	2.05
NP_690869.1	NEDD1	#N/A	#N/A	1	1	protein NEDD1 isoform b [Homo sapiens]	72	#N/A	2.88
NP_001139547.1	RPAP3	#N/A	#N/A	1	1	RNA polymerase II-associated protein 3 isoform 2 [Homo sapiens]	72	#N/A	2.38
NP_002898.2	RECQL	1	1	#N/A	#N/A	ATP-dependent DNA helicase Q1 [Homo sapiens]	73	3.85	#N/A
NP_536856.2	SLC44A1	1	1	1	1	choline transporter-like protein 1 [Homo sapiens]	73	2.13	2.13
NP_003676.2	KHSRP	1	3	#N/A	#N/A	far upstream element-binding protein 2 [Homo sapiens]	73	3.52	#N/A
NP_002099.1	HAL	1	1	1	1	histidine ammonia-lyase isoform 1 [Homo sapiens]	73	1.83	1.52
NP_002310.2	LRCH4	1	1	#N/A	#N/A	leucine-rich repeat and calponin homology domain-containing protein 4 [Homo sapiens]	73	3.07	#N/A
NP_061135.2	DDX43	1	1	#N/A	#N/A	probable ATP-dependent RNA helicase DDX43 [Homo sapiens]	73	1.85	#N/A
NP_004902.1	PDIA4	4	4	1	1	protein disulfide-isomerase A4 precursor [Homo sapiens]	73	11.16	1.55
NP_004159.2	SDHA	2	7	#N/A	#N/A	succinate dehydrogenase [ubiquinone] flavoprotein subunit, mitochondrial [Homo sapiens]	73	2.11	#N/A
NP_001347.3	DDX3X	#N/A	#N/A	3	3	ATP-dependent RNA helicase DDX3X isoform 1 [Homo sapiens]	73	#N/A	5.59
NP_112480.2	HNRNPM	2	2	3	6	heterogeneous nuclear ribonucleoprotein M isoform b [Homo sapiens]	74	10.13	8.54
NP_004449.1	ACSL4	1	1	#N/A	#N/A	long-chain-fatty-acid--CoA ligase 4 isoform 1 [Homo sapiens]	74	2.69	2.69
NP_777596.2	PCSK9	3	3	2	3	proprotein convertase subtilisin/kexin type 9 preproprotein [Homo sapiens]	74	5.35	3.76
NP_004125.3	HSPA9	1	2	#N/A	#N/A	stress-70 protein, mitochondrial precursor [Homo sapiens]	74	4.71	#N/A
NP_006584.1	TBR1	1	1	1	1	T-box brain protein 1 [Homo sapiens]	74	1.76	1.76
NP_055557.2	TM9SF4	4	5	3	3	transmembrane 9 superfamily member 4 precursor [Homo sapiens]	74	7.94	6.07
NP_003566.1	ZNF282	1	1	#N/A	#N/A	zinc finger protein 282 [Homo sapiens]	74	3.58	#N/A
NP_055066.1	SLC25A13	#N/A	#N/A	1	2	calcium-binding mitochondrial carrier protein Aralar2 isoform 2 [Homo sapiens]	74	#N/A	2.52
NP_703194.1	ILF3	2	3	1	2	interleukin enhancer-binding factor 3 isoform c [Homo sapiens]	75	6.38	4.49
NP_004730.2	MTA2	1	2	#N/A	#N/A	metastasis-associated protein MTA2 [Homo sapiens]	75	4.64	#N/A
NP_003267.1	TMPO	2	2	#N/A	#N/A	thymopoietin isoform alpha [Homo sapiens]	75	5.33	#N/A
NP_002849.1	ABCD3	#N/A	#N/A	4	6	ATP-binding cassette sub-family D member 3 isoform a [Homo sapiens]	75	#N/A	9.56
NP_060545.3	ANO10	1	1	#N/A	#N/A	anoctamin-10 isoform 1 [Homo sapiens]	76	4.55	#N/A
NP_078968.3	CLIP4	1	1	#N/A	#N/A	CAP-Gly domain-containing linker protein 4 [Homo sapiens]	76	3.26	#N/A
NP_001285.1	CLPTM1	1	1	1	1	cleft lip and palate transmembrane protein 1 [Homo sapiens]	76	1.49	1.49
NP_001095124.1	CXXC1	1	1	#N/A	#N/A	cpG-binding protein isoform 1 [Homo sapiens]	76	1.36	#N/A
NP_976314.1	ACSL5	1	1	#N/A	#N/A	long-chain-fatty-acid--CoA ligase 5 isoform b [Homo sapiens]	76	1.46	#N/A
NP_006601.2	MASP2	2	5	3	7	mannan-binding lectin serine protease 2 isoform 1 preproprotein [Homo sapiens]	76	3.5	5.1
NP_005057.1	SFPQ	1	1	#N/A	#N/A	splicing factor, proline- and glutamine-rich [Homo sapiens]	76	1.84	#N/A
NP_004791.1	TM9SF2	1	1	#N/A	#N/A	transmembrane 9 superfamily member 2 precursor [Homo sapiens]	76	2.11	#N/A
NP_919261.2	SPTY2D1	#N/A	#N/A	1	1	protein SPT2 homolog [Homo sapiens]	76	#N/A	2.04
NP_001007467.1	TULP4	#N/A	#N/A	1	3	tubby-related protein 4 isoform 2 [Homo sapiens]	76	#N/A	2.65
NP_001138391.1	FGFR2	#N/A	#N/A	1	1	fibroblast growth factor receptor 2 isoform 9 precursor [Homo sapiens]	76	#N/A	1.62
NP_005372.2	NCL	4	8	4	9	nucleolin [Homo sapiens]	77	7.04	7.04
NP_066289.2	UBC	4	18	6	27	polyubiquitin-C [Homo sapiens]	77	59.85	59.85
NP_056098.1	DPY19L1	1	2	1	1	protein dpy-19 homolog 1 [Homo sapiens]	77	1.33	2.37
NP_003236.3	TGM3	9	13	5	11	protein-glutamine gamma-glutamyltransferase E [Homo sapiens]	77	14.57	8.66
NP_001054.1	TF	1	1	1	1	serotransferrin precursor [Homo sapiens]	77	1.43	1.43
NP_859052.3	QSOX2	#N/A	#N/A	1	1	sulfhydryl oxidase 2 precursor [Homo sapiens]	77	#N/A	2.15
NP_001157283.1	WDR81	#N/A	#N/A	1	2	WD repeat-containing protein 81 isoform 4 [Homo sapiens]	77	#N/A	1.82
NP_060197.4	TMEM214	#N/A	#N/A	2	3	transmembrane protein 214 isoform 1 [Homo sapiens]	77	#N/A	4.79
NP_000932.3	POR	#N/A	#N/A	15	27	NADPH--cytochrome P450 reductase [Homo sapiens]	77	#N/A	31.18
NP_002334.2	LTF	1	2	1	1	lactotransferrin isoform 1 precursor [Homo sapiens]	78	1.41	1.41
NP_001986.2	ACSL1	1	1	1	1	long-chain-fatty-acid--CoA ligase 1 [Homo sapiens]	78	1.29	1.72
NP_004997.4	NDUFS1	1	3	2	5	NADH-ubiquinone oxidoreductase 75 kDa subunit, mitochondrial isoform 1 [Homo sapiens]	79	2.61	6.19
NP_060082.2	ZCCHC8	1	2	#N/A	#N/A	zinc finger CCHC domain-containing protein 8 [Homo sapiens]	79	2.4	#N/A
NP_835224.3	SESTD1	#N/A	#N/A	1	1	SEC14 domain and spectrin repeat-containing protein 1 [Homo sapiens]	79	#N/A	1.58
NP_000149.3	GBE1	1	1	#N/A	#N/A	1,4-alpha-glucan-branching enzyme [Homo sapiens]	80	1.57	#N/A
NP_689926.1	STT3A	3	3	2	3	dolichyl-diphosphooligosaccharide--protein glycosyltransferase subunit STT3A [Homo sapiens]	80	5.82	2.41
NP_057376.2	TRAP1	1	1	1	2	heat shock protein 75 kDa, mitochondrial precursor [Homo sapiens]	80	1.99	1.99
NP_001170937.1	MAMLD1	1	1	#N/A	#N/A	mastermind-like domain-containing protein 1 isoform 3 [Homo sapiens]	80	2.94	#N/A
NP_000273.2	PCCA	1	32	1	14	propionyl-CoA carboxylase alpha chain, mitochondrial isoform a precursor [Homo sapiens]	80	1.92	1.92
NP_001171175.1	FREM1	#N/A	#N/A	1	1	FRAS1-related extracellular matrix protein 1 isoform 2 [Homo sapiens]	80	#N/A	2.24
NP_149977.2	LMF2	#N/A	#N/A	2	2	lipase maturation factor 2 [Homo sapiens]	80	#N/A	4.1
NP_056189.1	SUN2	#N/A	#N/A	2	3	SUN domain-containing protein 2 isoform b [Homo sapiens]	80	#N/A	5.44
NP_004448.2	ACSL3	#N/A	#N/A	4	5	long-chain-fatty-acid--CoA ligase 3 [Homo sapiens]	80	2.5	11.25
NP_078961.3	BBS10	1	1	1	5	Bardet-Biedl syndrome 10 protein [Homo sapiens]	81	2.63	2.63
NP_005907.3	MCM7	1	1	1	1	DNA replication licensing factor MCM7 isoform 1 [Homo sapiens]	81	4.03	4.03
NP_068776.2	GYS2	1	1	#N/A	#N/A	glycogen [starch] synthase, liver [Homo sapiens]	81	2.42	#N/A
NP_001135741.1	GGCX	2	2	#N/A	#N/A	vitamin K-dependent gamma-carboxylase isoform 2 [Homo sapiens]	81	4.14	4.14
NP_000402.3	HLCS	#N/A	#N/A	1	1	biotin--protein ligase [Homo sapiens]	81	#N/A	1.24
NP_001139630.1	MOGS	#N/A	#N/A	6	6	mannosyl-oligosaccharide glucosidase isoform 2 [Homo sapiens]	81	#N/A	18.06
NP_055313.1	GOLIM4	1	2	1	1	Golgi integral membrane protein 4 [Homo sapiens]	82	2.01	2.01
NP_002221.1	JUP	18	44	15	38	junction plakoglobin [Homo sapiens]	82	29.66	26.04
NP_689681.2	TMC8	#N/A	#N/A	1	1	transmembrane channel-like protein 8 [Homo sapiens]	82	#N/A	1.79
NP_001185797.1	CAPN1	#N/A	#N/A	1	1	calpain-1 catalytic subunit [Homo sapiens]	82	#N/A	1.12
NP_001158222.1	ASPH	8	10	10	11	aspartyl/asparaginyl beta-hydroxylase isoform f [Homo sapiens]	83	13.31	18.93
NP_001193496.1	IFI16	1	1	#N/A	#N/A	gamma-interferon-inducible protein 16 isoform 1 [Homo sapiens]	83	2.47	#N/A
NP_031381.2	HSP90AB1	6	10	5	8	heat shock protein HSP 90-beta [Homo sapiens]	83	13.95	10.08
NP_036450.1	LETM1	1	2	#N/A	#N/A	LETM1 and EF-hand domain-containing protein 1, mitochondrial precursor [Homo sapiens]	83	3.52	#N/A
NP_001093640.1	IMMT	1	1	#N/A	#N/A	mitochondrial inner membrane protein isoform 3 [Homo sapiens]	83	3.08	#N/A
NP_000290.2	PKP1	3	8	3	5	plakophilin-1 isoform 1b [Homo sapiens]	83	4.95	4.95
XP_003846626.1	#N/A	2	2	1	1	PREDICTED: Putative golgin subfamily A member 6-like protein 6 [Homo sapiens]	83	5.12	1.81
NP_000173.2	HADHA	1	1	#N/A	#N/A	trifunctional enzyme subunit alpha, mitochondrial precursor [Homo sapiens]	83	2.23	#N/A
NP_066964.1	XRCC5	2	2	3	3	X-ray repair cross-complementing protein 5 [Homo sapiens]	83	6.28	9.56
NP_060880.3	HJURP	#N/A	#N/A	1	1	Holliday junction recognition protein [Homo sapiens]	83	#N/A	3.88
NP_006556.1	CTCF	#N/A	#N/A	1	1	transcriptional repressor CTCF isoform 1 [Homo sapiens]	83	#N/A	3.44
NP_001254751.1	ZMYND15	#N/A	#N/A	1	1	zinc finger MYND domain-containing protein 15 isoform 3 [Homo sapiens]	83	#N/A	1.2
NP_078911.3	NAA35	1	1	1	1	N-alpha-acetyltransferase 35, NatC auxiliary subunit [Homo sapiens]	84	2.34	2.34
NP_055871.1	RRP1B	1	1	#N/A	#N/A	ribosomal RNA processing protein 1 homolog B [Homo sapiens]	84	1.72	#N/A
NP_001156806.1	SYTL5	1	1	#N/A	#N/A	synaptotagmin-like protein 5 isoform 2 [Homo sapiens]	84	3.19	#N/A
NP_115587.6	LOXL4	#N/A	#N/A	1	1	lysyl oxidase homolog 4 precursor [Homo sapiens]	84	#N/A	1.46
NP_001229268.1	PFKP	1	1	1	1	6-phosphofructokinase type C isoform 2 [Homo sapiens]	85	2.96	2.96
NP_001089.1	ACO2	1	1	1	1	aconitate hydratase, mitochondrial precursor [Homo sapiens]	85	1.67	2.05
NP_001701.2	CFB	1	1	#N/A	#N/A	complement factor B preproprotein [Homo sapiens]	85	1.18	#N/A
NP_001074214.1	DGKG	1	1	#N/A	#N/A	diacylglycerol kinase gamma isoform 3 [Homo sapiens]	85	1.86	#N/A
NP_057441.1	LIMA1	1	1	#N/A	#N/A	LIM domain and actin-binding protein 1 isoform 2 [Homo sapiens]	85	3.16	#N/A
NP_003225.2	TFRC	4	4	9	12	transferrin receptor protein 1 [Homo sapiens]	85	6.05	17.11
NP_620714.2	TPCN2	#N/A	#N/A	1	1	two pore calcium channel protein 2 [Homo sapiens]	85	#N/A	1.2
NP_000168.1	GSN	1	2	1	2	gelsolin isoform a precursor [Homo sapiens]	86	1.92	1.92
NP_004719.2	DDX21	2	3	1	1	nucleolar RNA helicase 2 isoform 1 [Homo sapiens]	87	5.36	1.66
NP_689912.2	SENP5	1	1	#N/A	#N/A	sentrin-specific protease 5 [Homo sapiens]	87	1.19	#N/A
NP_078988.2	ELMO3	#N/A	#N/A	1	1	engulfment and cell motility protein 3 [Homo sapiens]	87	#N/A	3.1
NP_001245367.1	TARS	#N/A	#N/A	1	1	threonine--tRNA ligase, cytoplasmic isoform 2 [Homo sapiens]	87	#N/A	1.72
NP_001177987.1	PDE1C	#N/A	#N/A	1	2	calcium/calmodulin-dependent 3',5'-cyclic nucleotide phosphodiesterase 1C isoform 3 [Homo sapiens]	87	#N/A	2.34
NP_001867.2	CPT1A	2	2	#N/A	#N/A	carnitine O-palmitoyltransferase 1, liver isoform isoform 1 [Homo sapiens]	88	3.62	#N/A
NP_596867.1	ITGB1	11	18	18	30	integrin beta-1 isoform 1A precursor [Homo sapiens]	88	15.29	24.81
NP_005753.1	TRIM28	1	1	1	1	transcription intermediary factor 1-beta [Homo sapiens]	88	1.2	1.44
NP_001185708.1	CUL2	#N/A	#N/A	1	10	cullin-2 isoform b [Homo sapiens]	88	#N/A	2.51
NP_000812.2	GGCX	#N/A	#N/A	3	3	vitamin K-dependent gamma-carboxylase isoform 1 [Homo sapiens]	88	3.83	5.15
NP_006161.2	NOP2	1	2	#N/A	#N/A	putative ribosomal RNA methyltransferase NOP2 isoform 1 [Homo sapiens]	89	3.34	#N/A
NP_009057.1	VCP	4	5	2	2	transitional endoplasmic reticulum ATPase [Homo sapiens]	89	8.56	6.2
NP_004783.2	PPIG	#N/A	#N/A	1	1	peptidyl-prolyl cis-trans isomerase G [Homo sapiens]	89	#N/A	1.33
NP_588614.1	PLCD3	#N/A	#N/A	1	1	1-phosphatidylinositol 4,5-bisphosphate phosphodiesterase delta-3 [Homo sapiens]	89	#N/A	2.92
NP_003807.1	ADAM9	1	1	#N/A	#N/A	disintegrin and metalloproteinase domain-containing protein 9 precursor [Homo sapiens]	90	1.34	#N/A
NP_000350.1	TGM1	1	1	1	2	protein-glutamine gamma-glutamyltransferase K [Homo sapiens]	90	1.96	1.47
NP_060834.2	RSBN1	#N/A	#N/A	1	1	round spermatid basic protein 1 [Homo sapiens]	90	#N/A	1.37
NP_056138.1	UFL1	#N/A	#N/A	1	2	E3 UFM1-protein ligase 1 [Homo sapiens]	90	#N/A	2.52
NP_114032.2	HNRNPU	6	10	7	12	heterogeneous nuclear ribonucleoprotein U isoform a [Homo sapiens]	91	12.73	15.15
NP_037393.1	PPARGC1A	#N/A	#N/A	1	1	peroxisome proliferator-activated receptor gamma coactivator 1-alpha [Homo sapiens]	91	#N/A	1.25
NP_056106.1	DNAJC16	#N/A	#N/A	1	1	dnaJ homolog subfamily C member 16 precursor [Homo sapiens]	91	#N/A	1.15
NP_001257401.1	MCM3	2	2	#N/A	#N/A	DNA replication licensing factor MCM3 isoform 2 [Homo sapiens]	92	4.77	#N/A
NP_003290.1	HSP90B1	10	15	6	10	endoplasmin precursor [Homo sapiens]	92	15.82	14.82
NP_060439.2	IWS1	1	1	#N/A	#N/A	protein IWS1 homolog [Homo sapiens]	92	1.22	#N/A
NP_056308.3	KANK2	#N/A	#N/A	1	1	KN motif and ankyrin repeat domain-containing protein 2 isoform 1 [Homo sapiens]	92	#N/A	0.7
NP_077741.2	DSC3	2	3	2	4	desmocollin-3 isoform Dsc3b preproprotein [Homo sapiens]	93	2.74	2.74
NP_005541.3	KIFC3	1	1	#N/A	#N/A	kinesin-like protein KIFC3 isoform 1 [Homo sapiens]	93	1.56	#N/A
NP_689976.2	AKNAD1	1	1	#N/A	#N/A	protein AKNAD1 [Homo sapiens]	93	1.79	#N/A
NP_006010.2	TCIRG1	2	2	1	1	V-type proton ATPase 116 kDa subunit a isoform 3 isoform a [Homo sapiens]	93	2.89	1.69
NP_004939.1	DSC1	4	19	5	24	desmocollin-1 isoform Dsc1b preproprotein [Homo sapiens]	94	6.19	8.57
NP_849193.1	STT3B	4	4	4	7	dolichyl-diphosphooligosaccharide--protein glycosyltransferase subunit STT3B [Homo sapiens]	94	5.69	5.08
NP_002145.3	HSPA4	1	1	#N/A	#N/A	heat shock 70 kDa protein 4 [Homo sapiens]	94	3.57	#N/A
NP_115949.3	SMEK1	1	1	#N/A	#N/A	serine/threonine-protein phosphatase 4 regulatory subunit 3A [Homo sapiens]	94	1.1	#N/A
NP_001164560.1	CLCN2	1	1	#N/A	#N/A	chloride channel protein 2 isoform 4 [Homo sapiens]	95	1.5	#N/A
NP_001952.1	EEF2	11	27	6	10	elongation factor 2 [Homo sapiens]	95	20.75	12.47
NP_000499.1	FGA	8	21	10	19	fibrinogen alpha chain isoform alpha-E preproprotein [Homo sapiens]	95	12.12	13.86
NP_000518.1	LDLR	1	1	#N/A	#N/A	low-density lipoprotein receptor isoform 1 precursor [Homo sapiens]	95	1.51	#N/A
NP_061322.2	MATR3	2	3	2	2	matrin-3 isoform a [Homo sapiens]	95	6.97	6.97
NP_001106674.2	NACA	1	1	#N/A	#N/A	nascent polypeptide-associated complex subunit alpha isoform a [Homo sapiens]	95	1.62	#N/A
NP_005168.2	ATP6V0A1	2	2	1	1	V-type proton ATPase 116 kDa subunit a isoform 1 isoform c [Homo sapiens]	96	2.53	1.2
NP_065147.1	DDX24	#N/A	#N/A	1	1	ATP-dependent RNA helicase DDX24 [Homo sapiens]	96	#N/A	1.51
NP_064631.2	SLC12A9	#N/A	#N/A	1	1	solute carrier family 12 member 9 isoform 1 [Homo sapiens]	96	#N/A	1.09
NP_001020262.1	ABCF1	#N/A	#N/A	1	1	ATP-binding cassette sub-family F member 1 isoform a [Homo sapiens]	96	#N/A	1.18
XP_003960614.1	#N/A	#N/A	#N/A	1	1	PREDICTED: golgin A6 family-like 2 [Homo sapiens]	96	#N/A	1.42
NP_001092006.1	USP5	#N/A	#N/A	1	1	ubiquitin carboxyl-terminal hydrolase 5 isoform 1 [Homo sapiens]	96	#N/A	2.8
NP_004351.1	CDH1	1	1	1	1	cadherin-1 preproprotein [Homo sapiens]	97	1.13	1.13
NP_689988.1	CCDC110	1	1	#N/A	#N/A	coiled-coil domain-containing protein 110 isoform a [Homo sapiens]	97	1.08	#N/A
NP_001005362.1	DNM2	1	2	#N/A	#N/A	dynamin-2 isoform 4 [Homo sapiens]	97	1.73	#N/A
NP_002256.2	KPNB1	5	5	#N/A	#N/A	importin subunit beta-1 [Homo sapiens]	97	6.28	#N/A
NP_004510.1	KCNQ3	1	1	#N/A	#N/A	potassium voltage-gated channel subfamily KQT member 3 isoform 1 [Homo sapiens]	97	1.26	#N/A
NP_001155901.1	PDCD6IP	1	1	#N/A	#N/A	programmed cell death 6-interacting protein isoform 2 [Homo sapiens]	97	2.63	#N/A
NP_114401.2	TMEM245	3	3	2	3	transmembrane protein 245 [Homo sapiens]	97	4.21	2.62
NP_001193818.1	CTNND1	1	1	#N/A	#N/A	catenin delta-1 isoform 2A [Homo sapiens]	98	2.5	#N/A
NP_065173.2	PTGFRN	1	1	#N/A	#N/A	prostaglandin F2 receptor negative regulator precursor [Homo sapiens]	98	1.14	#N/A
NP_001158307.1	L1TD1	1	3	1	1	LINE-1 type transposase domain-containing protein 1 [Homo sapiens]	99	1.27	1.27
NP_001159354.1	ZNF268	1	1	#N/A	#N/A	zinc finger protein 268 isoform c [Homo sapiens]	99	1.5	#N/A
NP_005106.2	MVP	#N/A	#N/A	1	1	major vault protein [Homo sapiens]	99	#N/A	1.68
NP_110447.2	COL21A1	#N/A	#N/A	1	1	collagen alpha-1(XXI) chain precursor [Homo sapiens]	99	#N/A	1.36
NP_001783.2	CDH2	2	2	2	2	cadherin-2 preproprotein [Homo sapiens]	100	4.86	4.86
NP_001894.2	CTNNA1	1	1	#N/A	#N/A	catenin alpha-1 [Homo sapiens]	100	2.87	#N/A
NP_079172.2	ERMP1	2	3	2	2	endoplasmic reticulum metallopeptidase 1 [Homo sapiens]	100	2.65	2.43
NP_002208.3	ITIH3	1	1	1	1	inter-alpha-trypsin inhibitor heavy chain H3 preproprotein [Homo sapiens]	100	2.25	1.35
NP_006833.2	SF3B2	1	2	#N/A	#N/A	splicing factor 3B subunit 2 [Homo sapiens]	100	1.68	#N/A
NP_005996.2	WFS1	3	4	4	5	wolframin [Homo sapiens]	100	4.27	5.84
NP_002206.2	ITIH1	4	6	3	4	inter-alpha-trypsin inhibitor heavy chain H1 isoform a precursor [Homo sapiens]	101	5.49	4.39
NP_061918.3	WDR44	1	1	#N/A	#N/A	WD repeat-containing protein 44 isoform 1 [Homo sapiens]	101	1.42	#N/A
NP_443129.3	MBD6	#N/A	#N/A	1	1	methyl-CpG-binding domain protein 6 [Homo sapiens]	101	#N/A	0.9
NP_115513.4	C3orf20	#N/A	#N/A	1	1	uncharacterized protein C3orf20 isoform 1 [Homo sapiens]	101	#N/A	5.31
NP_001124390.1	TTLL6	#N/A	#N/A	1	1	tubulin polyglutamylase TTLL6 isoform 1 [Homo sapiens]	101	#N/A	1.35
NP_001177966.1	PSMD1	3	4	1	2	26S proteasome non-ATPase regulatory subunit 1 isoform 2 [Homo sapiens]	102	4.12	2.82
NP_004757.1	COPB2	1	1	#N/A	#N/A	coatomer subunit beta' [Homo sapiens]	102	3.42	#N/A
NP_000179.2	HK1	1	1	#N/A	#N/A	hexokinase-1 isoform HKI [Homo sapiens]	102	1.96	#N/A
NP_079406.3	HKDC1	1	1	#N/A	#N/A	putative hexokinase HKDC1 [Homo sapiens]	102	2.94	#N/A
NP_055205.2	SND1	1	4	1	1	staphylococcal nuclease domain-containing protein 1 [Homo sapiens]	102	3.41	3.41
NP_065822.2	HACE1	#N/A	#N/A	1	1	E3 ubiquitin-protein ligase HACE1 [Homo sapiens]	102	#N/A	1.65
NP_060731.2	EXOC1	#N/A	#N/A	1	1	exocyst complex component 1 isoform 1 [Homo sapiens]	102	#N/A	1.34
NP_001073341.1	CUL4B	#N/A	#N/A	1	1	cullin-4B isoform 2 [Homo sapiens]	102	#N/A	2.91
NP_001093.1	ACTN1	1	1	#N/A	#N/A	alpha-actinin-1 isoform b [Homo sapiens]	103	1.23	2.47
NP_066997.3	CCAR2	1	1	#N/A	#N/A	DBIRD complex subunit KIAA1967 [Homo sapiens]	103	0.98	#N/A
NP_031370.2	TTF1	1	1	1	1	transcription termination factor 1 isoform 1 [Homo sapiens]	103	1.33	1.33
NP_976223.1	MGC50722	1	1	#N/A	#N/A	uncharacterized protein LOC399693 [Homo sapiens]	103	0.94	#N/A
NP_115645.4	CCDC135	#N/A	#N/A	1	1	coiled-coil domain-containing protein lobo homolog [Homo sapiens]	103	#N/A	3.66
NP_006527.1	CLCA2	1	1	#N/A	#N/A	calcium-activated chloride channel regulator 2 precursor [Homo sapiens]	104	2.65	#N/A
NP_000822.2	GRIK3	1	1	#N/A	#N/A	glutamate receptor, ionotropic kainate 3 precursor [Homo sapiens]	104	4.03	#N/A
NP_079032.2	MMRN2	3	3	2	3	multimerin-2 precursor [Homo sapiens]	104	3.69	2.74
NP_004706.3	CTDP1	1	1	#N/A	#N/A	RNA polymerase II subunit A C-terminal domain phosphatase isoform 1 [Homo sapiens]	104	2.19	#N/A
NP_115506.1	FAM186B	#N/A	#N/A	1	1	protein FAM186B [Homo sapiens]	104	#N/A	3.36
NP_006378.3	CHERP	#N/A	#N/A	1	1	calcium homeostasis endoplasmic reticulum protein [Homo sapiens]	104	#N/A	1.09
NP_003571.2	NSMAF	#N/A	#N/A	1	1	protein FAN isoform 1 [Homo sapiens]	104	#N/A	1.96
NP_001094.1	ACTN2	#N/A	#N/A	2	2	alpha-actinin-2 [Homo sapiens]	104	#N/A	2.57
NP_004915.2	ACTN4	2	2	3	4	alpha-actinin-4 [Homo sapiens]	105	3.07	3.84
NP_004127.1	IREB2	#N/A	#N/A	1	1	iron-responsive element-binding protein 2 [Homo sapiens]	105	#N/A	1.77
NP_005125.1	PPP4R1	#N/A	#N/A	1	3	serine/threonine-protein phosphatase 4 regulatory subunit 1 isoform b [Homo sapiens]	105	#N/A	0.75
NP_001596.2	AARS	1	1	#N/A	#N/A	alanine--tRNA ligase, cytoplasmic [Homo sapiens]	107	1.86	#N/A
NP_005474.2	CHAF1A	2	2	#N/A	#N/A	chromatin assembly factor 1 subunit A [Homo sapiens]	107	3.66	#N/A
NP_056249.1	INTS7	1	1	1	1	integrator complex subunit 7 isoform 1 [Homo sapiens]	107	1.14	1.14
NP_848658.3	AGBL3	#N/A	#N/A	1	1	cytosolic carboxypeptidase 3 [Homo sapiens]	107	#N/A	1.2
NP_001245283.1	EFTUD2	1	1	#N/A	#N/A	116 kDa U5 small nuclear ribonucleoprotein component isoform c [Homo sapiens]	108	2.18	#N/A
NP_004422.2	EPHA2	1	1	#N/A	#N/A	ephrin type-A receptor 2 precursor [Homo sapiens]	108	2.77	#N/A
NP_000810.1	GART	1	1	#N/A	#N/A	trifunctional purine biosynthetic protein adenosine-3 isoform 1 [Homo sapiens]	108	4.06	#N/A
NP_001182073.1	ANKRD44	#N/A	#N/A	1	1	serine/threonine-protein phosphatase 6 regulatory ankyrin repeat subunit B isoform A [Homo sapiens]	108	#N/A	1.61
NP_001141.2	ANPEP	36	74	35	80	aminopeptidase N precursor [Homo sapiens]	109	28.85	31.44
NP_938149.2	GANAB	1	2	1	2	neutral alpha-glucosidase AB isoform 3 precursor [Homo sapiens]	109	2.38	2.38
NP_001036041.1	RRBP1	#N/A	#N/A	1	1	ribosome-binding protein 1 [Homo sapiens]	109	#N/A	1.02
NP_001258358.1	EMC1	#N/A	#N/A	1	1	ER membrane protein complex subunit 1 isoform 4 precursor [Homo sapiens]	109	#N/A	1.44
NP_001307.2	CSE1L	1	1	#N/A	#N/A	exportin-2 isoform 1 [Homo sapiens]	110	2.27	#N/A
NP_001248340.1	SFSWAP	1	1	#N/A	#N/A	splicing factor, suppressor of white-apricot homolog isoform 1 [Homo sapiens]	110	1.89	#N/A
NP_001182201.1	LOC100129520	#N/A	#N/A	1	1	uncharacterized protein LOC100129520 [Homo sapiens]	110	#N/A	2.01
NP_006120.1	BMP1	1	1	#N/A	#N/A	bone morphogenetic protein 1 isoform 3 precursor [Homo sapiens]	111	2.33	#N/A
NP_006380.1	HYOU1	1	1	1	2	hypoxia up-regulated protein 1 precursor [Homo sapiens]	111	1.5	1.5
NP_001153705.1	ATP1A1	32	67	31	71	sodium/potassium-transporting ATPase subunit alpha-1 isoform c [Homo sapiens]	113	35.87	33.24
NP_001193884.1	CNTN4	#N/A	#N/A	1	1	contactin-4 isoform a precursor [Homo sapiens]	113	#N/A	2.34
NP_001933.2	DSG1	17	45	16	44	desmoglein-1 preproprotein [Homo sapiens]	114	21.35	20.59
NP_002196.2	ITGA5	3	4	4	7	integrin alpha-5 precursor [Homo sapiens]	114	3.81	5.34
NP_892022.2	NNT	6	8	5	6	NAD(P) transhydrogenase, mitochondrial [Homo sapiens]	114	8.01	5.16
NP_060530.3	IARS2	#N/A	#N/A	1	1	isoleucine--tRNA ligase, mitochondrial precursor [Homo sapiens]	114	#N/A	2.37
NP_733765.1	ATP2A2	16	26	11	26	sarcoplasmic/endoplasmic reticulum calcium ATPase 2 isoform b [Homo sapiens]	115	22.07	13.05
NP_002532.2	OGDH	1	1	1	1	2-oxoglutarate dehydrogenase, mitochondrial isoform 1 precursor [Homo sapiens]	116	4.11	1.27
NP_060555.2	IPO9	1	1	#N/A	#N/A	importin-9 [Homo sapiens]	116	4.71	#N/A
NP_002201.1	ITGAV	4	4	5	6	integrin alpha-V isoform 1 precursor [Homo sapiens]	116	5.63	6.68
NP_036587.2	PSD4	#N/A	#N/A	1	1	PH and SEC7 domain-containing protein 4 [Homo sapiens]	116	#N/A	1.23
NP_954650.2	SOGA1	#N/A	#N/A	1	1	protein SOGA1 isoform 2 [Homo sapiens]	116	#N/A	0.69
NP_001009811.2	CEP131	1	1	1	2	5-azacytidine-induced protein 1 isoform b [Homo sapiens]	117	1.53	1.53
NP_005566.2	LNPEP	1	1	#N/A	#N/A	leucyl-cystinyl aminopeptidase isoform 1 [Homo sapiens]	117	0.98	#N/A
NP_004975.2	KIF5A	#N/A	#N/A	1	1	kinesin heavy chain isoform 5A [Homo sapiens]	117	#N/A	1.36
NP_003602.1	OFD1	#N/A	#N/A	1	2	oral-facial-digital syndrome 1 protein [Homo sapiens]	117	#N/A	0.59
NP_695012.1	UBA1	5	10	4	6	ubiquitin-like modifier-activating enzyme 1 [Homo sapiens]	118	8.88	6.14
NP_065907.2	TSHZ3	#N/A	#N/A	1	1	teashirt homolog 3 [Homo sapiens]	118	#N/A	1.57
NP_000897.3	NPR1	1	1	#N/A	#N/A	atrial natriuretic peptide receptor 1 precursor [Homo sapiens]	119	1.04	#N/A
NP_005492.1	ITGA3	7	10	8	10	integrin alpha-3 isoform b precursor [Homo sapiens]	119	7.5	8.72
NP_789781.2	NLRP8	#N/A	#N/A	1	1	NACHT, LRR and PYD domains-containing protein 8 [Homo sapiens]	119	#N/A	1.15
NP_001074419.1	MYO1C	1	1	1	1	unconventional myosin-Ic isoform b [Homo sapiens]	120	2.39	2.39
NP_148980.2	TRIM33	#N/A	#N/A	1	1	E3 ubiquitin-protein ligase TRIM33 isoform beta [Homo sapiens]	120	#N/A	1.08
NP_002366.2	MAP4	3	4	2	3	microtubule-associated protein 4 isoform 1 [Homo sapiens]	121	4.25	4.17
NP_004718.1	SLC24A1	1	1	#N/A	#N/A	sodium/potassium/calcium exchanger 1 isoform 1 [Homo sapiens]	121	2.18	#N/A
NP_005063.1	SLC12A4	6	7	3	4	solute carrier family 12 member 4 isoform a [Homo sapiens]	121	6.36	3.23
NP_000087.1	CP	6	17	4	10	ceruloplasmin precursor [Homo sapiens]	122	6.01	5.26
NP_001934.2	DSG2	1	1	2	2	desmoglein-2 preproprotein [Homo sapiens]	122	0.89	2.15
NP_597705.2	TMEM132D	1	1	#N/A	#N/A	transmembrane protein 132D precursor [Homo sapiens]	122	1.09	#N/A
NP_149132.2	MAP3K9	1	1	#N/A	#N/A	mitogen-activated protein kinase kinase kinase 9 [Homo sapiens]	123	0.98	#N/A
NP_951008.1	TRAPPC11	#N/A	#N/A	1	1	trafficking protein particle complex subunit 11 isoform b [Homo sapiens]	123	#N/A	3.22
NP_061155.2	ANLN	1	1	#N/A	#N/A	actin-binding protein anillin [Homo sapiens]	124	1.07	#N/A
NP_001171725.1	ESYT1	1	1	4	7	extended synaptotagmin-1 isoform 1 [Homo sapiens]	124	1.17	6.73
NP_002600.1	PDGFRB	#N/A	#N/A	1	1	platelet-derived growth factor receptor beta precursor [Homo sapiens]	124	#N/A	0.99
NP_036424.2	HMHA1	1	1	#N/A	#N/A	minor histocompatibility protein HA-1 isoform 1 [Homo sapiens]	125	2.02	#N/A
NP_036548.1	RANBP6	1	1	#N/A	#N/A	ran-binding protein 6 isoform 1 [Homo sapiens]	125	1.99	#N/A
NP_001513.2	GUCY2F	1	1	#N/A	#N/A	retinal guanylyl cyclase 2 [Homo sapiens]	125	1.35	#N/A
NP_620706.1	SMARCC2	1	1	#N/A	#N/A	SWI/SNF complex subunit SMARCC2 isoform b [Homo sapiens]	125	2.3	#N/A
NP_001116244.1	AGAP2	#N/A	#N/A	1	2	arf-GAP with GTPase, ANK repeat and PH domain-containing protein 2 isoform PIKE-L [Homo sapiens]	125	#N/A	1.43
NP_065757.1	SCAF4	1	1	#N/A	#N/A	splicing factor, arginine/serine-rich 15 isoform 1 [Homo sapiens]	126	2.09	#N/A
NP_001035519.1	PCDH17	#N/A	#N/A	1	1	protocadherin-17 precursor [Homo sapiens]	126	#N/A	0.52
NP_001191676.1	RFC1	1	1	1	1	replication factor C subunit 1 isoform 2 [Homo sapiens]	128	0.96	0.96
NP_000219.2	LAMB3	1	1	1	1	laminin subunit beta-3 precursor [Homo sapiens]	129	0.77	0.77
NP_996555.1	MYBPC1	1	1	#N/A	#N/A	myosin-binding protein C, slow-type isoform 2 [Homo sapiens]	129	0.96	#N/A
NP_694691.1	MTMR3	1	1	#N/A	#N/A	myotubularin-related protein 3 isoform b [Homo sapiens]	129	0.86	#N/A
NP_940933.3	ATP9B	1	1	#N/A	#N/A	probable phospholipid-transporting ATPase IIB [Homo sapiens]	129	3.49	#N/A
NP_003237.2	THBS1	4	9	4	8	thrombospondin-1 precursor [Homo sapiens]	129	3.93	3.93
NP_079048.3	ZMYM1	1	1	#N/A	#N/A	zinc finger MYM-type protein 1 [Homo sapiens]	129	1.05	#N/A
NP_071504.2	PC	2	2	1	1	pyruvate carboxylase, mitochondrial precursor [Homo sapiens]	130	1.7	1.7
NP_065746.3	REXO1	1	1	#N/A	#N/A	RNA exonuclease 1 homolog [Homo sapiens]	131	0.9	#N/A
NP_852478.1	ITGA1	#N/A	#N/A	1	2	integrin alpha-1 precursor [Homo sapiens]	131	#N/A	1.02
NP_001139395.1	SCAPER	#N/A	#N/A	1	1	S phase cyclin A-associated protein in the endoplasmic reticulum isoform b [Homo sapiens]	131	#N/A	1.21
NP_001096654.1	FMN1	1	1	#N/A	#N/A	formin-1 [Homo sapiens]	132	0.92	#N/A
NP_001004439.1	ITGA11	2	2	1	1	integrin alpha-11 precursor [Homo sapiens]	133	2.36	1.09
NP_065143.2	ATP13A1	7	7	9	9	probable cation-transporting ATPase 13A1 [Homo sapiens]	133	7.31	9.88
NP_060707.2	CCAR1	#N/A	#N/A	1	1	cell division cycle and apoptosis regulator protein 1 [Homo sapiens]	133	#N/A	2.35
NP_060219.2	AMBRA1	#N/A	#N/A	1	1	activating molecule in BECN1-regulated autophagy protein 1 isoform 2 [Homo sapiens]	133	#N/A	1.08
NP_005219.2	EGFR	5	6	4	4	epidermal growth factor receptor isoform a precursor [Homo sapiens]	134	4.88	4.05
NP_064502.9	LARS	1	1	#N/A	#N/A	leucine--tRNA ligase, cytoplasmic [Homo sapiens]	134	1.87	#N/A
NP_001675.3	ATP2B4	10	15	8	16	plasma membrane calcium-transporting ATPase 4 isoform 4b [Homo sapiens]	134	11.2	11.2
NP_006452.3	SPAG5	1	1	#N/A	#N/A	sperm-associated antigen 5 [Homo sapiens]	134	1.84	#N/A
NP_065803.2	GPR158	#N/A	#N/A	1	1	probable G-protein coupled receptor 158 precursor [Homo sapiens]	135	#N/A	0.82
NP_115763.2	WNK4	#N/A	#N/A	1	2	serine/threonine-protein kinase WNK4 [Homo sapiens]	135	#N/A	1.29
NP_060918.2	CAND1	1	2	1	1	cullin-associated NEDD8-dissociated protein 1 [Homo sapiens]	136	1.14	0.98
NP_036333.2	GLG1	11	14	10	14	Golgi apparatus protein 1 isoform 1 precursor [Homo sapiens]	137	11.39	10.39
NP_001138586.1	RRP12	1	1	#N/A	#N/A	RRP12-like protein isoform 2 [Homo sapiens]	137	1.21	#N/A
NP_078800.3	ATP13A3	1	1	1	1	probable cation-transporting ATPase 13A3 [Homo sapiens]	138	0.82	1.06
NP_899200.1	ADCY5	1	1	#N/A	#N/A	adenylate cyclase type 5 isoform 1 [Homo sapiens]	139	0.87	#N/A
NP_056988.3	EIF5B	2	2	#N/A	#N/A	eukaryotic translation initiation factor 5B [Homo sapiens]	139	2.87	#N/A
NP_001004060.1	NOMO2	1	2	#N/A	#N/A	nodal modulator 2 isoform 1 precursor [Homo sapiens]	139	0.79	#N/A
NP_003911.2	TIMELESS	1	1	#N/A	#N/A	protein timeless homolog [Homo sapiens]	139	0.83	#N/A
NP_001091868.1	COPA	#N/A	#N/A	1	1	coatomer subunit alpha isoform 1 [Homo sapiens]	139	#N/A	1.05
NP_001288.3	CNGB1	1	1	1	1	cyclic nucleotide-gated cation channel beta-1 isoform a [Homo sapiens]	140	1.04	1.04
NP_000416.1	L1CAM	1	1	2	2	neural cell adhesion molecule L1 isoform 1 precursor [Homo sapiens]	140	1.11	1.91
NP_079440.2	SIK3	#N/A	#N/A	2	2	serine/threonine-protein kinase SIK3 [Homo sapiens]	140	#N/A	2.3
NP_001348.2	DHX9	5	6	5	6	ATP-dependent RNA helicase A [Homo sapiens]	141	5.75	4.33
NP_006594.3	STAG2	1	1	#N/A	#N/A	cohesin subunit SA-2 isoform b [Homo sapiens]	141	1.46	#N/A
NP_976221.1	HDLBP	1	1	#N/A	#N/A	vigilin isoform a [Homo sapiens]	141	1.66	#N/A
NP_000262.2	NPC1	#N/A	#N/A	1	1	Niemann-Pick C1 protein precursor [Homo sapiens]	142	#N/A	0.94
NP_004310.1	ASTN1	1	1	#N/A	#N/A	astrotactin-1 isoform 1 precursor [Homo sapiens]	144	1.62	#N/A
NP_002152.2	IARS	1	1	1	1	isoleucine--tRNA ligase, cytoplasmic [Homo sapiens]	144	1.74	1.74
NP_065820.1	RGAG1	1	1	#N/A	#N/A	retrotransposon gag domain-containing protein 1 [Homo sapiens]	144	1.87	#N/A
NP_002016.2	AFF2	#N/A	#N/A	1	1	AF4/FMR2 family member 2 isoform 1 [Homo sapiens]	145	#N/A	1.68
NP_001161412.1	CADPS2	#N/A	#N/A	1	1	calcium-dependent secretion activator 2 isoform c [Homo sapiens]	148	#N/A	1.31
NP_001182760.2	WDR65	1	1	2	2	WD repeat-containing protein 65 isoform a [Homo sapiens]	149	0.94	1.64
NP_001099008.1	MYBBP1A	#N/A	#N/A	3	3	myb-binding protein 1A isoform 1 [Homo sapiens]	149	#N/A	2.48
NP_001159586.1	PNPLA6	#N/A	#N/A	2	2	neuropathy target esterase isoform d [Homo sapiens]	150	#N/A	2.12
NP_996769.3	CCDC18	1	1	#N/A	#N/A	coiled-coil domain-containing protein 18 [Homo sapiens]	151	0.85	#N/A
NP_694972.3	NPHP3	1	1	#N/A	#N/A	nephrocystin-3 [Homo sapiens]	151	0.83	#N/A
NP_001295.2	CPD	12	17	15	20	carboxypeptidase D isoform 1 precursor [Homo sapiens]	153	10.22	12.54
NP_001257943.1	KTN1	1	1	1	1	kinectin isoform d [Homo sapiens]	153	0.98	0.98
NP_085059.2	COL18A1	3	5	2	4	collagen alpha-1(XVIII) chain isoform 1 precursor [Homo sapiens]	154	2.37	1.78
NP_005723.2	RAD50	2	3	#N/A	#N/A	DNA repair protein RAD50 [Homo sapiens]	154	1.98	#N/A
NP_037522.1	TMEM2	1	1	2	2	transmembrane protein 2 isoform a [Homo sapiens]	154	1.01	1.88
NP_002510.2	NPAT	#N/A	#N/A	1	1	protein NPAT [Homo sapiens]	154	#N/A	0.84
XP_001715949.2	#N/A	#N/A	#N/A	2	2	PREDICTED: LOW QUALITY PROTEIN: ovostatin homolog 2 [Homo sapiens]	154	#N/A	4.45
NP_001140174.1	KDM5C	1	1	#N/A	#N/A	lysine-specific demethylase 5C isoform 2 [Homo sapiens]	155	3.55	#N/A
NP_110394.3	AKNA	#N/A	#N/A	1	1	AT-hook-containing transcription factor [Homo sapiens]	155	#N/A	1.25
NP_000236.2	MET	#N/A	#N/A	1	2	hepatocyte growth factor receptor isoform b precursor [Homo sapiens]	155	#N/A	0.79
NP_872363.1	BCL9L	1	1	1	1	B-cell CLL/lymphoma 9-like protein [Homo sapiens]	157	2.87	2.87
NP_149020.2	CCNB3	1	1	#N/A	#N/A	G2/mitotic-specific cyclin-B3 isoform 3 [Homo sapiens]	158	1.29	#N/A
NP_573566.2	LRPPRC	1	1	1	1	leucine-rich PPR motif-containing protein, mitochondrial precursor [Homo sapiens]	158	1.15	0.93
NP_002832.3	PTPRG	1	1	1	1	receptor-type tyrosine-protein phosphatase gamma [Homo sapiens]	162	1.04	0.76
NP_000005.2	A2M	4	7	4	5	alpha-2-macroglobulin precursor [Homo sapiens]	163	3.19	3.26
NP_000126.2	FANCA	#N/A	#N/A	1	1	Fanconi anemia group A protein isoform a [Homo sapiens]	163	#N/A	0.41
NP_001035197.1	MLH3	1	1	#N/A	#N/A	DNA mismatch repair protein Mlh3 isoform 1 [Homo sapiens]	164	1.24	#N/A
NP_003961.2	MYOM2	1	1	#N/A	#N/A	myomesin-2 [Homo sapiens]	165	0.96	#N/A
NP_065768.2	SHROOM4	1	1	#N/A	#N/A	protein Shroom4 [Homo sapiens]	165	0.87	#N/A
NP_003741.1	EIF3A	1	1	1	1	eukaryotic translation initiation factor 3 subunit A [Homo sapiens]	166	0.58	1.01
NP_006030.2	MRC2	1	1	#N/A	#N/A	C-type mannose receptor 2 precursor [Homo sapiens]	167	0.88	#N/A
NP_003777.2	ABCC3	7	7	9	12	canalicular multispecific organic anion transporter 2 isoform 1 [Homo sapiens]	169	5.83	8.32
NP_004987.2	ABCC1	7	7	6	8	multidrug resistance-associated protein 1 [Homo sapiens]	171	6.79	6.21
NP_940931.2	EFCAB5	1	2	#N/A	#N/A	EF-hand calcium-binding domain-containing protein 5 isoform a [Homo sapiens]	173	0.8	#N/A
NP_001693.2	BAI1	#N/A	#N/A	1	1	brain-specific angiogenesis inhibitor 1 precursor [Homo sapiens]	173	#N/A	1.64
NP_000383.1	ABCC2	1	1	2	2	canalicular multispecific organic anion transporter 1 [Homo sapiens]	174	0.78	1.62
NP_690850.2	COL24A1	1	1	1	2	collagen alpha-1(XXIV) chain precursor [Homo sapiens]	175	0.64	0.64
NP_620614.2	SMARCA2	1	1	#N/A	#N/A	probable global transcription activator SNF2L2 isoform b [Homo sapiens]	179	1.15	#N/A
NP_060066.2	KIF21B	1	1	#N/A	#N/A	kinesin-like protein KIF21B isoform 2 [Homo sapiens]	181	0.62	#N/A
NP_001059.2	TOP2B	#N/A	#N/A	1	1	DNA topoisomerase 2-beta [Homo sapiens]	183	#N/A	0.62
NP_525023.2	ABCA6	1	2	#N/A	#N/A	ATP-binding cassette sub-family A member 6 [Homo sapiens]	184	0.74	#N/A
NP_055811.1	PLCH1	1	1	#N/A	#N/A	1-phosphatidylinositol 4,5-bisphosphate phosphodiesterase eta-1 isoform b [Homo sapiens]	185	0.48	#N/A
NP_000055.2	C3	11	17	9	10	complement C3 precursor [Homo sapiens]	187	7.7	6.55
NP_001726.2	C5	#N/A	#N/A	1	1	complement C5 preproprotein [Homo sapiens]	188	#N/A	0.72
NP_003861.1	IQGAP1	2	2	#N/A	#N/A	ras GTPase-activating-like protein IQGAP1 [Homo sapiens]	189	3.08	#N/A
NP_036586.2	TIAM2	#N/A	#N/A	1	1	T-lymphoma invasion and metastasis-inducing protein 2 isoform a [Homo sapiens]	190	#N/A	1.47
NP_078970.3	ADGB	#N/A	#N/A	1	1	androglobin [Homo sapiens]	190	#N/A	0.78
NP_001073312.1	CASZ1	#N/A	#N/A	1	1	zinc finger protein castor homolog 1 isoform a [Homo sapiens]	190	#N/A	2.1
NP_004850.1	CLTC	8	8	2	2	clathrin heavy chain 1 [Homo sapiens]	191	6.51	1.37
NP_009224.2	C4A	7	9	5	5	complement C4-A isoform 1 preproprotein [Homo sapiens]	193	4.24	3.33
NP_055927.2	MAST2	1	1	#N/A	#N/A	microtubule-associated serine/threonine-protein kinase 2 [Homo sapiens]	196	0.78	#N/A
NP_005045.2	RGPD5	#N/A	#N/A	1	1	RANBP2-like and GRIP domain-containing protein 5/6 isoform 1 [Homo sapiens]	199	#N/A	0.91
NP_001099036.1	KIF13A	#N/A	#N/A	1	1	kinesin-like protein KIF13A isoform b [Homo sapiens]	199	#N/A	0.51
NP_443099.1	NALCN	1	1	#N/A	#N/A	sodium leak channel non-selective protein [Homo sapiens]	200	1.04	#N/A
NP_000204.3	ITGB4	1	1	2	2	integrin beta-4 isoform 1 precursor [Homo sapiens]	202	0.82	1.26
NP_079199.2	NUP210	5	5	6	6	nuclear pore membrane glycoprotein 210 precursor [Homo sapiens]	205	3.13	4.45
NP_002696.3	PPL	1	1	#N/A	#N/A	periplakin [Homo sapiens]	205	0.68	#N/A
NP_036533.2	PLXNB2	4	6	3	3	plexin-B2 precursor [Homo sapiens]	205	2.67	1.96
NP_066187.2	ANK2	1	1	#N/A	#N/A	ankyrin-2 isoform 2 [Homo sapiens]	206	0.69	#N/A
NP_004184.1	GBF1	1	1	1	1	Golgi-specific brefeldin A-resistance guanine nucleotide exchange factor 1 isoform 1 [Homo sapiens]	206	0.48	1.24
NP_004659.2	MGAM	1	1	1	2	maltase-glucoamylase, intestinal [Homo sapiens]	210	1.02	1.02
NP_004937.1	DOCK2	1	1	#N/A	#N/A	dedicator of cytokinesis protein 2 [Homo sapiens]	212	0.66	#N/A
NP_002830.1	PTPRD	#N/A	#N/A	1	1	receptor-type tyrosine-protein phosphatase delta isoform 1 precursor [Homo sapiens]	215	#N/A	0.73
NP_000928.1	POLR2A	1	1	#N/A	#N/A	DNA-directed RNA polymerase II subunit RPB1 [Homo sapiens]	217	0.56	#N/A
NP_002290.2	LCT	#N/A	#N/A	1	1	lactase-phlorizin hydrolase preproprotein [Homo sapiens]	218	#N/A	0.73
NP_003897.2	MCM3AP	#N/A	#N/A	1	1	80 kDa MCM3-associated protein [Homo sapiens]	218	#N/A	2.63
NP_055692.2	HELZ	1	1	#N/A	#N/A	probable helicase with zinc finger domain [Homo sapiens]	219	1.03	#N/A
NP_001258463.1	DSCAM	1	1	#N/A	#N/A	Down syndrome cell adhesion molecule isoform 2 precursor [Homo sapiens]	220	0.75	#N/A
NP_066363.1	ZNFX1	#N/A	#N/A	1	1	NFX1-type zinc finger-containing protein 1 [Homo sapiens]	220	#N/A	0.78
NP_001138600.2	AK9	#N/A	#N/A	1	1	adenylate kinase domain-containing protein 1 isoform 1 [Homo sapiens]	221	#N/A	1.47
NP_115599.2	PCNXL3	#N/A	#N/A	1	1	pecanex-like protein 3 [Homo sapiens]	222	#N/A	1.03
NP_003793.2	MYH13	1	1	#N/A	#N/A	myosin-13 [Homo sapiens]	223	0.72	#N/A
NP_002463.2	MYH8	#N/A	#N/A	2	3	myosin-8 [Homo sapiens]	223	#N/A	2.12
NP_001092883.1	KAT6A	1	1	#N/A	#N/A	histone acetyltransferase KAT6A [Homo sapiens]	225	0.45	#N/A
NP_002464.1	MYH9	4	5	1	1	myosin-9 [Homo sapiens]	226	3.72	0.66
NP_003307.3	TTC3	1	1	#N/A	#N/A	E3 ubiquitin-protein ligase TTC3 [Homo sapiens]	230	0.69	#N/A
NP_038479.1	MYOF	16	26	20	35	myoferlin isoform a [Homo sapiens]	235	10.63	13.15
NP_060862.3	ZGRF1	1	1	1	1	prematurely terminated mRNA decay factor-like [Homo sapiens]	236	0.62	0.62
NP_055616.3	PCNXL2	1	2	#N/A	#N/A	pecanex-like protein 2 [Homo sapiens]	237	1.78	#N/A
NP_065783.3	ARID1B	#N/A	#N/A	1	1	AT-rich interactive domain-containing protein 1B isoform 2 [Homo sapiens]	238	#N/A	0.98
NP_005413.2	TECTA	1	1	#N/A	#N/A	alpha-tectorin precursor [Homo sapiens]	239	0.6	#N/A
NP_065073.3	KIAA1244	1	1	#N/A	#N/A	brefeldin A-inhibited guanine nucleotide-exchange protein 3 [Homo sapiens]	240	0.6	#N/A
NP_001014364.1	FLG2	7	14	9	18	filaggrin-2 [Homo sapiens]	248	6.19	6.94
NP_003096.1	SORL1	#N/A	#N/A	2	2	sortilin-related receptor preproprotein [Homo sapiens]	248	#N/A	0.59
NP_001126.3	ACAN	1	1	#N/A	#N/A	aggrecan core protein isoform 1 precursor [Homo sapiens]	250	2.14	#N/A
NP_842565.2	SPTBN1	#N/A	#N/A	1	2	spectrin beta chain, non-erythrocytic 1 isoform 2 [Homo sapiens]	251	#N/A	1.21
NP_653213.6	LOXHD1	#N/A	#N/A	1	1	lipoxygenase homology domain-containing protein 1 isoform 1 [Homo sapiens]	252	#N/A	0.59
NP_056083.3	DNAJC13	#N/A	#N/A	1	1	dnaJ homolog subfamily C member 13 [Homo sapiens]	254	#N/A	0.58
NP_387505.1	BRWD1	#N/A	#N/A	1	1	bromodomain and WD repeat-containing protein 1 isoform B [Homo sapiens]	257	#N/A	1.37
NP_006280.3	TLN1	1	1	#N/A	#N/A	talin-1 [Homo sapiens]	270	0.98	#N/A
NP_004095.4	FASN	10	11	8	10	fatty acid synthase [Homo sapiens]	273	6.45	4.86
NP_006436.3	PRPF8	1	1	#N/A	#N/A	pre-mRNA-processing-splicing factor 8 [Homo sapiens]	273	0.6	#N/A
NP_000867.2	IGF2R	12	15	9	13	cation-independent mannose-6-phosphate receptor precursor [Homo sapiens]	274	5.82	3.97
NP_001157791.1	FLNB	8	16	2	4	filamin-B isoform 4 [Homo sapiens]	275	6.87	1.98
NP_001104026.1	FLNA	#N/A	#N/A	3	9	filamin-A isoform 2 [Homo sapiens]	281	5.06	1.93
NP_001182461.1	SPTAN1	#N/A	#N/A	1	2	spectrin alpha chain, non-erythrocytic 1 isoform 3 [Homo sapiens]	282	#N/A	0.77
NP_001009931.1	HRNR	#N/A	#N/A	24	74	hornerin [Homo sapiens]	282	24.21	23.19
NP_001136336.2	PIEZO1	1	1	1	1	piezo-type mechanosensitive ion channel component 1 [Homo sapiens]	287	0.6	0.32
NP_079390.3	CEP290	#N/A	#N/A	1	1	centrosomal protein of 290 kDa [Homo sapiens]	290	#N/A	0.69
NP_006827.1	GCN1L1	5	5	2	2	translational activator GCN1 [Homo sapiens]	293	2.58	1.2
NP_002105.2	HIVEP1	1	1	#N/A	#N/A	zinc finger protein 40 [Homo sapiens]	297	0.4	#N/A
NP_002215.2	ITPR3	1	2	#N/A	#N/A	inositol 1,4,5-trisphosphate receptor type 3 [Homo sapiens]	304	0.41	#N/A
NP_115597.3	CHD6	#N/A	#N/A	1	1	chromodomain-helicase-DNA-binding protein 6 [Homo sapiens]	305	#N/A	0.26
NP_055836.1	ZNF292	#N/A	#N/A	1	1	zinc finger protein 292 [Homo sapiens]	305	#N/A	0.4
NP_002214.2	ITPR2	#N/A	#N/A	1	1	inositol 1,4,5-trisphosphate receptor type 2 [Homo sapiens]	308	#N/A	0.41
NP_000129.3	FBN1	#N/A	#N/A	1	1	fibrillin-1 precursor [Homo sapiens]	312	#N/A	0.31
NP_112561.2	TEX15	1	1	#N/A	#N/A	testis-expressed sequence 15 protein [Homo sapiens]	315	0.36	#N/A
NP_000258.1	NF1	1	1	1	3	neurofibromin isoform 2 [Homo sapiens]	317	0.71	0.71
NP_001186211.2	LRBA	1	1	#N/A	#N/A	lipopolysaccharide-responsive and beige-like anchor protein isoform 1 [Homo sapiens]	318	0.95	#N/A
NP_001139438.1	MKI67	1	1	#N/A	#N/A	antigen KI-67 isoform 2 [Homo sapiens]	319	0.41	#N/A
NP_683692.2	BOD1L1	1	1	#N/A	#N/A	biorientation of chromosomes in cell division protein 1-like 1 [Homo sapiens]	330	0.43	#N/A
NP_004406.2	DSP	43	110	41	124	desmoplakin isoform I [Homo sapiens]	332	18.39	17.17
NP_055646.2	TRANK1	#N/A	#N/A	1	1	TPR and ankyrin repeat-containing protein 1 [Homo sapiens]	336	#N/A	0.21
NP_001157745.1	MGA	#N/A	#N/A	1	1	MAX gene-associated protein isoform 1 [Homo sapiens]	336	#N/A	0.59
NP_000417.2	LAMA2	#N/A	#N/A	1	1	laminin subunit alpha-2 isoform a precursor [Homo sapiens]	344	#N/A	0.54
NP_848599.3	DNAH12	1	2	2	2	dynein heavy chain 12, axonemal isoform 1 [Homo sapiens]	357	0.26	0.61
NP_006258.3	RANBP2	1	1	#N/A	#N/A	E3 SUMO-protein ligase RanBP2 [Homo sapiens]	358	0.43	0.5
NP_872393.3	UNC80	#N/A	#N/A	1	1	protein unc-80 homolog isoform 2 [Homo sapiens]	361	#N/A	0.37
NP_443128.2	CSMD2	#N/A	#N/A	1	1	CUB and sushi domain-containing protein 2 [Homo sapiens]	380	#N/A	0.2
NP_055806.2	WDFY3	1	1	#N/A	#N/A	WD repeat and FYVE domain-containing protein 3 [Homo sapiens]	395	0.65	#N/A
NP_078997.4	ZFHX4	1	1	#N/A	#N/A	zinc finger homeobox protein 4 [Homo sapiens]	399	0.58	#N/A
NP_060550.2	VPS13C	#N/A	#N/A	1	1	vacuolar protein sorting-associated protein 13C isoform 1B [Homo sapiens]	403	#N/A	0.5
NP_008816.3	ZFHX3	1	1	#N/A	#N/A	zinc finger homeobox protein 3 isoform A [Homo sapiens]	404	0.32	#N/A
NP_000072.2	LYST	#N/A	#N/A	1	1	lysosomal-trafficking regulator [Homo sapiens]	429	#N/A	0.45
NP_002007.1	FLG	6	10	3	5	filaggrin [Homo sapiens]	435	2.76	2.29
NP_671714.1	AKAP9	1	1	#N/A	#N/A	A-kinase anchor protein 9 isoform 3 [Homo sapiens]	452	0.26	#N/A
NP_008835.5	PRKDC	18	27	21	25	DNA-dependent protein kinase catalytic subunit isoform 1 [Homo sapiens]	469	5.35	6.76
NP_005520.4	HSPG2	#N/A	#N/A	1	1	basement membrane-specific heparan sulfate proteoglycan core protein precursor [Homo sapiens]	469	#N/A	0.39
NP_060009.1	DNAH3	1	1	1	1	dynein heavy chain 3, axonemal [Homo sapiens]	470	1.19	0.63
NP_113584.3	HUWE1	1	1	#N/A	#N/A	E3 ubiquitin-protein ligase HUWE1 [Homo sapiens]	482	0.66	#N/A
NP_002323.2	LRP1	1	1	1	1	prolow-density lipoprotein receptor-related protein 1 precursor [Homo sapiens]	504	0.22	0.22
NP_005236.2	FAT1	#N/A	#N/A	1	1	protocadherin Fat 1 precursor [Homo sapiens]	506	#N/A	0.13
NP_000375.2	APOB	6	6	5	5	apolipoprotein B-100 precursor [Homo sapiens]	515	1.21	1.62
NP_061027.2	LRP1B	#N/A	#N/A	2	3	low-density lipoprotein receptor-related protein 1B precursor [Homo sapiens]	515	#N/A	0.7
NP_000436.2	PLEC	10	14	7	12	plectin isoform 1c [Homo sapiens]	518	3.72	2.4
NP_055178.3	SACS	1	1	#N/A	#N/A	sacsin [Homo sapiens]	521	0.28	#N/A
NP_001367.2	DYNC1H1	5	6	4	7	cytoplasmic dynein 1 heavy chain 1 [Homo sapiens]	532	1.64	0.93
NP_001193856.1	DNAH8	1	1	#N/A	#N/A	dynein heavy chain 8, axonemal [Homo sapiens]	538	0.28	#N/A
NP_733751.2	KMT2C	1	1	1	1	histone-lysine N-methyltransferase MLL3 [Homo sapiens]	541	0.31	0.31
NP_001036188.1	RYR1	1	1	1	1	ryanodine receptor 1 isoform 2 [Homo sapiens]	564	0.3	0.12
NP_001026.2	RYR2	1	1	#N/A	#N/A	ryanodine receptor 2 [Homo sapiens]	564	0.26	#N/A
NP_065816.2	UBR4	1	1	#N/A	#N/A	E3 ubiquitin-protein ligase UBR4 [Homo sapiens]	573	0.14	#N/A
NP_001257903.1	HYDIN	1	1	#N/A	#N/A	hydrocephalus-inducing protein homolog isoform a [Homo sapiens]	576	0.23	#N/A
NP_001243000.1	RNF213	2	2	1	1	RING finger protein 213 isoform 3 [Homo sapiens]	591	0.88	0.42
NP_001611.1	AHNAK	2	2	#N/A	#N/A	neuroblast differentiation-associated protein AHNAK isoform 1 [Homo sapiens]	629	0.61	#N/A
NP_443075.3	OBSCN	#N/A	#N/A	1	1	obscurin isoform a [Homo sapiens]	721	#N/A	0.82
NP_775922.2	FSIP2	1	2	1	1	fibrous sheath-interacting protein 2 [Homo sapiens]	789	0.27	0.27
NP_878918.2	SYNE2	1	1	2	2	nesprin-2 isoform 5 [Homo sapiens]	798	0.17	0.36
NP_001258137.1	NEB	1	1	#N/A	#N/A	nebulin isoform 4 [Homo sapiens]	990	0.19	#N/A
NP_892006.3	SYNE1	1	1	#N/A	#N/A	nesprin-1 isoform 1 [Homo sapiens]	1010	0.14	#N/A
NP_078966.2	MUC16	2	2	#N/A	#N/A	mucin-16 [Homo sapiens]	1518	0.17	#N/A
NP_001254479.1	TTN	2	2	1	1	titin isoform IC [Homo sapiens]	3992	0.1	0.02
